# Supplementary material for: Mitochondria regulate intracellular coenzyme Q transport and ferroptotic resistance via STARD7
Source: Nat Cell Biol. 2023 Jan 19;25(2):246–57. doi: 10.1038/s41556-022-01071-y (PMC9928583; doi:10.1038/s41556-022-01071-y)
Supplement: Supplementary file 3 — Supplementary Tables 1 and 2. [file 41556_2022_1071_MOESM3_ESM.xlsx]

## Sheet: Table 1 Description
WT vs Parl-/- mice brain samples, whole proteome, data independent acquisition
PRIDE ID
Internal Project ID	0112
Analysis Software	DIA-NN 1.8
Fasta File	Mus Musculus reviewed reference proteome from Uniprot
Data Transformation	log2 MaxLFQ
Statistical Testing:	Two-sided t-test
Factors	Genotype
Columns	Description
WT_01	log2 transformed MaxLFQ intensities
WT_02
WT_03
WT_04
WT_05
WT_06
WT_07
WT_08
WT_09
PKO_10
PKO_11
PKO_12
PKO_13
PKO_14
Gene ontology (biological process)	Uniprot Annotations
Gene ontology (cellular component)
Gene ontology (molecular function)
Function [CC]
Interacts with
T-test Significant WT_PKO_	A "+" sign indicates signficance (FDR < 0.05)
-Log T-test p-value WT_PKO	Two-sided t-test result and permutation based q value
T-test q-value WT_PKO
T-test log2FC WT_PKO
T-test Test statistic WT_PKO
Protein.Group	Protein Group Identifiers
Protein.Ids
Protein.Names
Genes
MultiGroup
First.Protein.Description
MitoCarta3.0_List	MitoCarta 3.0 Annotations
MitoCarta3.0_Evidence
MitoCarta3.0_SubMitoLocalization
MitoCarta3.0_MitoPathways

## Sheet: Table 1 Data
WT_01	WT_02	WT_03	WT_04	WT_05	WT_06	WT_07	WT_08	WT_09	PKO_10	PKO_11	PKO_12	PKO_13	PKO_14	Gene ontology (biological process)	Gene ontology (cellular component)	Gene ontology (molecular function)	Function [CC]	Interacts with	T-test Significant WT_PKO_	-Log T-test p-value WT_PKO	T-test q-value WT_PKO	T-test log2FC WT_PKO	T-test Test statistic WT_PKO	Protein.Group	Protein.Ids	Protein.Names	Genes	First.Protein.Description	MitoCarta3.0_List	MitoCarta3.0_Evidence	MitoCarta3.0_SubMitoLocalization	MitoCarta3.0_MitoPathways
24.0105	23.8385	23.9134	23.8576	23.848	23.7796	24.002	23.9316	23.9043	23.391	23.4425	23.3645	23.3645	23.3239	intracellular protein transport [GO:0006886];protein import into mitochondrial matrix [GO:0030150]	fibrillar center [GO:0001650];mitochondrial inner membrane [GO:0005743];mitochondrial matrix [GO:0005759];mitochondrion [GO:0005739]	ATP binding [GO:0005524];chaperone binding [GO:0051087];enzyme binding [GO:0019899]	FUNCTION: Essential component of the PAM complex, a complex required for the translocation of transit peptide-containing proteins from the inner membrane into the mitochondrial matrix in an ATP-dependent manner (PubMed:31618756). Recruits mitochondrial HSP70 to drive protein translocation into the matrix using ATP as an energy source (By similarity). {ECO:0000250|UniProtKB:Q01852, ECO:0000269|Pub…		+	8.03413	0.00461538	0.521079	3.79011	O35857	O35857	TIM44_MOUSE	Timm44	Mitochondrial import inner membrane translocase subunit TIM44	MitoCarta3.0	literature, APEX_matrix, targetP signal, yeast mito homolog, mito protein domain, induction, coexpression++, MS/MS++	MIM	Protein import, sorting and homeostasis > Protein import and sorting > Import motor
22.2185	22.4526	22.3884	22.1363	22.0691	22.3376	22.4349	22.3101	22.3073	21.5777	21.6929	21.7056	21.8423	21.3699	mitochondrial cytochrome c oxidase assembly [GO:0033617];oxidative phosphorylation [GO:0006119]	integral component of membrane [GO:0016021];mitochondrial membrane [GO:0031966];mitochondrion [GO:0005739]	cytochrome-c oxidase activity [GO:0004129]	FUNCTION: Component of the MITRAC (mitochondrial translation regulation assembly intermediate of cytochrome c oxidase complex) complex (By similarity). Regulates cytochrome c oxidase assembly (PubMed:17210671, PubMed:23838831, PubMed:24911525). {ECO:0000250|UniProtKB:Q15526, ECO:0000269|PubMed:17210671, ECO:0000269|PubMed:23838831, ECO:0000269|PubMed:24911525}.		+	5.40899	0.007	0.657306	3.60253	P09925	P09925	SURF1_MOUSE	Surf1	Surfeit locus protein 1	MitoCarta3.0	literature, targetP signal, yeast mito homolog++, Rickettsial homolog, mito protein domain+, coexpression, MS/MS	MIM	OXPHOS > Complex IV > CIV assembly factors;OXPHOS > OXPHOS assembly factors
26.2874	26.3562	26.1565	26.1738	26.3049	26.3222	26.4041	26.3153	26.2133	25.902	25.6568	25.8717	25.7945	25.7821	cellular response to leukemia inhibitory factor [GO:1990830];mitochondrial acetyl-CoA biosynthetic process from pyruvate [GO:0061732];mitochondrial pyruvate transmembrane transport [GO:0006850]	integral component of mitochondrial inner membrane [GO:0031305];mitochondrial inner membrane [GO:0005743];mitochondrion [GO:0005739]		FUNCTION: Mediates the uptake of pyruvate into mitochondria. {ECO:0000269|PubMed:22628554}.		+	6.35955	0.0213333	0.480088	3.22417	P63030	P63030	MPC1_MOUSE	Mpc1	Mitochondrial pyruvate carrier 1	MitoCarta3.0	GFP, yeast mito homolog+, mito protein domain+, MS/MS++	MIM	Metabolism > Carbohydrate metabolism > Gluconeogenesis;Metabolism > Carbohydrate metabolism > Pyruvate metabolism;Metabolism > Carbohydrate metabolism > TCA-associated;Small molecule transport
21.6186	22.0292	22.1886	21.9207	22.0088	21.5915	22.0983	22.0493	22.3619	20.85	21.0156	21.1143	20.9098	20.4067	age-dependent response to oxidative stress [GO:0001306];cellular response to oxidative stress [GO:0034599];determination of adult lifespan [GO:0008340];in utero embryonic development [GO:0001701];mitochondrial ATP synthesis coupled electron transport [GO:0042775];mitochondrion morphogenesis [GO:0070584];negative regulation of transcription by RNA polymerase II [GO:0000122];neural tube formation […	extrinsic component of mitochondrial inner membrane [GO:0031314];mitochondrial inner membrane [GO:0005743];mitochondrion [GO:0005739];nucleus [GO:0005634]	2-octoprenyl-3-methyl-6-methoxy-1,4-benzoquinone hydroxylase activity [GO:0008682];chromatin binding [GO:0003682];metal ion binding [GO:0046872];oxidoreductase activity, acting on paired donors, with incorporation or reduction of molecular oxygen, NAD(P)H as one donor, and incorporation of one atom of oxygen [GO:0016709]	FUNCTION: Catalyzes the hydroxylation of 2-polyprenyl-3-methyl-6-methoxy-1,4-benzoquinol (DMQH2) during ubiquinone biosynthesis. Has also a structural role in the COQ enzyme complex, stabilizing other COQ polypeptides (By similarity). Involved in lifespan determination in a ubiquinone-independent manner (PubMed:19478076). {ECO:0000255|HAMAP-Rule:MF_03194, ECO:0000269|PubMed:19478076}.		+	5.34203	0.00133333	1.12595	4.62599	P97478	P97478	COQ7_MOUSE	Coq7	5-demethoxyubiquinone hydroxylase, mitochondrial	MitoCarta3.0	literature, targetP signal, yeast mito homolog++, Rickettsial homolog, mito protein domain+, coexpression++, MS/MS++	MIM	Metabolism > Metals and cofactors > Coenzyme Q metabolism
21.1206	21.1015	20.1946	21.2764	21.4576	21.0625	20.953	21.1395	21.0359	18.8327	18.4498	18.8677	17.6225	17.4615	membrane protein proteolysis [GO:0033619];mitochondrial fusion [GO:0008053];negative regulation of intrinsic apoptotic signaling pathway [GO:2001243];negative regulation of release of cytochrome c from mitochondria [GO:0090201];proteolysis [GO:0006508];regulation of autophagy of mitochondrion [GO:1903146];regulation of mitochondrion organization [GO:0010821];regulation of protein targeting to mit…	integral component of membrane [GO:0016021];mitochondrial inner membrane [GO:0005743];mitochondrion [GO:0005739];nucleus [GO:0005634]	endopeptidase activity [GO:0004175];serine-type endopeptidase activity [GO:0004252]	FUNCTION: Required for the control of apoptosis during postnatal growth (PubMed:16839884). Essential for proteolytic processing of an antiapoptotic form of OPA1 which prevents the release of mitochondrial cytochrome c in response to intrinsic apoptotic signals (PubMed:16839884). Required for the maturation of PINK1 into its 52kDa mature form after its cleavage by mitochondrial-processing peptidas…	O35387	+	6.65516	0	2.79111	7.60538	Q5XJY4	Q5XJY4	PARL_MOUSE	Parl	Presenilins-associated rhomboid-like protein, mitochondrial	MitoCarta3.0	literature, targetP signal, yeast mito homolog++, mito protein domain, MS/MS	MIM	Protein import, sorting and homeostasis > Protein homeostasis > Proteases;Mitochondrial dynamics and surveillance > Autophagy;Mitochondrial dynamics and surveillance > Mitophagy
21.6364	21.7098	21.9024	21.4324	21.68	21.4476	21.714	21.7223	21.5069	21.2185	21.2125	21.0426	20.8113	21.2535	phosphorylation [GO:0016310];protein phosphorylation [GO:0006468];ubiquinone biosynthetic process [GO:0006744]	extrinsic component of mitochondrial inner membrane [GO:0031314];integral component of membrane [GO:0016021];mitochondrion [GO:0005739]	ADP binding [GO:0043531];ATP binding [GO:0005524];kinase activity [GO:0016301]	FUNCTION: Atypical kinase involved in the biosynthesis of coenzyme Q, also named ubiquinone, an essential lipid-soluble electron transporter for aerobic cellular respiration (PubMed:27499294). Its substrate specificity is unclear: does not show any protein kinase activity (PubMed:27499294). Probably acts as a small molecule kinase, possibly a lipid kinase that phosphorylates a prenyl lipid in the…		+	4.08258	0.0445625	0.531423	2.77683	Q60936	Q60936	COQ8A_MOUSE	Coq8a	Atypical kinase COQ8A, mitochondrial	MitoCarta3.0	literature, APEX_matrix, yeast mito homolog+, Rickettsial homolog, mito protein domain, induction, coexpression+, MS/MS++	MIM	Metabolism > Metals and cofactors > Coenzyme Q metabolism
21.0156	20.6364	20.9316	20.8034	20.8576	20.9459	20.9316	20.7955	20.7223	21.4775	21.4273	21.3266	21.1395	21.4067						+	5.00689	0.0365714	-0.506625	-2.98602	Q7TPD2	Q7TPD2	F185A_MOUSE	Fam185a	Protein FAM185A	MitoCarta3.0	APEX_matrix, targetP signal, coexpression	Matrix	0
23.5754	23.4425	23.6649	23.3239	23.5522	23.391	23.8093	23.5404	23.7895	22.417	23.0122	22.9189	23.1206	23.0542		cytoplasm [GO:0005737];integral component of membrane [GO:0016021];mitochondrion [GO:0005739]		FUNCTION: May play a role in the structure and strength of both muscle and bone. {ECO:0000269|PubMed:29618611}.		+	3.9143	0.0343	0.660871	3.02254	Q8BGY7	Q8BGY7	F210A_MOUSE	Fam210a	Protein FAM210A	MitoCarta3.0	GFP, targetP signal, induction, coexpression++, MS/MS	MIM	0
20.8191	21.1886	21.1143	20.85	21.1886	21.1332	20.8113	20.4375	21.1581	20.4775	20.417	19.2639	20.1206	19.797	glycerol metabolic process [GO:0006071];methylation [GO:0032259];regulation of ubiquinone biosynthetic process [GO:0010795];ubiquinone biosynthetic process [GO:0006744]	extrinsic component of mitochondrial inner membrane [GO:0031314];mitochondrion [GO:0005739]	2-polyprenyl-6-methoxy-1,4-benzoquinone methyltransferase activity [GO:0008425];3-demethylubiquinone-9 3-O-methyltransferase activity [GO:0008689];hexaprenyldihydroxybenzoate methyltransferase activity [GO:0004395];O-methyltransferase activity [GO:0008171]	FUNCTION: O-methyltransferase that catalyzes the 2 O-methylation steps in the ubiquinone biosynthetic pathway. {ECO:0000255|HAMAP-Rule:MF_03190}.		+	3.35487	0.0227368	0.95153	3.18569	Q8BMS4	Q8BMS4	COQ3_MOUSE	Coq3	Ubiquinone biosynthesis O-methyltransferase, mitochondrial	MitoCarta3.0	APEX_matrix, targetP signal+, yeast mito homolog++, Rickettsial homolog, mito protein domain+, induction, coexpression+, MS/MS+	MIM	Metabolism > Metals and cofactors > Coenzyme Q metabolism
21.3805	21.4324	21.5213	21.2185	21.4118	20.9951	21.6051	21.4118	21.3321	20.8346	20.654	20.7715	20.6628	20.3321	mitochondrial protein catabolic process [GO:0035694];phosphatidylethanolamine biosynthetic process [GO:0006646];protein autoprocessing [GO:0016540];regulation of mitochondrion organization [GO:0010821]	integral component of mitochondrial inner membrane [GO:0031305];mitochondrion [GO:0005739];nucleus [GO:0005634]	phosphatidylserine decarboxylase activity [GO:0004609]	FUNCTION: Catalyzes the formation of phosphatidylethanolamine (PtdEtn) from phosphatidylserine (PtdSer). Plays a central role in phospholipid metabolism and in the interorganelle trafficking of phosphatidylserine. {ECO:0000255|HAMAP-Rule:MF_03208}.		+	4.86216	0.00647059	0.716616	3.54897	Q8BSF4	Q8BSF4	PISD_MOUSE	Pisd	Phosphatidylserine decarboxylase proenzyme, mitochondrial	MitoCarta3.0	targetP signal, yeast mito homolog++, mito protein domain, MS/MS	MIM	Metabolism > Lipid metabolism > Phospholipid metabolism
22.4651	22.3565	22.3101	22.4196	22.3565	22.2905	22.2877	22.3017	22.1886	21.9061	21.953	21.8764	21.8987	21.9951	ribosome assembly [GO:0042255];translation [GO:0006412]	large ribosomal subunit [GO:0015934];mitochondrial large ribosomal subunit [GO:0005762];mitochondrion [GO:0005739]	structural constituent of ribosome [GO:0003735]			+	6.51723	0.0393077	0.404825	2.89423	Q8BU88	Q8BU88	RM22_MOUSE	Mrpl22	39S ribosomal protein L22, mitochondrial	MitoCarta3.0	literature, APEX_matrix, targetP signal, yeast mito homolog++, Rickettsial homolog, mito protein domain, MS/MS++	Matrix	Mitochondrial central dogma > Translation > Mitochondrial ribosome
24.7543	24.7945	25.1565	24.9361	24.9672	24.7594	24.7895	24.8904	24.7492	26.3444	26.4831	26.5075	26.4614	26.4892	dephosphorylation [GO:0016311];necroptotic process [GO:0070266];negative regulation of cold-induced thermogenesis [GO:0120163]	integral component of membrane [GO:0016021];mitochondrial outer membrane [GO:0005741];mitochondrion [GO:0005739]	GTPase activator activity [GO:0005096];phosphatase activity [GO:0016791];protein serine phosphatase activity [GO:0106306];protein serine/threonine phosphatase activity [GO:0004722];protein threonine phosphatase activity [GO:0106307];protein-containing complex binding [GO:0044877]	FUNCTION: Displays phosphatase activity for serine/threonine residues, and, dephosphorylates and activates MAP3K5 kinase. Has apparently no phosphoglycerate mutase activity. May be regulator of mitochondrial dynamics. Substrate for a KEAP1-dependent ubiquitin ligase complex. Contributes to the repression of NFE2L2-dependent gene expression (By similarity). Acts as a central mediator for programme…		+	10.8433	0	-1.59076	-9.61076	Q8BX10	Q8BX10	PGAM5_MOUSE	Pgam5	Serine/threonine-protein phosphatase PGAM5, mitochondrial	MitoCarta3.0	APEX_IMS, mito protein domain, coexpression, MS/MS++	MOM	Mitochondrial dynamics and surveillance > Autophagy;Mitochondrial dynamics and surveillance > Mitophagy
20.5356	20.7715	20.9951	20.0691	20.9388	20.9171	20.6886	20.5823	20.4676	18.2015	20.3857	20.0951	19.9459	18.29	transmembrane transport [GO:0055085]	integral component of membrane [GO:0016021];mitochondrial inner membrane [GO:0005743];mitochondrion [GO:0005739]		FUNCTION: Required for the accumulation of coenzyme A in the mitochondrial matrix. {ECO:0000250}.		+	2.37351	0.0448485	1.27922	2.75979	Q8C0K5	Q8C0K5	GDC_MOUSE	Slc25a16	Graves disease carrier protein homolog	MitoCarta3.0	literature, yeast mito homolog+, mito protein domain+, coexpression, MS/MS	MIM	Small molecule transport > SLC25A family
21.1332	21.7836	21.8113	21.5356	22.0054	21.8651	21.9777	21.5451	21.7876	21.1395	19.5123		18.9476	19.6671	mitochondrial respiratory chain complex III assembly [GO:0034551]	mitochondrial inner membrane [GO:0005743];mitochondrion [GO:0005739];respirasome [GO:0070469]		FUNCTION: Required for the preservation of the structural and functional integrity of mitochondrial respiratory complex III by allowing the physiological turnover of the Rieske protein UQCRFS1 (PubMed:21278747, PubMed:28673544). Involved in the clearance of UQCRFS1 N-terminal fragments, which are produced upon incorporation into the complex III and whose presence is detrimental for its catalytic …		+	4.14317	0.0015	2.24176	4.67416	Q8CC21	Q8CC21	TTC19_MOUSE	Ttc19	Tetratricopeptide repeat protein 19, mitochondrial	MitoCarta3.0	literature, APEX_IMS, targetP signal+, mito protein domain, induction, MS/MS+	MIM	OXPHOS > Complex III > CIII assembly factors;OXPHOS > OXPHOS assembly factors
20.7796	20.5915	21.0886	21.1395	20.9812	21.3101	21.2477	21.2593	20.9171	20.0559	20.3101	20.4972	20.6186	20.343		mitochondrial intermembrane space [GO:0005758];mitochondrion [GO:0005739]				+	3.64149	0.03752	0.669986	2.92223	Q8K2Q5	Q8K2Q5	CHCH7_MOUSE	Chchd7	Coiled-coil-helix-coiled-coil-helix domain-containing protein 7	MitoCarta3.0	yeast mito homolog, induction, coexpression, MS/MS+	IMS	Metabolism > Metals and cofactors > Copper metabolism
21.2933	21.9316	21.7512	21.2933	21.6757	21.2066	21.6231	21.7307	21.5731	20.9243	21.0156	20.6971	21.1946	20.6886	ubiquinone biosynthetic process [GO:0006744]	cell projection [GO:0042995];extrinsic component of mitochondrial inner membrane [GO:0031314];Golgi apparatus [GO:0005794];mitochondrion [GO:0005739]	2-octaprenyl-6-methoxyphenol hydroxylase activity [GO:0008681];4-hydroxy-3-all-trans-hexaprenylbenzoate oxygenase activity [GO:0106364];FAD binding [GO:0071949];oxidoreductase activity [GO:0016491];oxidoreductase activity, acting on paired donors, with incorporation or reduction of molecular oxygen, NAD(P)H as one donor, and incorporation of one atom of oxygen [GO:0016709]	FUNCTION: FAD-dependent monooxygenase required for the C5-ring hydroxylation during ubiquinone biosynthesis. Catalyzes the hydroxylation of 3-polyprenyl-4-hydroxybenzoic acid to 3-polyprenyl-4,5-dihydroxybenzoic acid. The electrons required for the hydroxylation reaction may be funneled indirectly from NADPH via a ferredoxin/ferredoxin reductase system to COQ6. {ECO:0000255|HAMAP-Rule:MF_03193}.		+	3.50357	0.040069	0.660242	2.84259	Q8R1S0	Q8R1S0	COQ6_MOUSE	Coq6	Ubiquinone biosynthesis monooxygenase COQ6, mitochondrial	MitoCarta3.0	literature, APEX_matrix, targetP signal, yeast mito homolog++, Rickettsial homolog, mito protein domain, induction, coexpression+, MS/MS+	MIM	Metabolism > Metals and cofactors > Coenzyme Q metabolism
24.2317	24.1719	23.9672	24.0609	24.0854	24.1642	24.239	24.1015	23.9933	23.1749	23.1015	23.0576	23.1596	23.1946	apoptotic process [GO:0006915];inner mitochondrial membrane organization [GO:0007007];negative regulation of release of cytochrome c from mitochondria [GO:0090201]	integral component of mitochondrial inner membrane [GO:0031305];mitochondrion [GO:0005739]		FUNCTION: Required for the mitochondrial tubular network and cristae organization. Involved in apoptotic release of cytochrome c (By similarity). {ECO:0000250}.		+	9.95735	0	0.975144	6.59826	Q91VC9	Q91VC9	GHITM_MOUSE	Ghitm	Growth hormone-inducible transmembrane protein	MitoCarta3.0	literature, APEX_IMS, targetP signal+, Rickettsial homolog, mito protein domain+, induction, coexpression++, MS/MS	MIM	Mitochondrial dynamics and surveillance > Apoptosis
22.1856	22.0156	22.3831	21.9637	22.2989	22.1269	21.9777	22.48	22.1856	23.5522	23.895	23.867	22.9812	23.8093	error-free translesion synthesis [GO:0070987];error-prone translesion synthesis [GO:0042276];response to UV [GO:0009411]	nucleus [GO:0005634]	damaged DNA binding [GO:0003684];deoxycytidyl transferase activity [GO:0017125];DNA-directed DNA polymerase activity [GO:0003887];metal ion binding [GO:0046872]	FUNCTION: Deoxycytidyl transferase involved in DNA repair. Transfers a dCMP residue from dCTP to the 3'-end of a DNA primer in a template-dependent reaction. May assist in the first step in the bypass of abasic lesions by the insertion of a nucleotide opposite the lesion. Required for normal induction of mutations by physical and chemical agents. {ECO:0000269|PubMed:11711549}.	Q6NZ36-1	+	6.31269	0	-1.44127	-5.80476	Q920Q2	Q920Q2	REV1_MOUSE	Rev1	DNA repair protein REV1
19.2674	18.3654	18.7551	17.3086	18.6156	18.21	18.984	19.7763	18.9028	20.9672	20.4775	20.7389	20.6714	20.6886	autophagy of mitochondrion [GO:0000422];cellular response to hydrogen sulfide [GO:1904881];cellular response to hypoxia [GO:0071456];cellular response to oxidative stress [GO:0034599];cellular response to toxic substance [GO:0097237];establishment of protein localization to mitochondrion [GO:0072655];intracellular signal transduction [GO:0035556];maintenance of protein location in mitochondrion […	astrocyte projection [GO:0097449];axon [GO:0030424];cell body [GO:0044297];chromatin [GO:0000785];cytoplasm [GO:0005737];cytoskeleton [GO:0005856];cytosol [GO:0005829];endoplasmic reticulum [GO:0005783];growth cone [GO:0030426];integral component of mitochondrial outer membrane [GO:0031307];membrane [GO:0016020];mitochondrial inner membrane [GO:0005743];mitochondrial intermembrane space [GO:00057…	ATP binding [GO:0005524];C3HC4-type RING finger domain binding [GO:0055131];calcium-dependent protein kinase activity [GO:0010857];kinase activity [GO:0016301];magnesium ion binding [GO:0000287];protease binding [GO:0002020];protein kinase activity [GO:0004672];protein kinase B binding [GO:0043422];protein serine kinase activity [GO:0106310];protein serine/threonine kinase activity [GO:0004674];p…	FUNCTION: Serine/threonine-protein kinase which protects against mitochondrial dysfunction during cellular stress by phosphorylating mitochondrial proteins such as PRKN and DNM1L, to coordinate mitochondrial quality control mechanisms that remove and replace dysfunctional mitochondrial components (PubMed:24652937, PubMed:24784582, PubMed:25474007, PubMed:32484300). Depending on the severity of mi…		+	4.37786	0.000666667	-2.02148	-4.77999	Q99MQ3	Q99MQ3	PINK1_MOUSE	Pink1	Serine/threonine-protein kinase PINK1, mitochondrial	MitoCarta3.0	literature, targetP signal, mito protein domain, coexpression	MOM	Mitochondrial dynamics and surveillance > Autophagy;Mitochondrial dynamics and surveillance > Mitophagy;Signaling
22.1047	21.9495	22.1916	22.1488	22.2066	22.2332	22.1795	22.1426	21.9951	21.5165	21.8651	21.4972	21.5685	21.7756	mitochondrial translation [GO:0032543];translation [GO:0006412]	mitochondrial large ribosomal subunit [GO:0005762];mitochondrion [GO:0005739]	structural constituent of ribosome [GO:0003735]			+	4.83808	0.041037	0.483365	2.85782	Q99N89	Q99N89	RM43_MOUSE	Mrpl43	39S ribosomal protein L43, mitochondrial
21.2302	21.3376	21.4726	21.3645	21.1206	21.1946	21.3211	21.4273	21.3592	20.5915	21.0292	20.7955	20.85	20.2535	mitochondrial translation [GO:0032543];translation [GO:0006412]	mitochondrial large ribosomal subunit [GO:0005762];mitochondrion [GO:0005739]	rRNA binding [GO:0019843];structural constituent of ribosome [GO:0003735]			+	3.95703	0.0384167	0.610261	2.92891	Q99N93	Q99N93	RM16_MOUSE	Mrpl16	39S ribosomal protein L16, mitochondrial	MitoCarta3.0	literature, targetP signal, yeast mito homolog++, mito protein domain, coexpression++, MS/MS+	Matrix	Mitochondrial central dogma > Translation > Mitochondrial ribosome
22.6164	22.5938	22.8442	22.5869	22.6971	22.8538	22.8932	22.6051	22.6992	21.7675	21.953	22.0526	22.0691	22.1111	genitalia development [GO:0048806];protein import into mitochondrial matrix [GO:0030150];regulation of cardiolipin metabolic process [GO:1900208];visual perception [GO:0007601]	inner mitochondrial membrane protein complex [GO:0098800];integral component of membrane [GO:0016021];matrix side of mitochondrial inner membrane [GO:0099617];mitochondrial inner membrane [GO:0005743];mitochondrion [GO:0005739];PAM complex, Tim23 associated import motor [GO:0001405];protein-containing complex [GO:0032991]	ATPase activator activity [GO:0001671]	FUNCTION: Mitochondrial co-chaperone which forms a complex with prohibitins to regulate cardiolipin remodeling (PubMed:24856930). May be a component of the PAM complex, a complex required for the translocation of transit peptide-containing proteins from the inner membrane into the mitochondrial matrix in an ATP-dependent manner. May act as a co-chaperone that stimulate the ATP-dependent activity …		+	6.48063	0.0024	0.719312	4.19664	Q9CQV7	Q9CQV7	TIM14_MOUSE	Dnajc19	Mitochondrial import inner membrane translocase subunit TIM14	MitoCarta3.0	literature, APEX_matrix, targetP signal, yeast mito homolog, mito protein domain, MS/MS++	MIM	Protein import, sorting and homeostasis > Protein import and sorting > Import motor
22.2006	22.1673	22.5069	22.3484	22.3645	22.5261	22.3857	22.4118	22.2989	21.8073	21.8346	21.6584	22.0886	21.8034	cell cycle [GO:0007049];regulation of cell cycle [GO:0051726]	mitochondrion [GO:0005739];nucleoplasm [GO:0005654];ribosome [GO:0005840]		FUNCTION: Acts as a negative regulator of G1 to S cell cycle phase progression by inhibiting cyclin-dependent kinases. Inhibitory effects are additive with GADD45 proteins but occurs also in the absence of GADD45 proteins. Acts as a repressor of the orphan nuclear receptor NR4A1 by inhibiting AB domain-mediated transcriptional activity. May be involved in the hormone-mediated regulation of NR4A1 …		+	4.79711	0.0362609	0.51823	2.96398	Q9CR59	Q9CR59	G45IP_MOUSE	Gadd45gip1	Growth arrest and DNA damage-inducible proteins-interacting protein 1	MitoCarta3.0	APEX_matrix, GFP, targetP signal+, coexpression+, MS/MS++	Matrix	Mitochondrial central dogma > Translation > Mitochondrial ribosome
21.3045	21.895	21.7634	21.4476	21.9566	21.9672	21.7915	21.7182	21.7056	20.7876	20.9459	20.9672	20.8034	20.9672	methylation [GO:0032259];ubiquinone biosynthetic process [GO:0006744]	extrinsic component of mitochondrial inner membrane [GO:0031314];mitochondrial matrix [GO:0005759];mitochondrion [GO:0005739];protein-containing complex [GO:0032991]	2-octaprenyl-6-methoxy-1,4-benzoquinone methylase activity [GO:0043333];methyltransferase activity [GO:0008168]	FUNCTION: Methyltransferase required for the conversion of 2-polyprenyl-6-methoxy-1,4-benzoquinol (DDMQH2) to 2-polyprenyl-3-methyl-6-methoxy-1,4-benzoquinol (DMQH2). {ECO:0000255|HAMAP-Rule:MF_03191}.		+	5.34422	0.00272727	0.833483	4.04414	Q9CXI0	Q9CXI0	COQ5_MOUSE	Coq5	2-methoxy-6-polyprenyl-1,4-benzoquinol methylase, mitochondrial	MitoCarta3.0	APEX_matrix, targetP signal, yeast mito homolog+, Rickettsial homolog, mito protein domain+, induction, coexpression++, MS/MS++	MIM	Metabolism > Metals and cofactors > Coenzyme Q metabolism
21.6714	21.8269	21.8385	21.743	21.7876	21.9742	21.9171	21.7182	21.7307	21.0886	21.4375	21.2006	21.4015	21.4015		mitochondrial large ribosomal subunit [GO:0005762];mitochondrion [GO:0005739]				+	5.09445	0.037	0.494911	2.96901	Q9D1H8	Q9D1H8	RM53_MOUSE	Mrpl53	39S ribosomal protein L53, mitochondrial	MitoCarta3.0	literature, APEX_matrix, targetP signal, yeast mito homolog++, mito protein domain+, induction, coexpression++, MS/MS++	Matrix	Mitochondrial central dogma > Translation > Mitochondrial ribosome
23.2096	23.417	23.2185	23.2961	23.1596	23.3645	23.2535	23.4298	23.0789	22.6453	22.7451	22.9951	22.714	22.8783	cellular response to oxidative stress [GO:0034599];mitochondrion organization [GO:0007005];positive regulation of mitochondrial ATP synthesis coupled electron transport [GO:1905448];positive regulation of transcription by RNA polymerase II [GO:0045944];regulation of cellular response to hypoxia [GO:1900037]	mitochondrial intermembrane space [GO:0005758];mitochondrion [GO:0005739];nucleus [GO:0005634]	DNA-binding transcription factor binding [GO:0140297];sequence-specific DNA binding [GO:0043565]	FUNCTION: Transcription factor. Binds to the oxygen responsive element of COX4I2 and activates its transcription under hypoxia conditions (4% oxygen), as well as normoxia conditions (20% oxygen). {ECO:0000250|UniProtKB:Q9Y6H1}.		+	4.68775	0.0448387	0.474179	2.78472	Q9D1L0	Q9D1L0	CHCH2_MOUSE	Chchd2	Coiled-coil-helix-coiled-coil-helix domain-containing protein 2	MitoCarta3.0	APEX_IMS, targetP signal+, yeast mito homolog+, mito protein domain, coexpression	IMS	Mitochondrial dynamics and surveillance > Apoptosis
23.0156	23.4425	23.8093	23.1976	23.2679	23.3645	23.4425	23.3511	23.3511	23.895	24.2463	24.1871	24.3712	23.9847	chemotaxis [GO:0006935];inflammatory response [GO:0006954];positive regulation of plasminogen activation [GO:0010756]	integral component of plasma membrane [GO:0005887];mitochondrion [GO:0005739]		FUNCTION: Receptor for plasminogen. Regulates urokinase plasminogen activator-dependent and stimulates tissue-type plasminogen activator-dependent cell surface plasminogen activation. Proposed to be part of a local catecholaminergic cell plasminogen activation system that regulates neuroendocrine prohormone processing. Involved in regulation of inflammatory response;regulates monocyte chemotactic…		+	4.6505	0.00653333	-0.776605	-3.59325	Q9D3P8	Q9D3P8	PLRKT_MOUSE	Plgrkt	Plasminogen receptor (KT)	MitoCarta3.0	GFP	Membrane	0
22.7056	22.9795	23.0625	23.0393	23.0292	22.9006	23.0691	23.3101	22.9985	22.4451	22.3321	22.2361	22.3565	22.2243	cellular response to estradiol stimulus [GO:0071392];erythrocyte maturation [GO:0043249];positive regulation of erythrocyte differentiation [GO:0045648]	integral component of membrane [GO:0016021];intrinsic component of membrane [GO:0031224];mitochondrial outer membrane [GO:0005741];mitochondrion [GO:0005739]		FUNCTION: Plays a role in erythroid differentiation. Involved in cell proliferation and tumor cell growth suppression. Involved in the metabolic reprogramming of cancer cells in a PDK4-dependent manner. {ECO:0000250|UniProtKB:Q96KR6}.		+	5.8709	0.00366667	0.69165	3.87893	Q9D8B6	Q9D8B6	F210B_MOUSE	Fam210b	Protein FAM210B, mitochondrial	MitoCarta3.0	targetP signal, yeast mito homolog, coexpression, MS/MS	MIM	Metabolism > Metals and cofactors > Iron homeostasis
23.3101	23.5638	23.417	23.4676	23.6757	23.632	23.5285	23.3511	23.4425	22.7327	22.7389	22.8034	23.1285	22.8858	mitochondrial respiratory chain complex I assembly [GO:0032981];optic nerve development [GO:0021554]	integral component of membrane [GO:0016021];mitochondrial inner membrane [GO:0005743];mitochondrion [GO:0005739]				+	5.52919	0.0065	0.629738	3.55991	Q9D8Y1	Q9D8Y1	T126A_MOUSE	Tmem126a	Transmembrane protein 126A	MitoCarta3.0	literature, mito protein domain+, induction, coexpression++, MS/MS++	MIM	OXPHOS > Complex I > CI assembly factors;OXPHOS > OXPHOS assembly factors
21.8073	21.7675	21.9601	21.8307	21.9495	22.0493	22.0459	22.0723	21.8614	21.3538	21.5545	21.4923	21.5498	21.4067	translation [GO:0006412]	mitochondrial large ribosomal subunit [GO:0005762];mitochondrion [GO:0005739]	structural constituent of ribosome [GO:0003735]			+	5.2306	0.0397143	0.455715	2.8567	Q9DCU6	Q9DCU6	RM04_MOUSE	Mrpl4	39S ribosomal protein L4, mitochondrial	MitoCarta3.0	literature, APEX_matrix, targetP signal, yeast mito homolog++, Rickettsial homolog, mito protein domain, induction, MS/MS++	Matrix	Mitochondrial central dogma > Translation > Mitochondrial ribosome
19.6865	17.9337	18.946	17.9454	18.1366	18.5883	18.4706	18.1659	18.4172	17.6488	17.5798	16.9888	17.7047	17.1631						+	2.64769	0.0397333	1.05966	2.83172	Q9JHE7	Q9JHE7	TSSC4_MOUSE	Tssc4	Protein TSSC4
21.002	21.632	21.2535	19.9601	21.1704	21.1825	21.417	21.1519	21.391	22.8689	22.6822	22.6865	22.9207	22.3073	activation of cysteine-type endopeptidase activity involved in apoptotic process [GO:0006919];activation of cysteine-type endopeptidase activity involved in apoptotic process by cytochrome c [GO:0008635];intrinsic apoptotic signaling pathway [GO:0097193];intrinsic apoptotic signaling pathway in response to oxidative stress [GO:0008631];neuron apoptotic process [GO:0051402];positive regulation of …	CD40 receptor complex [GO:0035631];cytoplasm [GO:0005737];cytoplasmic side of plasma membrane [GO:0009898];mitochondrial intermembrane space [GO:0005758];mitochondrion [GO:0005739]		FUNCTION: Promotes apoptosis by activating caspases in the cytochrome c/Apaf-1/caspase-9 pathway. Acts by opposing the inhibitory activity of inhibitor of apoptosis proteins (IAP). Inhibits the activity of BIRC6/bruce by inhibiting its binding to caspases (By similarity). {ECO:0000250, ECO:0000269|PubMed:10929712}.	P98170	+	4.72223	0.000857143	-1.56418	-4.74085	Q9JIQ3	Q9JIQ3	DBLOH_MOUSE	Diablo	Diablo homolog, mitochondrial	MitoCarta3.0	literature, APEX_IMS, targetP signal+, mito protein domain+, MS/MS	IMS	Mitochondrial dynamics and surveillance > Apoptosis
22.3073	22.3988	21.9985	22.1734	22.0983	22.2821	22.2036	22.6671	22.2707	21.4476	21.0625	20.1332	21.0756	20.5545	hydrogen sulfide metabolic process [GO:0070813];sulfide oxidation, using sulfide:quinone oxidoreductase [GO:0070221]	mitochondrial inner membrane [GO:0005743];mitochondrion [GO:0005739]	FAD binding [GO:0071949];quinone binding [GO:0048038];sulfide:quinone oxidoreductase activity [GO:0070224]	can use sulfite, sulfide or cyanide (in vitro). It is believed the in vivo electron acceptor is glutathione. {ECO:0000250|UniProtKB:Q9Y6N5}.;FUNCTION: Catalyzes the oxidation of hydrogen sulfide with the help of a quinone, such as ubiquinone-10, giving rise to thiosulfate and ultimately to sulfane (molecular sulfur) atoms. Requires an additional electron acceptor		+	5.1732	0.0008	1.41197	4.9221	Q9R112	Q9R112	SQOR_MOUSE	Sqor	Sulfide:quinone oxidoreductase, mitochondrial	MitoCarta3.0	literature, targetP signal+, mito protein domain, MS/MS++	MIM	Metabolism > Electron carriers > Q-linked reactions, other;Metabolism > Sulfur metabolism
19.6838	19.5045	19.3134	19.3228	19.138	18.6447	18.8056	19.4861	19.2484	19.3111	19.447	19.0642	19.3926	19.354			calcium ion binding [GO:0005509]				0.18992	1	-0.075194	-0.289771	A0JP43	A0JP43	EFCB5_MOUSE	Efcab5	EF-hand calcium-binding domain-containing protein 5
21.6231	21.714	21.9707	22.0088	22.0821	18.4021	22.1395	21.9207	22.1206	21.6886	21.9388	21.9742	21.4576	21.9916	antimicrobial humoral immune response mediated by antimicrobial peptide [GO:0061844];biological process involved in interaction with host [GO:0051701];defense response to Gram-positive bacterium [GO:0050830];detection of bacterium [GO:0016045];innate immune response [GO:0045087];killing of cells of other organism [GO:0031640];negative regulation of interferon-gamma production [GO:0032689];negativ…	extracellular region [GO:0005576];protein-containing complex [GO:0032991]	N-acetylmuramoyl-L-alanine amidase activity [GO:0008745];peptidoglycan binding [GO:0042834];peptidoglycan immune receptor activity [GO:0016019];protein heterodimerization activity [GO:0046982];zinc ion binding [GO:0008270]	FUNCTION: Pattern receptor that binds to murein peptidoglycans (PGN) of Gram-positive bacteria. Has bactericidal activity towards Gram-positive bacteria. May kill Gram-positive bacteria by interfering with peptidoglycan biosynthesis. Binds also to Gram-negative bacteria, and has bacteriostatic activity towards Gram-negative bacteria. Plays a role in innate immunity (By similarity). {ECO:0000250}.			0.187959	1	-0.256657	-0.395283	A1A547	A1A547	PGRP3_MOUSE	Pglyrp3	Peptidoglycan recognition protein 3
23.4298	23.3645	23.3511	23.2317	23.3376	23.2081	23.391	23.3645	23.3645	23.3511	23.4551	23.3778	23.3239	23.1886	cell cycle [GO:0007049];cellular response to DNA damage stimulus [GO:0006974];histone H2A monoubiquitination [GO:0035518];neuron projection development [GO:0031175];positive regulation of G1/S transition of mitotic cell cycle [GO:1900087];positive regulation of protein catabolic process [GO:0045732];proteasomal protein catabolic process [GO:0010498];protein ubiquitination [GO:0016567];ribosome bi…	Cul4B-RING E3 ubiquitin ligase complex [GO:0031465];Cul4-RING E3 ubiquitin ligase complex [GO:0080008];cullin-RING ubiquitin ligase complex [GO:0031461];cytosol [GO:0005829];nucleoplasm [GO:0005654];nucleus [GO:0005634];SCF ubiquitin ligase complex [GO:0019005]	ubiquitin protein ligase binding [GO:0031625];ubiquitin-protein transferase activity [GO:0004842]	FUNCTION: Core component of multiple cullin-RING-based E3 ubiquitin-protein ligase complexes which mediate the ubiquitination and subsequent proteasomal degradation of target proteins. The functional specificity of the E3 ubiquitin-protein ligase complex depends on the variable substrate recognition subunit. CUL4B may act within the complex as a scaffold protein, contributing to catalysis through…			0.00915327	1	-0.00121333	-0.00834148	A2A432	A2A432	CUL4B_MOUSE	Cul4b	Cullin-4B
17.813	18.566	18.9805	19.1457	18.0403	17.8228	18.4143	18.1521	18.5311	19.3592	18.8943	17.8399	18.2636	18.4249	mRNA splicing, via spliceosome [GO:0000398];spliceosomal complex disassembly [GO:0000390]	catalytic step 2 spliceosome [GO:0071013];cytosol [GO:0005829];nuclear body [GO:0016604];nucleoplasm [GO:0005654];nucleus [GO:0005634];U2-type catalytic step 2 spliceosome [GO:0071007]	ATP binding [GO:0005524];ATP hydrolysis activity [GO:0140603];identical protein binding [GO:0042802];RNA binding [GO:0003723];RNA helicase activity [GO:0003724]	FUNCTION: Involved in pre-mRNA splicing as component of the spliceosome. Facilitates nuclear export of spliced mRNA by releasing the RNA from the spliceosome. {ECO:0000250|UniProtKB:Q14562}.			0.250389	1	-0.171303	-0.442512	A2A4P0	A2A4P0	DHX8_MOUSE	Dhx8	ATP-dependent RNA helicase DHX8
23.632	23.5638	23.6865	23.5285	23.5983	23.5045	23.7286	23.7286	23.6865	23.6865	23.5869	23.6209	23.5522	23.4676	endomembrane system organization [GO:0010256];endosome organization [GO:0007032];exocytosis [GO:0006887];Golgi to plasma membrane transport [GO:0006893];intracellular signal transduction [GO:0035556];positive regulation of tumor necrosis factor production [GO:0032760];protein transport [GO:0015031];receptor recycling [GO:0001881];regulation of ARF protein signal transduction [GO:0032012]	asymmetric synapse [GO:0032279];axonemal microtubule [GO:0005879];cytoplasm [GO:0005737];cytoplasmic vesicle [GO:0031410];cytosol [GO:0005829];dendritic spine [GO:0043197];Golgi apparatus [GO:0005794];Golgi membrane [GO:0000139];intracellular membrane-bounded organelle [GO:0043231];membrane [GO:0016020];microtubule organizing center [GO:0005815];perinuclear region of cytoplasm [GO:0048471];recycl…	GABA receptor binding [GO:0050811];guanyl-nucleotide exchange factor activity [GO:0005085];myosin binding [GO:0017022];protein kinase A regulatory subunit binding [GO:0034237]	FUNCTION: Promotes guanine-nucleotide exchange on ARF1 and ARF3 and to a lower extent on ARF5 and ARF6. Promotes the activation of ARF1/ARF5/ARF6 through replacement of GDP with GTP. Involved in the regulation of Golgi vesicular transport. Required for the integrity of the endosomal compartment. Involved in trafficking from the trans-Golgi network (TGN) to endosomes and is required for membrane a…			0.462103	1	0.0457747	0.312303	A2A5R2	A2A5R2	BIG2_MOUSE	Arfgef2	Brefeldin A-inhibited guanine nucleotide-exchange protein 2
22.7471	22.821	22.8746	22.9566	23.0342	22.8783	22.8802	22.9189	22.9225	22.6209	22.85	23.0105	22.7655	22.8913	dense core granule cytoskeletal transport [GO:0099519];in utero embryonic development [GO:0001701];regulation of dendritic spine development [GO:0060998];regulation of dendritic spine morphogenesis [GO:0061001]	axon [GO:0030424];dendritic spine [GO:0043197];glutamatergic synapse [GO:0098978];postsynaptic density, intracellular component [GO:0099092]		FUNCTION: Scaffolding protein in the dendritic spines which acts as immobile postsynaptic posts able to recruit KIF1A-driven dense core vesicles to dendritic spines. {ECO:0000250|UniProtKB:F1LTE0}.			0.526423	1	0.064975	0.406939	A2A690	A2A690	TANC2_MOUSE	Tanc2	Protein TANC2
23.3376	23.3645	23.4298	23.5522	23.5285	23.4923	23.3645	23.417	23.5165	23.1206	23.5404	23.5404	23.3239	23.4041		integral component of membrane [GO:0016021]					0.40104	1	0.0589068	0.35255	A2A699	A2A699	F1712_MOUSE	Fam171a2	Protein FAM171A2
19.8503	19.3814	19.2955	20.1079	19.8983	18.6686	19.5699	18.5097	19.5289	20.2302	19.4342	19.7437	18.6314	19.9459		nucleus [GO:0005634]	metal ion binding [GO:0046872];nucleic acid binding [GO:0003676]				0.227805	1	-0.173697	-0.418234	A2A6A1	A2A6A1	GPTC8_MOUSE	Gpatch8	G patch domain-containing protein 8
22.6364	22.4972	22.3511	22.928	22.8269	16.7885	22.8783	22.5731	22.8839	22.6779	22.7856	22.6886	22.4626	22.928				FUNCTION: Probably recognizes and binds to some phosphorylated proteins and promotes their ubiquitination and degradation. {ECO:0000250}.			0.324544	1	-0.668149	-0.66605	A2A6H3	A2A6H3	FBX47_MOUSE	Fbxo47	F-box only protein 47
19.8167	19.9601	20.2535	19.1323	19.2569	18.5916	20.002	19.7927	19.9601	19.8801	19.8697	19.8752	20.1332	19.9316	anaphase-promoting complex-dependent catabolic process [GO:0031145];cell division [GO:0051301];metaphase/anaphase transition of mitotic cell cycle [GO:0007091];positive regulation of mitotic metaphase/anaphase transition [GO:0045842];protein K11-linked ubiquitination [GO:0070979];protein ubiquitination [GO:0016567]	anaphase-promoting complex [GO:0005680];centrosome [GO:0005813];cytoplasm [GO:0005737];mitotic spindle [GO:0072686];nucleoplasm [GO:0005654];nucleus [GO:0005634];spindle [GO:0005819]	protein phosphatase binding [GO:0019903]	FUNCTION: Component of the anaphase promoting complex/cyclosome (APC/C), a cell cycle-regulated E3 ubiquitin ligase that controls progression through mitosis and the G1 phase of the cell cycle. The APC/C complex acts by mediating ubiquitination and subsequent degradation of target proteins: it mainly mediates the formation of 'Lys-11'-linked polyubiquitin chains and, to a lower extent, the format…			0.604092	0.934061	-0.297295	-0.860999	A2A6Q5	A2A6Q5	CDC27_MOUSE	Cdc27	Cell division cycle protein 27 homolog
20.7056	19.7499	20.1704	20.654	20.0426	20.3538	20.9316	20.3962	19.9459	20.7876	20.2877	20.5823	20.6714	20.3645			identical protein binding [GO:0042802]				0.542771	0.997135	-0.210938	-0.729548	A2A6T1	A2A6T1	CDR2L_MOUSE	Cdr2l	Cerebellar degeneration-related protein 2-like
19.1957	18.6323	19.5807	18.8757	19.4531	19.0032	19.2131	19.2198	19.5436	19.75	19.3749	19.2272	18.6342	19.2479	neuromuscular process controlling balance [GO:0050885];positive regulation of calcineurin-NFAT signaling cascade [GO:0070886];positive regulation of protein dephosphorylation [GO:0035307];positive regulation of transcription by RNA polymerase II [GO:0045944];regulation of transcription by RNA polymerase II [GO:0006357]	cytosol [GO:0005829];nucleolus [GO:0005730];nucleus [GO:0005634]	double-stranded DNA binding [GO:0003690];sequence-specific DNA binding [GO:0043565];transcription coregulator activity [GO:0003712]	FUNCTION: Transcriptional activator. {ECO:0000250}.			0.109854	1	-0.0560656	-0.191285	A2A891	A2A891	CMTA1_MOUSE	Camta1	Calmodulin-binding transcription activator 1
19.6881	20.417	20.0292	20.6006	20.417	19.5239	19.8939	20.5356	20.4375	20.002	20.4273	20.2302	20.9243	19.6528	cerebral cortex neuron differentiation [GO:0021895];histone H3-K27 trimethylation [GO:0098532];histone H4 acetylation [GO:0043967];negative regulation of cell population proliferation [GO:0008285];negative regulation of transcription by RNA polymerase II [GO:0000122];positive regulation of signal transduction by p53 class mediator [GO:1901798];regulation of cell differentiation [GO:0045595];regul…	cytosol [GO:0005829];heterochromatin [GO:0000792];nuclear speck [GO:0016607];nucleoplasm [GO:0005654];nucleus [GO:0005634];NuRD complex [GO:0016581]	ATP binding [GO:0005524];ATP hydrolysis activity [GO:0140603];chromatin binding [GO:0003682];DNA binding [GO:0003677];DNA helicase activity [GO:0003678];H3K27me3 modified histone binding [GO:0061628];histone binding [GO:0042393];histone deacetylase binding [GO:0042826];metal ion binding [GO:0046872];nucleosome-dependent ATPase activity [GO:0070615]	FUNCTION: Chromatin-remodeling protein that binds DNA through histones and regulates gene transcription. May specifically recognize and bind trimethylated 'Lys-27' (H3K27me3) and non-methylated 'Lys-4' of histone H3. Plays a role in the development of the nervous system by activating the expression of genes promoting neuron terminal differentiation. In parallel, it may also positively regulate th…			0.122557	1	-0.0758918	-0.225322	A2A8L1	A2A8L1	CHD5_MOUSE	Chd5	Chromodomain-helicase-DNA-binding protein 5
22.1395	22.1704	22.1946	22.0918	22.2961	21.9882	22.2905	22.3101	22.2849	22.1206	22.3321	22.3045	22.2155	22.2125	cell migration [GO:0016477];homophilic cell adhesion via plasma membrane adhesion molecules [GO:0007156];negative regulation of cell population proliferation [GO:0008285];negative regulation of cell projection organization [GO:0031345];negative regulation of cytokine-mediated signaling pathway [GO:0001960];negative regulation of epidermal growth factor receptor signaling pathway [GO:0042059];nega…	endosome [GO:0005768];excitatory synapse [GO:0060076];growth cone [GO:0030426];integral component of postsynaptic density membrane [GO:0099061];intracellular membrane-bounded organelle [GO:0043231];membrane [GO:0016020];neuron projection [GO:0043005];neuronal cell body [GO:0043025];plasma membrane [GO:0005886]	cell adhesion molecule binding [GO:0050839];chondroitin sulfate proteoglycan binding [GO:0035373];heparin binding [GO:0008201];insulin receptor binding [GO:0005158];phosphate ion binding [GO:0042301];phosphoprotein phosphatase activity [GO:0004721];protein tyrosine phosphatase activity [GO:0004725];protein-containing complex binding [GO:0044877];receptor tyrosine kinase binding [GO:0030971];trans…	FUNCTION: Possible cell adhesion receptor. It possesses an intrinsic protein tyrosine phosphatase activity (PTPase) and dephosphorylates EPHA2 regulating its activity (By similarity). {ECO:0000250}.			0.310909	1	-0.0408207	-0.259749	A2A8L5	A2A8L5	PTPRF_MOUSE	Ptprf	Receptor-type tyrosine-protein phosphatase F
21.8307	21.6497	21.6096	21.7553	21.6497	21.4221	21.4273	21.6141	21.4972	22.0559	21.6006	21.5915	21.7265	21.5213	centrosome localization [GO:0051642];fibroblast migration [GO:0010761];nuclear envelope organization [GO:0006998];nuclear migration [GO:0007097];nuclear migration along microtubule [GO:0030473];protein localization to nuclear envelope [GO:0090435]	integral component of nuclear inner membrane [GO:0005639];nuclear envelope [GO:0005635];nuclear membrane [GO:0031965]	actin filament binding [GO:0051015];lamin binding [GO:0005521]	FUNCTION: [Isoform 2]: May define a distinct membrane domain in the vicinity of the mitotic spindle. Involved in the organization of the nuclear envelope implicating EMD, SUN1 and A-type lamina. {ECO:0000250|UniProtKB:Q5SNT2}.;FUNCTION: [Isoform 3]: Proposed to be involved in actin-dependent nuclear movement;FUNCTION: Involved in nuclear movement during fibroblast polarization and migration (PubM…	Q8BJS4		0.470678	1	-0.0929728	-0.481159	A2A8U2	A2A8U2	TM201_MOUSE	Tmem201	Transmembrane protein 201
20.9601	21.417	21.5638	21.265	21.1457	21.265	21.4118	21.3484	20.9812	21.2125	21.2877	21.1765	21.2933	21.0559		cytosol [GO:0005829];Golgi apparatus [GO:0005794];intracellular membrane-bounded organelle [GO:0043231];late endosome membrane [GO:0031902];membrane [GO:0016020]	sterol binding [GO:0032934];sterol transporter activity [GO:0015248]				0.243652	1	0.0568244	0.287789	A2A8Z1	A2A8Z1	OSBL9_MOUSE	Osbpl9	Oxysterol-binding protein-related protein 9
20.3857	19.7896	20.1704	20.3645	20.1581	19.78	20.0559	20.3645	20.2302	20.5356	19.9601	20.3752	20.4067	20.4775	cellular response to amino acid starvation [GO:0034198];cellular response to glucose starvation [GO:0042149];central nervous system development [GO:0007417];corpus callosum morphogenesis [GO:0021540];negative regulation of TORC1 signaling [GO:1904262];pigmentation [GO:0043473];post-embryonic development [GO:0009791];protein localization to lysosome [GO:0061462];regulation of superoxide dismutase …	GATOR1 complex [GO:1990130];GATOR2 complex [GO:0061700];KICSTOR complex [GO:0140007];lysosomal membrane [GO:0005765];peroxisome [GO:0005777]		FUNCTION: As part of the KICSTOR complex functions in the amino acid-sensing branch of the TORC1 signaling pathway. Recruits, in an amino acid-independent manner, the GATOR1 complex to the lysosomal membranes and allows its interaction with GATOR2 and the RAG GTPases. Functions upstream of the RAG GTPases and is required to negatively regulate mTORC1 signaling in absence of amino acids (By simila…			0.874318	0.917602	-0.206695	-0.904768	A2A9C3	A2A9C3	SZT2_MOUSE	Szt2	KICSTOR complex protein SZT2
20.9459	21.0292	21.0886	20.9672	21.1143	21.0292	21.2006	21.0088	21.1269	20.9316	21.1206	20.7955	20.7553	20.85		integral component of membrane [GO:0016021]					1.77975	0.842854	0.166152	1.04017	A2A9Q0	A2A9Q0	FND10_MOUSE	Fndc10	Fibronectin type III domain-containing protein 10
20.8113	21.1946	21.0224	20.895	20.9171	20.9601	21.0426	20.9024	20.8876	20.7955	20.9951	20.9812	20.9388	20.68	adipose tissue development [GO:0060612];endocytic recycling [GO:0032456];endosomal transport [GO:0016197];fat cell differentiation [GO:0045444];lipid metabolic process [GO:0006629];lipid storage [GO:0019915];nucleus localization [GO:0051647];phagocytosis [GO:0006909];regulation of cell growth [GO:0001558];spermatogenesis [GO:0007283];synaptic vesicle endocytosis [GO:0048488]	integral component of membrane [GO:0016021];nucleus [GO:0005634];presynapse [GO:0098793]		FUNCTION: Plays a role in endosomal trafficking and endosome recycling. Also involved in the actin cytoskeleton and cilia structural dynamics. Acts as regulator of phagocytosis. {ECO:0000250|UniProtKB:Q2LD37}.			0.595873	1	0.0811297	0.483917	A2AAE1	A2AAE1	K1109_MOUSE	Kiaa1109	Transmembrane protein KIAA1109
21.3376	21.7796	22.0658	22.1206	22.0258	21.7634	22.0526	22.1111	21.895	21.7223	22.2273	21.7955	21.7389	21.6231	adipose tissue development [GO:0060612];bone development [GO:0060348];cranial skeletal system development [GO:1904888];extracellular matrix disassembly [GO:0022617];eye development [GO:0001654];heart development [GO:0007507];osteoblast fate commitment [GO:0002051];podosome assembly [GO:0071800];positive regulation of adipose tissue development [GO:1904179];positive regulation of fat cell differen…	cell junction [GO:0030054];cell projection [GO:0042995];cytoplasm [GO:0005737];podosome [GO:0002102]	molecular adaptor activity [GO:0060090];phosphatidylinositol-3,5-bisphosphate binding [GO:0080025];phosphatidylinositol-3-phosphate binding [GO:0032266];phosphatidylinositol-4-phosphate binding [GO:0070273];phosphatidylinositol-5-phosphate binding [GO:0010314];SH2 domain binding [GO:0042169];superoxide-generating NADPH oxidase activator activity [GO:0016176]	FUNCTION: Adapter protein involved in invadopodia and podosome formation and extracellular matrix degradation. Binds matrix metalloproteinases (ADAMs), NADPH oxidases (NOXs) and phosphoinositides. Acts as an organizer protein that allows NOX1- or NOX3-dependent reactive oxygen species (ROS) generation and ROS localization. Plays a role in mitotic clonal expansion during the immediate early stage …			0.25835	1	0.0842861	0.354727	A2AAY5	A2AAY5	SPD2B_MOUSE	Sh3pxd2b	SH3 and PX domain-containing protein 2B
20.0292	20.2764	20.0156	18.9881	19.908	19.7832	20.0821	20.3321	19.6313	20.265	19.7096	19.4836	20.4273	20.3321	positive regulation of GTPase activity [GO:0043547];receptor-mediated endocytosis [GO:0006898];regulation of GTPase activity [GO:0043087];signal transduction [GO:0007165]	cytoplasm [GO:0005737];endosome [GO:0005768];membrane [GO:0016020]	GTPase activator activity [GO:0005096];SH3 domain binding [GO:0017124]	FUNCTION: Rho GTPase-activating protein which may be involved in clathrin-mediated endocytosis. GTPase activators for the Rho-type GTPases act by converting them to an inactive GDP-bound state. Has activity toward CDC42 and RAC1 (By similarity). {ECO:0000250}.			0.279691	1	-0.149516	-0.455192	A2AB59	A2AB59	RHG27_MOUSE	Arhgap27	Rho GTPase-activating protein 27
22.9584	23.1285	22.9601	22.9601	23.0641	22.9985	22.9334	23.0559	23.1316	22.8442	23.019	23.0658	23.1269	23.0426	cellular response to hydroxyurea [GO:0072711];proteasomal protein catabolic process [GO:0010498];protein processing [GO:0016485];regulation of DNA stability [GO:0097752];regulation of protein stability [GO:0031647]	chromosome [GO:0005694];cytosol [GO:0005829];nucleoplasm [GO:0005654]	aspartic-type endopeptidase activity [GO:0004190];identical protein binding [GO:0042802];ubiquitin binding [GO:0043130]	FUNCTION: Aspartic protease that mediates the cleavage of NFE2L1/NRF1 at 'Leu-104', thereby promoting release of NFE2L1/NRF1 from the endoplasmic reticulum membrane. Ubiquitination of NFE2L1/NRF1 is a prerequisite for cleavage, suggesting that DDI2 specifically recognizes and binds ubiquitinated NFE2L1/NRF1. Seems to act as a proteasomal shuttle which links the proteasome and replication fork pro…			0.0104258	1	0.00147726	0.00993724	A2ADY9	A2ADY9	DDI2_MOUSE	Ddi2	Protein DDI1 homolog 2
20.3752	20.5356	20.8034	20.5451	20.6886	20.8876	20.8727	20.8651	20.1946	20.4972	20.7955	20.7634	20.8191	20.7056	B cell homeostasis [GO:0001782];marginal zone B cell differentiation [GO:0002315];positive regulation of filopodium assembly [GO:0051491];positive regulation of GTPase activity [GO:0043547];small GTPase mediated signal transduction [GO:0007264]		guanyl-nucleotide exchange factor activity [GO:0005085];small GTPase binding [GO:0031267]	FUNCTION: Guanine nucleotide-exchange factor (GEF) that activates CDC42 by exchanging bound GDP for free GTP (PubMed:15710388, PubMed:16968698, PubMed:25851601). Required for marginal zone (MZ) B-cell development, is associated with early bone marrow B-cell development, MZ B-cell formation, MZ B-cell number and marginal metallophilic macrophages morphology (PubMed:25729399). Facilitates filopodia…			0.267139	1	-0.0752704	-0.342918	A2AF47	A2AF47	DOC11_MOUSE	Dock11	Dedicator of cytokinesis protein 11
21.0359	21.1269	20.8034	20.7634	20.9601	20.2535	20.9024	20.9243	20.9601	21.1269	21.5069	21.1269	20.1581	20.9812	positive regulation of synapse structural plasticity [GO:0051835];postsynaptic actin cytoskeleton organization [GO:0098974]	cytoskeleton [GO:0005856];dendritic spine [GO:0043197];glutamatergic synapse [GO:0098978];postsynaptic density [GO:0014069];protein-containing complex [GO:0032991]	phosphatidylinositol-4,5-bisphosphate binding [GO:0005546]	FUNCTION: Positive regulator of dendritic spine morphogenesis and density. Required for the maintenance of excitatory synaptic transmission. Binds phosphatidylinositol 4,5-bisphosphate. {ECO:0000250|UniProtKB:Q14CM0}.			0.25861	1	-0.121086	-0.406981	A2AFR3	A2AFR3	FRPD4_MOUSE	Frmpd4	FERM and PDZ domain-containing protein 4
20.5165	20.714	20.5165	20.8876	20.895	20.8727	20.3857	20.7955	20.8191	20.4476	20.4375	20.714	20.3857	21.3592	autophagosome assembly [GO:0000045];cellular response to starvation [GO:0009267];positive regulation of autophagosome assembly [GO:2000786];positive regulation of vacuole organization [GO:0044090]	endoplasmic reticulum membrane [GO:0005789];Golgi apparatus [GO:0005794];integral component of membrane [GO:0016021];integral component of plasma membrane [GO:0005887];late endosome membrane [GO:0031902];lysosomal membrane [GO:0005765];plasma membrane [GO:0005886]		FUNCTION: May protect cells from cell death by inducing cytosolic vacuolization and upregulating the autophagy pathway. May play a role in apoptosis and cell proliferation through its interaction with HSPA5. {ECO:0000250|UniProtKB:Q6UXG2}.			0.101918	1	0.042626	0.165756	A2AFS3	A2AFS3	K1324_MOUSE	Kiaa1324	UPF0577 protein KIAA1324
23.8858	23.7492	23.8288	23.6757	23.5754	23.654	23.8764	23.7182	23.7895	23.7594	23.6209	23.4298	23.9406	23.8093	microtubule cytoskeleton organization [GO:0000226]	microtubule cytoskeleton [GO:0015630]					0.196704	1	0.0383545	0.214356	A2AG50	A2AG50	MA7D2_MOUSE	Map7d2	MAP7 domain-containing protein 2
24.7077	24.6431	24.604	24.604	24.5638	24.6264	24.5638	24.6264	24.6264	24.6486	24.6595	24.5638	24.6649	24.6486	cell division [GO:0051301];central nervous system myelin formation [GO:0032289];centrosome cycle [GO:0007098];centrosome duplication [GO:0051298];cytoplasmic translation [GO:0002181];dendritic spine maintenance [GO:0097062];establishment or maintenance of microtubule cytoskeleton polarity [GO:0030951];excitatory postsynaptic potential [GO:0060079];habituation [GO:0046959];locomotory behavior [GO:…	centrosome [GO:0005813];cytoplasm [GO:0005737];dendrite [GO:0030425];kinetochore [GO:0000776];neuronal ribonucleoprotein granule [GO:0071598];nucleolus [GO:0005730];perikaryon [GO:0043204];plasma membrane [GO:0005886];postsynapse [GO:0098794];protein-containing complex [GO:0032991];spindle pole [GO:0000922]	microtubule binding [GO:0008017];microtubule plus end polymerase [GO:0061863];ribonucleoprotein complex binding [GO:0043021]	FUNCTION: Binds to the plus end of microtubules and regulates microtubule dynamics and microtubule organization. Acts as processive microtubule polymerase. Promotes cytoplasmic microtubule nucleation and elongation. Plays a major role in organizing spindle poles. In spindle formation protects kinetochore microtubules from depolymerization by KIF2C and has an essential role in centrosomal microtub…			0.346512	1	-0.0186573	-0.150574	A2AGT5	A2AGT5	CKAP5_MOUSE	Ckap5	Cytoskeleton-associated protein 5
22.4476	22.4626	22.5592	22.4972	22.4972	22.5165	22.3484	22.4626	22.4425	22.4144	22.5213	22.4273	22.3239	22.4298	cytoplasmic microtubule organization [GO:0031122];cytoskeleton organization [GO:0007010];microtubule cytoskeleton organization [GO:0000226];negative regulation of microtubule depolymerization [GO:0007026];neuron projection development [GO:0031175];regulation of cell morphogenesis [GO:0022604];regulation of microtubule polymerization [GO:0031113]	cytoplasm [GO:0005737];microtubule [GO:0005874]	calmodulin binding [GO:0005516];microtubule binding [GO:0008017];microtubule minus-end binding [GO:0051011];spectrin binding [GO:0030507]	FUNCTION: Key microtubule-organizing protein that specifically binds the minus-end of non-centrosomal microtubules and regulates their dynamics and organization. Specifically recognizes growing microtubule minus-ends and stabilizes microtubules. Acts on free microtubule minus-ends that are not capped by microtubule-nucleating proteins or other factors and protects microtubule minus-ends from depo…			0.690434	1	0.0470827	0.348644	A2AHC3	A2AHC3	CAMP1_MOUSE	Camsap1	Calmodulin-regulated spectrin-associated protein 1
21.7013	21.7995	22.0493	22.1795	22.1111	21.5545	22.0854	21.9951	22.0122	21.6714	21.9134	21.9707	21.8073	22.1206	protein homooligomerization [GO:0051260];regulation of dendritic spine morphogenesis [GO:0061001]	cytoplasm [GO:0005737];cytoskeleton [GO:0005856];dendritic spine [GO:0043197];postsynaptic density [GO:0014069];synapse [GO:0045202]	PDZ domain binding [GO:0030165];protein self-association [GO:0043621]	FUNCTION: May be involved in promoting the maturation of dendritic spines, probably via regulating SIPA1L1 levels at the postsynaptic density of synapses. {ECO:0000250|UniProtKB:Q8K1Q4}.			0.16684	1	0.0463915	0.220777	A2AHG0	A2AHG0	LZTS3_MOUSE	Lzts3	Leucine zipper putative tumor suppressor 3
19.9072	19.653	19.8851	19.6921	19.887	19.6386	20.0691	19.9459	19.498	20.1457	19.8398	19.2145	19.687	19.9601	auditory receptor cell stereocilium organization [GO:0060088];sensory perception of sound [GO:0007605];stereocilium maintenance [GO:0120045]	cytosol [GO:0005829];stereocilium [GO:0032420];stereocilium base [GO:0120044]	phosphatase binding [GO:0019902]				0.0723072	1	0.0278908	0.115675	A2AI08	A2AI08	TPRN_MOUSE	Tprn	Taperin
19.0657	18.2993	18.0027	18.2844	18.8985	17.2148	18.4447	18.0989	18.3134	18.5944	18.9592	17.8633	17.6662	18.2492	biosynthetic process [GO:0009058];mitochondrial respiratory chain complex I assembly [GO:0032981]	cytoplasm [GO:0005737];mitochondrial inner membrane [GO:0005743];mitochondrion [GO:0005739];nucleus [GO:0005634]	transferase activity [GO:0016740]	FUNCTION: Involved in the assembly of mitochondrial NADH:ubiquinone oxidoreductase complex (complex I) at early stages. May play a role in the biogenesis of complex I subunit MT-ND1. {ECO:0000250|UniProtKB:Q330K2}.			0.0294852	1	0.0249043	0.0628713	A2AIL4	A2AIL4	NDUF6_MOUSE	Ndufaf6	NADH dehydrogenase (ubiquinone) complex I, assembly factor 6	MitoCarta3.0	literature, targetP signal, mito protein domain, induction, coexpression++, MS/MS	MIM	OXPHOS > Complex I > CI assembly factors;OXPHOS > OXPHOS assembly factors
19.9601	19.6864	19.4303	19.2164	17.922	19.8207	20.0691	20.5451	19.3879	19.2677	20.4775	20.0156	20.0559	18.5111	carbohydrate metabolic process [GO:0005975];endoplasmic reticulum mannose trimming [GO:1904380];mannose trimming involved in glycoprotein ERAD pathway [GO:1904382];N-glycan processing [GO:0006491];protein alpha-1,2-demannosylation [GO:0036508];protein glycosylation [GO:0006486];trimming of terminal mannose on B branch [GO:0036509];ubiquitin-dependent ERAD pathway [GO:0030433]	cytoplasmic vesicle [GO:0031410];endoplasmic reticulum [GO:0005783];endoplasmic reticulum membrane [GO:0005789];endoplasmic reticulum quality control compartment [GO:0044322];integral component of membrane [GO:0016021];membrane [GO:0016020]	calcium ion binding [GO:0005509];mannosyl-oligosaccharide 1,2-alpha-mannosidase activity [GO:0004571]	FUNCTION: Involved in glycoprotein quality control targeting of misfolded glycoproteins for degradation. It primarily trims a single alpha-1,2-linked mannose residue from Man(9)GlcNAc(2) to produce Man(8)GlcNAc(2), but at high enzyme concentrations, as found in the ER quality control compartment (ERQC), it further trims the carbohydrates to Man(5-6)GlcNAc(2) (By similarity). {ECO:0000250}.			0.0944509	1	-0.105812	-0.204187	A2AJ15	A2AJ15	MA1B1_MOUSE	Man1b1	Endoplasmic reticulum mannosyl-oligosaccharide 1,2-alpha-mannosidase
24.0275	24.0691	24.0275	24.0443	24.0359	24.0275	23.9225	24.0105	23.9933	24.0772	24.0443	24.1488	24.0275	23.9672	cell-cell junction organization [GO:0045216]	adherens junction [GO:0005912];apical plasma membrane [GO:0016324];cilium [GO:0005929]		FUNCTION: May be involved in the control of adherens junction integrity. {ECO:0000250|UniProtKB:A0A1C3NSL9}.			0.621805	1	-0.0354317	-0.275545	A2AJA9	A2AJA9	AJM1_MOUSE	Ajm1	Apical junction component 1 homolog
23.7695	23.7389	23.6757	23.848	23.6096	23.7389	23.6865	23.7389	23.6971	23.8288	23.632	23.6971	23.8576	23.7594	microtubule cytoskeleton organization [GO:0000226]	cytosol [GO:0005829];microtubule cytoskeleton [GO:0015630];spindle [GO:0005819]					0.335272	1	-0.0323911	-0.227089	A2AJI0	A2AJI0	MA7D1_MOUSE	Map7d1	MAP7 domain-containing protein 1
18.2802	17.9453	18.2638	17.5062	18.5801	18.4807	17.462	18.2586	16.6776	18.7548	17.2909	18.2244	18.2471	18.047	carbohydrate phosphorylation [GO:0046835];neuron cellular homeostasis [GO:0070050];pentose metabolic process [GO:0019321]		D-ribulokinase activity [GO:0019150]	FUNCTION: Catalyzes ATP-dependent phosphorylation of D-ribulose at C-5 to form D-ribulose 5-phosphate. Postulated to function in a metabolite repair mechanism by preventing toxic accumulation of free D-ribulose formed by non-specific phosphatase activities. Alternatively, may play a role in regulating D-ribulose 5-phosphate recycling in the pentose phosphate pathway. Can phosphorylate ribitol wit…			0.216905	1	-0.173465	-0.405013	A2AJL3	A2AJL3	FGGY_MOUSE	Fggy	FGGY carbohydrate kinase domain-containing protein
19.6692	19.529	20.0156	18.8452	18.9142	19.6823	19.5339	19.5794	19.7001	19.9601	19.8905	19.6784	17.2731	19.1138		cytosol [GO:0005829];nuclear speck [GO:0016607];nucleoplasm [GO:0005654];plasma membrane [GO:0005886];presynaptic active zone [GO:0048786]					0.348928	1	0.313385	0.627626	A2AJT4	A2AJT4	PNISR_MOUSE	Pnisr	Arginine/serine-rich protein PNISR
19.688	18.9318	19.8239	19.6868	19.8042	19.4577	19.6722	19.6598	19.7624	19.8815	19.6975	19.7344	19.3868	19.1707		focal adhesion [GO:0005925];integral component of membrane [GO:0016021]		FUNCTION: Potential tumor suppressor in gliomas. {ECO:0000269|PubMed:22427331}.			0.083919	1	0.0354554	0.138371	A2AKG8	A2AKG8	FOCAD_MOUSE	Focad	Focadhesin
18.8573	19.089	20.4067	19.6745	20.3101	20.2185	19.8426	19.7971	20.1581	19.9601	19.7952	19.4502	19.3048	19.6131	cell adhesion [GO:0007155];negative regulation of cell-matrix adhesion [GO:0001953];negative regulation of wound healing [GO:0061045];regulation of polarized epithelial cell differentiation [GO:0030860]	adherens junction [GO:0005912];apical plasma membrane [GO:0016324];basolateral plasma membrane [GO:0016323];cell surface [GO:0009986];cell-cell contact zone [GO:0044291];cytoplasmic side of plasma membrane [GO:0009898];spanning component of plasma membrane [GO:0044214]	beta-catenin binding [GO:0008013];protein-containing complex binding [GO:0044877]	FUNCTION: Plays a role in cell adhesion and cell migration. {ECO:0000250}.			0.32403	1	0.192385	0.533827	A2ALI5	A2ALI5	AJAP1_MOUSE	Ajap1	Adherens junction-associated protein 1
19.1249	19.2721	19.7064	19.1481	19.4475	19.3413	19.2078	19.4535	19.5041	18.7514	19.1675	19.8584	19.1887	19.4812	liver regeneration [GO:0097421];negative regulation of membrane protein ectodomain proteolysis [GO:0051045];negative regulation of mitotic cell cycle [GO:0045930];protein dephosphorylation [GO:0006470];regulation of membrane depolarization during action potential [GO:0098902];regulation of sodium ion transmembrane transporter activity [GO:2000649]	cytoplasm [GO:0005737];cytoplasmic side of plasma membrane [GO:0009898];cytoskeleton [GO:0005856]	ATPase binding [GO:0051117];cytoskeletal protein binding [GO:0008092];phosphotyrosine residue binding [GO:0001784];protein tyrosine phosphatase activity [GO:0004725];sodium channel regulator activity [GO:0017080]	FUNCTION: May act at junctions between the membrane and the cytoskeleton. {ECO:0000250}.			0.167345	1	0.0667497	0.258681	A2ALK8	A2ALK8	PTN3_MOUSE	Ptpn3	Tyrosine-protein phosphatase non-receptor type 3
24.1871	24.317	24.3975	24.3844	24.2096	24.0609	24.3712	24.3778	24.275	24.0935	24.317	24.0691	24.1565	24.3307	activation of GTPase activity [GO:0090630];cellular response to glial cell derived neurotrophic factor [GO:1990792];negative regulation of GTP binding [GO:1904425];negative regulation of microvillus assembly [GO:1903697];negative regulation of neuron differentiation [GO:0045665];negative regulation of thyroid gland epithelial cell proliferation [GO:1904442];positive regulation of cell-cell adhesi…	axon [GO:0030424];cytoplasm [GO:0005737];cytosol [GO:0005829];dendrite [GO:0030425];early endosome [GO:0005769];Golgi membrane [GO:0000139];membrane [GO:0016020];neuronal cell body [GO:0043025]	GTPase activator activity [GO:0005096];protein homodimerization activity [GO:0042803];small GTPase binding [GO:0031267]	FUNCTION: GTPase activator for the nuclear Ras-related regulatory protein RAP-1A (KREV-1), converting it to the putatively inactive GDP-bound state. {ECO:0000250}.			0.743761	1	0.0933547	0.563616	A2ALS5	A2ALS5	RPGP1_MOUSE	Rap1gap	Rap1 GTPase-activating protein 1
22.3962	22.5823	22.8969	22.6606	22.7182	22.68	22.928	22.502	22.895	22.3511	22.5846	22.7451	22.5731	22.58	actin filament organization [GO:0007015];apical protein localization [GO:0045176];brain development [GO:0007420];camera-type eye development [GO:0043010];camera-type eye morphogenesis [GO:0048593];cell migration [GO:0016477];cell-cell junction maintenance [GO:0045217];cellular pigment accumulation [GO:0043482];ear development [GO:0043583];establishment of melanosome localization [GO:0032401];eye …	adherens junction [GO:0005912];apical junction complex [GO:0043296];apical plasma membrane [GO:0016324];bicellular tight junction [GO:0005923];cell cortex [GO:0005938];cell-cell junction [GO:0005911];cytoplasm [GO:0005737];cytoskeleton [GO:0005856];microtubule [GO:0005874];neuronal cell body [GO:0043025];plasma membrane [GO:0005886]	actin binding [GO:0003779];actin filament binding [GO:0051015];beta-catenin binding [GO:0008013];protein domain specific binding [GO:0019904]	FUNCTION: May be involved in endothelial cell morphology changes during cell spreading. In the retinal pigment epithelium, may regulate the biogenesis of melanosomes and promote their association with the apical cell surface by inducing gamma-tubulin redistribution. {ECO:0000269|PubMed:16684770, ECO:0000269|PubMed:16987870}.			0.688937	1	0.128678	0.656725	A2ALU4	A2ALU4	SHRM2_MOUSE	Shroom2	Protein Shroom2
23.1301	23.0772	23.178	23.0224	23.1856	23.0393	23.1991	23.1856	23.1379	23.0641	23.1581	23.1534	23.1363	23.0559	ubiquitin-dependent protein catabolic process [GO:0006511]	centrosome [GO:0005813];cytosol [GO:0005829];integral component of membrane [GO:0016021];nucleoplasm [GO:0005654]	calmodulin binding [GO:0005516];ubiquitin protein ligase activity [GO:0061630];ubiquitin-protein transferase activity [GO:0004842];zinc ion binding [GO:0008270]	FUNCTION: E3 ubiquitin-protein ligase which is a component of the N-end rule pathway. Recognizes and binds to proteins bearing specific N-terminal residues that are destabilizing according to the N-end rule, leading to their ubiquitination and subsequent degradation. Together with clathrin, forms meshwork structures involved in membrane morphogenesis and cytoskeletal organization. Regulates integ…	P06933		0.170225	1	0.0147624	0.109811	A2AN08	A2AN08	UBR4_MOUSE	Ubr4	E3 ubiquitin-protein ligase UBR4
19.8835	20.5261	20.5261	20.2066	20.2764	21.002	20.6714	20.6714	20.7553	21.2125	20.6886	20.4874	20.8651	20.1946	intracellular protein transport [GO:0006886];positive regulation of synapse assembly [GO:0051965];synaptic vesicle clustering [GO:0097091]	cell body [GO:0044297];dendritic shaft [GO:0043198];dendritic spine [GO:0043197];early endosome membrane [GO:0031901];excitatory synapse [GO:0060076];integral component of plasma membrane [GO:0005887];intracellular membrane-bounded organelle [GO:0043231];membrane [GO:0016020];postsynaptic density [GO:0014069];postsynaptic density membrane [GO:0098839];synaptic vesicle membrane [GO:0030672]	glutamate receptor binding [GO:0035254];protein homodimerization activity [GO:0042803]	FUNCTION: May regulate AMPA receptor content at nascent synapses, and have a role in postsynaptic development and maturation. {ECO:0000250}.			0.446389	1	-0.187553	-0.633374	A2ANU3	A2ANU3	SYNG1_MOUSE	Syndig1	Synapse differentiation-inducing gene protein 1
22.8913	22.9352	22.9812	22.8876	23.0459	23.1063	22.7634	22.9933	23.0691	22.8576	22.9725	22.9189	22.9334	22.9189	lipid catabolic process [GO:0016042];phosphatidylinositol metabolic process [GO:0046488];phosphatidylinositol-mediated signaling [GO:0048015]	cytoplasm [GO:0005737];plasma membrane [GO:0005886]	calcium ion binding [GO:0005509];phosphatidylinositol phospholipase C activity [GO:0004435];phospholipase C activity [GO:0004629]	FUNCTION: The production of the second messenger molecules diacylglycerol (DAG) and inositol 1,4,5-trisphosphate (IP3) is mediated by activated phosphatidylinositol-specific phospholipase C enzymes. This phospholipase activity is very sensitive to calcium. May be important for formation and maintenance of the neuronal network in the postnatal brain. {ECO:0000269|PubMed:15899900, ECO:0000269|PubMe…			0.391848	1	0.0434778	0.288993	A2AP18	A2AP18	PLCH2_MOUSE	Plch2	1-phosphatidylinositol 4,5-bisphosphate phosphodiesterase eta-2
23.0002	22.9601	22.7876	22.6497	22.6497	22.7955	22.953	22.9352	22.7675	22.8171	22.8576	22.8171	22.8969	22.7512	cell migration [GO:0016477];cortical actin cytoskeleton organization [GO:0030866];cytoskeleton organization [GO:0007010];regulation of cell morphogenesis [GO:0022604];regulation of cell shape [GO:0008360]	cytosol [GO:0005829]	actin filament binding [GO:0051015];small GTPase binding [GO:0031267]	FUNCTION: Plays a role in the regulation of cell morphology and cytoskeletal organization. Required in the cortical actin filament dynamics (By similarity). {ECO:0000250}.			0.0284794	1	0.00516709	0.0315953	A2APV2	A2APV2	FMNL2_MOUSE	Fmnl2	Formin-like protein 2
22.7634	22.8423	22.8895	22.821	22.7915	22.8442	23.1047	22.8932	22.7695	22.8932	22.654	22.6164	22.7895	22.7013	action potential [GO:0001508];adult walking behavior [GO:0007628];cardiac muscle cell action potential involved in contraction [GO:0086002];detection of mechanical stimulus involved in sensory perception of pain [GO:0050966];membrane depolarization during action potential [GO:0086010];neuromuscular process controlling posture [GO:0050884];neuronal action potential [GO:0019228];neuronal action pot…	axon [GO:0030424];axon initial segment [GO:0043194];integral component of presynaptic membrane [GO:0099056];intercalated disc [GO:0014704];membrane [GO:0016020];neuronal cell body [GO:0043025];node of Ranvier [GO:0033268];nuclear body [GO:0016604];nucleoplasm [GO:0005654];plasma membrane [GO:0005886];sodium channel complex [GO:0034706];T-tubule [GO:0030315];voltage-gated sodium channel complex [G…	sodium ion binding [GO:0031402];voltage-gated ion channel activity [GO:0005244];voltage-gated sodium channel activity [GO:0005248]	FUNCTION: Mediates the voltage-dependent sodium ion permeability of excitable membranes (PubMed:16921370, PubMed:17928448, PubMed:27281198). Assuming opened or closed conformations in response to the voltage difference across the membrane, the protein forms a sodium-selective channel through which Na(+) ions may pass in accordance with their electrochemical gradient. Plays a key role in brain, pr…			1.26905	0.964347	0.126814	0.795944	A2APX8	A2APX8	SCN1A_MOUSE	Scn1a	Sodium channel protein type 1 subunit alpha
24.8764	25.2096	25.1214	24.9088	25.1681	25.4769	25.239	25.0732	25.1908	25.1293	25.2607	25.2499	25.4953	25.1527	methylation [GO:0032259];mitochondrial respiratory chain complex I assembly [GO:0032981];peptidyl-arginine hydroxylation [GO:0030961]	extrinsic component of mitochondrial inner membrane [GO:0031314];mitochondrion [GO:0005739]	methyltransferase activity [GO:0008168];oxidoreductase activity [GO:0016491]	FUNCTION: Arginine hydroxylase involved in the assembly of mitochondrial NADH:ubiquinone oxidoreductase complex (complex I, MT-ND1) at early stages. Acts by mediating hydroxylation of 'Arg-111' of NDUFS7. May also have methyltransferase activity. {ECO:0000250|UniProtKB:Q5TEU4}.			0.623027	1	-0.117106	-0.602575	A2APY7	A2APY7	NDUF5_MOUSE	Ndufaf5	Arginine-hydroxylase NDUFAF5, mitochondrial	MitoCarta3.0	literature, APEX_matrix, GFP, targetP signal, Rickettsial homolog, mito protein domain+, induction, coexpression, MS/MS	MIM	OXPHOS > Complex I > CI assembly factors;OXPHOS > OXPHOS assembly factors
20.5165	21.0426	21.0292	20.7389	21.0691	21.4425	21.0292	21.0493	20.9459	21.0756	21.0559	21.1206	21.2006	20.714	blastocyst growth [GO:0001832];endodermal cell fate commitment [GO:0001711];histone H3-K4 trimethylation [GO:0080182];negative regulation of transcription by RNA polymerase II [GO:0000122];positive regulation of histone H3-K4 methylation [GO:0051571];stem cell population maintenance [GO:0019827];transcription elongation from RNA polymerase II promoter [GO:0006368];Wnt signaling pathway [GO:001605…	Cdc73/Paf1 complex [GO:0016593];nucleolus [GO:0005730]	RNA polymerase II C-terminal domain phosphoserine binding [GO:1990269];single-stranded DNA binding [GO:0003697]	FUNCTION: Component of the PAF1 complex (PAF1C) which has multiple functions during transcription by RNA polymerase II and is implicated in regulation of development and maintenance of embryonic stem cell pluripotency. PAF1C associates with RNA polymerase II through interaction with POLR2A CTD non-phosphorylated and 'Ser-2'- and 'Ser-5'-phosphorylated forms and is involved in transcriptional elon…			0.145799	1	-0.0485382	-0.211282	A2AQ19	A2AQ19	RTF1_MOUSE	Rtf1	RNA polymerase-associated protein RTF1 homolog
23.391	23.5404	23.4298	23.654	23.5045	23.2679	23.3778	23.48	23.4425	23.3239	23.5285	23.6431	23.417	23.5754	embryonic skeletal system development [GO:0048706]	cytoplasm [GO:0005737]	enzyme regulator activity [GO:0030234]	FUNCTION: Required for normal development of intervertebral disks. {ECO:0000269|PubMed:16204209}.			0.288696	1	-0.0433633	-0.263538	A2AQ25	A2AQ25	SKT_MOUSE	Skt	Sickle tail protein
18.3846	18.1938	18.3332	18.1108	18.6603	18.4798	18.8536	18.7721	18.6281	18.7237	18.4372	18.8479	18.5908	18.8153	activation of MAPKK activity [GO:0000186]		ATP binding [GO:0005524];MAP kinase kinase kinase activity [GO:0004709];metal ion binding [GO:0046872];protein kinase activity [GO:0004672];protein serine kinase activity [GO:0106310];protein threonine kinase activity [GO:0106311]	FUNCTION: May function in a signal transduction pathway that is activated by various cell stresses and leads to apoptosis. {ECO:0000250}.			0.790188	0.945598	-0.192255	-0.839335	A2AQW0	A2AQW0	M3K15_MOUSE	Map3k15	Mitogen-activated protein kinase kinase kinase 15
22.0088	21.8346	22.1795	22.0918	21.9243	21.8191	21.8034	22.2707	21.7995	22.1143	21.9134	22.1426	21.8576	21.8614	protein folding [GO:0006457];protein peptidyl-prolyl isomerization [GO:0000413]	cytoplasm [GO:0005737];cytosol [GO:0005829];intracellular membrane-bounded organelle [GO:0043231];nuclear matrix [GO:0016363];nuclear speck [GO:0016607];nucleus [GO:0005634]	cyclosporin A binding [GO:0016018];peptidyl-prolyl cis-trans isomerase activity [GO:0003755]	FUNCTION: PPIase that catalyzes the cis-trans isomerization of proline imidic peptide bonds in oligopeptides and may therefore assist protein folding. May be implicated in the folding, transport, and assembly of proteins. May play an important role in the regulation of pre-mRNA splicing. {ECO:0000250|UniProtKB:Q13427}.			0.0290086	1	-0.0076413	-0.0397358	A2AR02	A2AR02	PPIG_MOUSE	Ppig	Peptidyl-prolyl cis-trans isomerase G
20.4476	20.7471	21.0292	20.8113	20.6714	20.9024	20.9459	21.002	20.8802	20.8034	20.9672	20.953	20.8113	20.4972	regulation of Ral protein signal transduction [GO:0032485];small GTPase mediated signal transduction [GO:0007264]	cytoplasm [GO:0005737];plasma membrane [GO:0005886]	guanyl-nucleotide exchange factor activity [GO:0005085]	FUNCTION: Guanine nucleotide exchange factor for the small GTPase RALA. May be involved in cytoskeleton organization. {ECO:0000250}.			0.0704011	1	0.0199232	0.0979775	A2AR50	A2AR50	RGPS1_MOUSE	Ralgps1	Ras-specific guanine nucleotide-releasing factor RalGPS1
21.7013	21.9171	22.0459	22.019	22.0625	21.8987	21.8113	21.8152	22.0088	21.928	21.8269	22.0789	21.9352	22.0592	inositol metabolic process [GO:0006020];inositol phosphate biosynthetic process [GO:0032958]	cytosol [GO:0005829];plasma membrane [GO:0005886]	5-diphosphoinositol pentakisphosphate 3-kinase activity [GO:0102092];ATP binding [GO:0005524];diphosphoinositol-pentakisphosphate kinase activity [GO:0033857];inositol heptakisphosphate kinase activity [GO:0000829];inositol hexakisphosphate 1-kinase activity [GO:0052723];inositol hexakisphosphate 3-kinase activity [GO:0052724];inositol hexakisphosphate 5-kinase activity [GO:0000832];inositol hexa…	FUNCTION: Bifunctional inositol kinase that acts in concert with the IP6K kinases IP6K1, IP6K2 and IP6K3 to synthesize the diphosphate group-containing inositol pyrophosphates diphosphoinositol pentakisphosphate, PP-InsP5, and bis-diphosphoinositol tetrakisphosphate, (PP)2-InsP4. PP-InsP5 and (PP)2-InsP4, also respectively called InsP7 and InsP8, regulate a variety of cellular processes, includin…			0.298742	1	-0.0456281	-0.274834	A2ARP1	A2ARP1	VIP1_MOUSE	Ppip5k1	Inositol hexakisphosphate and diphosphoinositol-pentakisphosphate kinase 1
22.0821	22.3184	22.3511	22.6822	22.5165	21.7715	22.7265	22.0918	22.4375	21.4526	21.9171	22.2764	21.7836	22.3857							1.14856	0.754254	0.367771	1.28732	A2ARS0	A2ARS0	ANR63_MOUSE	Ankrd63	Ankyrin repeat domain-containing protein 63
18.2188	21.9637	17.7995	22.0854	18.1954	22.0493	22.0426	22.0393	21.9171	22.1238	22.002	22.1079	21.9134	22.3045	amyloid-beta clearance [GO:0097242];aorta development [GO:0035904];cell population proliferation [GO:0008283];cellular response to growth factor stimulus [GO:0071363];chemoattraction of axon [GO:0061642];coronary artery morphogenesis [GO:0060982];coronary vasculature development [GO:0060976];endocytic hemoglobin import into cell [GO:0020028];endocytosis [GO:0006897];endosomal transport [GO:001619…	apical part of cell [GO:0045177];apical plasma membrane [GO:0016324];axon [GO:0030424];axonal growth cone [GO:0044295];brush border [GO:0005903];brush border membrane [GO:0031526];cell surface [GO:0009986];clathrin-coated pit [GO:0005905];cytoplasm [GO:0005737];dendrite [GO:0030425];endocytic vesicle [GO:0030139];endoplasmic reticulum [GO:0005783];endosome [GO:0005768];endosome lumen [GO:0031904]…	calcium ion binding [GO:0005509];chaperone binding [GO:0051087];hemoglobin binding [GO:0030492];hormone binding [GO:0042562];insulin-like growth factor I binding [GO:0031994];low-density lipoprotein particle receptor binding [GO:0050750];nuclear receptor binding [GO:0016922];PDZ domain binding [GO:0030165];protein transporter activity [GO:0140318];protein-containing complex binding [GO:0044877];S…	FUNCTION: Multiligand endocytic receptor. Acts together with CUBN to mediate endocytosis of high-density lipoproteins (PubMed:10766831). Mediates receptor-mediated uptake of polybasic drugs such as aprotinin, aminoglycosides and polymyxin B (By similarity). In the kidney, mediates the tubular uptake and clearance of leptin (PubMed:22841573). Also mediates transport of leptin across the blood-brai…	P97318;Q62108;Q9D6K5;Q9ERE9;Q9WVI9;Q9Z0G0		0.826033	0.675545	-1.38909	-1.3871	A2ARV4	A2ARV4	LRP2_MOUSE	Lrp2	Low-density lipoprotein receptor-related protein 2
20.0292	20.2877	20.5545	19.8513	20.002	20.1946	20.4476	20.3101	20.7796	20.2535	20.2419	20.0292	19.9742	20.0559	cellular response to antibiotic [GO:0071236];membrane depolarization during action potential [GO:0086010];neuronal action potential [GO:0019228];regulation of ion transmembrane transport [GO:0034765];response to pyrethroid [GO:0046684];sensory perception of pain [GO:0019233];sodium ion transmembrane transport [GO:0035725]	axon [GO:0030424];basal plasma membrane [GO:0009925];cytoplasm [GO:0005737];membrane [GO:0016020];neuronal cell body [GO:0043025];voltage-gated sodium channel complex [GO:0001518]	calmodulin binding [GO:0005516];sodium ion binding [GO:0031402];voltage-gated ion channel activity [GO:0005244];voltage-gated sodium channel activity [GO:0005248]	FUNCTION: Mediates the voltage-dependent sodium ion permeability of excitable membranes. Assuming opened or closed conformations in response to the voltage difference across the membrane, forms a sodium-selective channel through which Na(+) ions may pass in accordance with their electrochemical gradient (PubMed:29142310). May contribute to the regulation of serotonin/5-hydroxytryptamine release b…			0.571716	1	0.162009	0.676434	A2ASI5	A2ASI5	SCN3A_MOUSE	Scn3a	Sodium channel protein type 3 subunit alpha
22.6074	22.7816	22.7735	22.7756	22.7756	22.5983	22.8538	22.8913	22.8519	22.8969	22.8614	22.7955	22.6779	22.654	animal organ morphogenesis [GO:0009887];cell differentiation [GO:0030154];chemical synaptic transmission [GO:0007268];negative regulation of P-type sodium:potassium-exchanging transporter activity [GO:1903407];negative regulation of sodium ion export across plasma membrane [GO:1903277];neuromuscular junction development [GO:0007528];neurotransmitter receptor metabolic process [GO:0045213];plasma …	axonal growth cone [GO:0044295];basement membrane [GO:0005604];cell surface [GO:0009986];collagen-containing extracellular matrix [GO:0062023];extracellular region [GO:0005576];extracellular space [GO:0005615];glutamatergic synapse [GO:0098978];Golgi lumen [GO:0005796];integral component of membrane [GO:0016021];sarcolemma [GO:0042383];synapse [GO:0045202];synaptic cleft [GO:0043083]	acetylcholine receptor regulator activity [GO:0030548];ATPase inhibitor activity [GO:0042030];BMP binding [GO:0036122];calcium ion binding [GO:0005509];chondroitin sulfate binding [GO:0035374];dystroglycan binding [GO:0002162];heparan sulfate proteoglycan binding [GO:0043395];sialic acid binding [GO:0033691];transforming growth factor beta binding [GO:0050431];transmembrane transporter binding [G…	FUNCTION: [Agrin C-terminal 22 kDa fragment]: this released fragment is important for agrin signaling and to exert a maximal dendritic filopodia-inducing effect. All 'z' splice variants (z+) of this fragment also show an increase in the number of filopodia.;FUNCTION: [Agrin N-terminal 110 kDa subunit]: involved in regulation of neurite outgrowth probably due to the presence of the glycosaminoglca…			0.0586724	1	-0.00947969	-0.0598681	A2ASQ1	A2ASQ1	AGRIN_MOUSE	Agrn	Agrin
24.2891	23.7594	23.4676	23.848	24.0359	23.9134	23.1472	23.8858	23.7995	23.9134	23.8288	23.632	23.7492	23.5983	adult heart development [GO:0007512];cardiac muscle cell development [GO:0055013];cardiac muscle contraction [GO:0060048];cardiac muscle hypertrophy [GO:0003300];cardiac muscle tissue morphogenesis [GO:0055008];cardiac myofibril assembly [GO:0055003];detection of muscle stretch [GO:0035995];forward locomotion [GO:0043056];heart development [GO:0007507];heart growth [GO:0060419];heart morphogenesi…	A band [GO:0031672];condensed nuclear chromosome [GO:0000794];I band [GO:0031674];M band [GO:0031430];muscle myosin complex [GO:0005859];myofibril [GO:0030016];sarcomere [GO:0030017];striated muscle thin filament [GO:0005865];Z disc [GO:0030018]	actin filament binding [GO:0051015];actinin binding [GO:0042805];ankyrin binding [GO:0030506];ATP binding [GO:0005524];calcium ion binding [GO:0005509];calmodulin binding [GO:0005516];enzyme binding [GO:0019899];identical protein binding [GO:0042802];muscle alpha-actinin binding [GO:0051371];protease binding [GO:0002020];protein kinase binding [GO:0019901];protein self-association [GO:0043621];pr…	FUNCTION: Key component in the assembly and functioning of vertebrate striated muscles. By providing connections at the level of individual microfilaments, it contributes to the fine balance of forces between the two halves of the sarcomere. The size and extensibility of the cross-links are the main determinants of sarcomere extensibility properties of muscle. In non-muscle cells, seems to play a…	Q70IV5		0.122609	1	0.0496465	0.1948	A2ASS6	A2ASS6	TITIN_MOUSE	Ttn	Titin
24.5165	24.6595	24.5345	24.4676	24.6431	24.604	24.9088	24.5926	24.5754	25.0062	24.6811	24.7286	24.8433	24.7543	adipose tissue development [GO:0060612];ATP metabolic process [GO:0046034];calcium ion transmembrane transport [GO:0070588];camera-type eye development [GO:0043010];cellular respiration [GO:0045333];multicellular organism growth [GO:0035264];response to activity [GO:0014823];response to dietary excess [GO:0002021];response to food [GO:0032094]	integral component of membrane [GO:0016021];mitochondrial inner membrane [GO:0005743];mitochondrion [GO:0005739]	ATP transmembrane transporter activity [GO:0005347];calcium ion binding [GO:0005509]	FUNCTION: Calcium-dependent mitochondrial solute carrier. Mitochondrial solute carriers shuttle metabolites, nucleotides, and cofactors through the mitochondrial inner membrane. May act as a ATP-Mg/Pi exchanger that mediates the transport of Mg-ATP in exchange for phosphate, catalyzing the net uptake or efflux of adenine nucleotides into or from the mitochondria (By similarity). {ECO:0000250}.			1.70845	0.810812	-0.191358	-1.11864	A2ASZ8	A2ASZ8	SCMC2_MOUSE	Slc25a25	Calcium-binding mitochondrial carrier protein SCaMC-2	MitoCarta3.0	literature, yeast mito homolog+, mito protein domain+, coexpression, MS/MS++	MIM	Metabolism > Nucleotide metabolism > Nucleotide import;Signaling > Calcium homeostasis > EF hand proteins;Small molecule transport > SLC25A family
19.2924	21.343	20.7876	20.953	20.7715	20.5545	21.1143	21.417	21.2821	19.9459	20.68	20.5823	20.3962	20.3962	cell adhesion [GO:0007155]	collagen-containing extracellular matrix [GO:0062023];extracellular space [GO:0005615];integral component of membrane [GO:0016021];membrane [GO:0016020]	chitin binding [GO:0008061];metal ion binding [GO:0046872];signaling receptor binding [GO:0005102]	FUNCTION: Acetyl group-binding receptor which shows a high-affinity and calcium-dependent binding to acetylated structures such as chitin, some N-acetylated carbohydrates, and amino acids, but not to their non-acetylated counterparts. Can facilitate the endocytosis of acetylated components (By similarity). {ECO:0000250}.			0.7351	0.82522	0.434883	1.06457	A2AV25	A2AV25	FBCD1_MOUSE	Fibcd1	Fibrinogen C domain-containing protein 1
23.2448	23.2051	23.417	23.2821	23.3778	23.2317	23.3239	23.3239	23.391	23.3239	23.3511	23.417	23.2434	23.3511	activation of GTPase activity [GO:0090630];cell cycle [GO:0007049];intracellular protein transport [GO:0006886];regulation of GTPase activity [GO:0043087]	cytosol [GO:0005829];microtubule organizing center [GO:0005815]	GTPase activator activity [GO:0005096];small GTPase binding [GO:0031267]	FUNCTION: May act as a GTPase-activating protein of RAB6A. May play a role in microtubule nucleation by centrosome. May participate in a RAB6A-mediated pathway involved in the metaphase-anaphase transition (By similarity). {ECO:0000250|UniProtKB:Q9Y3P9}.			0.285967	1	-0.0264861	-0.189547	A2AWA9	A2AWA9	RBGP1_MOUSE	Rabgap1	Rab GTPase-activating protein 1
18.5232	17.9315	19.2992	18.3031	18.9814	19.3726	19.5678	18.9521	18.5927	19.1645	18.4695	18.2724	18.1903	18.7119	actin cytoskeleton organization [GO:0030036];positive regulation of stress fiber assembly [GO:0051496];SREBP signaling pathway [GO:0032933]	cytosol [GO:0005829]	GTPase activator activity [GO:0005096];guanyl-nucleotide exchange factor activity [GO:0005085]	FUNCTION: Acts as guanine nucleotide exchange factor (GEF) for RHOA, RHOB and RHOC. {ECO:0000250}.			0.467546	0.995578	0.274251	0.728512	A2AWP8	A2AWP8	ARGAL_MOUSE	Arhgef10l	Rho guanine nucleotide exchange factor 10-like protein
21.9459	22.0359	22.1143	21.7955	21.895	22.3962	22.1332	22.019	21.9459	21.6497	22.1111	21.9812	22.1426	22.2096	Mo-molybdopterin cofactor biosynthetic process [GO:0006777];protein urmylation [GO:0032447];tRNA thio-modification [GO:0034227];tRNA wobble position uridine thiolation [GO:0002143];tRNA wobble uridine modification [GO:0002098]	cytoplasm [GO:0005737];cytosol [GO:0005829]	ATP binding [GO:0005524];metal ion binding [GO:0046872];molybdopterin-synthase adenylyltransferase activity [GO:0061605];molybdopterin-synthase sulfurtransferase activity [GO:0061604];nucleotidyltransferase activity [GO:0016779];sulfurtransferase activity [GO:0016783];thiosulfate sulfurtransferase activity [GO:0004792];URM1 activating enzyme activity [GO:0042292]	FUNCTION: Plays a central role in 2-thiolation of mcm(5)S(2)U at tRNA wobble positions of cytosolic tRNA(Lys), tRNA(Glu) and tRNA(Gln). Also essential during biosynthesis of the molybdenum cofactor. Acts by mediating the C-terminal thiocarboxylation of sulfur carriers URM1 and MOCS2A. Its N-terminus first activates URM1 and MOCS2A as acyl-adenylates (-COAMP), then the persulfide sulfur on the cat…			0.041378	1	0.0124126	0.0601172	A2BDX3	A2BDX3	MOCS3_MOUSE	Mocs3	Adenylyltransferase and sulfurtransferase MOCS3
20.1946	20.3752	20.5451	20.9171	20.8034	20.5261	20.7553	20.3321	20.654	20.6714	20.2989	20.5165	20.417	21.0156	maturation of 5.8S rRNA [GO:0000460];maturation of LSU-rRNA [GO:0000470]	Las1 complex [GO:0090730];MLL1 complex [GO:0071339];nucleolus [GO:0005730];preribosome, large subunit precursor [GO:0030687]	endonuclease activity [GO:0004519]	FUNCTION: Involved in the biogenesis of the 60S ribosomal subunit. Required for maturation of the 28S rRNA (By similarity). Functions as a component of the Five Friends of Methylated CHTOP (5FMC) complex;the 5FMC complex is recruited to ZNF148 by methylated CHTOP, leading to desumoylation of ZNF148 and subsequent transactivation of ZNF148 target genes. {ECO:0000250, ECO:0000269|PubMed:22872859}.			0.0427653	1	-0.0169105	-0.0702998	A2BE28	A2BE28	LAS1L_MOUSE	Las1l	Ribosomal biogenesis protein LAS1L
21.4118	21.4626	22.0526	21.7876	21.7876	21.7876	21.8152	21.8307	21.7955	21.8034	21.8423	21.7796	21.6929	21.714	androgen receptor signaling pathway [GO:0030521];ATP-dependent chromatin remodeling [GO:0043044];cardiac chamber development [GO:0003205];cardiac muscle cell differentiation [GO:0055007];chromatin organization [GO:0006325];chromatin remodeling [GO:0006338];embryo implantation [GO:0007566];forebrain development [GO:0030900];formation of primary germ layer [GO:0001704];gastrulation [GO:0007369];glu…	brahma complex [GO:0035060];chromatin [GO:0000785];nBAF complex [GO:0071565];npBAF complex [GO:0071564];nucleoplasm [GO:0005654];SWI/SNF complex [GO:0016514]	DNA binding [GO:0003677];nuclear receptor binding [GO:0016922]	FUNCTION: Involved in transcriptional activation and repression of select genes by chromatin remodeling (alteration of DNA-nucleosome topology). Component of SWI/SNF chromatin remodeling complexes that carry out key enzymatic activities, changing chromatin structure by altering DNA-histone contacts within a nucleosome in an ATP-dependent manner. Binds DNA non-specifically (PubMed:22952240, PubMed…	O35845;Q3TKT4		0.0743932	1	-0.0185143	-0.0968197	A2BH40	A2BH40	ARI1A_MOUSE	Arid1a	AT-rich interactive domain-containing protein 1A
22.85	23.0122	23.1472	23.0258	23.2096	23.0443	23.0493	23.2961	23.1886	22.821	23.1222	23.3239	23.0426	23.1348	adult locomotory behavior [GO:0008344];axon guidance [GO:0007411];axonogenesis [GO:0007409];central nervous system development [GO:0007417];habituation [GO:0046959];intracellular signal transduction [GO:0035556];lactation [GO:0007595];maternal behavior [GO:0042711];maternal process involved in parturition [GO:0060137];memory [GO:0007613];modification of postsynaptic actin cytoskeleton [GO:0098885…	cytoskeleton [GO:0005856];cytosol [GO:0005829];glutamatergic synapse [GO:0098978];neuron projection [GO:0043005];neuronal cell body [GO:0043025];nucleoplasm [GO:0005654];perinuclear region of cytoplasm [GO:0048471];postsynaptic density [GO:0014069];presynapse [GO:0098793]	ATP binding [GO:0005524];enzyme binding [GO:0019899];guanyl-nucleotide exchange factor activity [GO:0005085];metal ion binding [GO:0046872];protein serine kinase activity [GO:0106310];protein threonine kinase activity [GO:0106311]	FUNCTION: Promotes the exchange of GDP by GTP. Activates specific Rho GTPase family members, thereby inducing various signaling mechanisms that regulate neuronal shape, growth, and plasticity, through their effects on the actin cytoskeleton. Induces lamellipodia independent of its GEF activity (By similarity). {ECO:0000250|UniProtKB:P97924}.			0.0104055	1	0.00255212	0.0138532	A2CG49	A2CG49	KALRN_MOUSE	Kalrn	Kalirin
21.5685	21.7634	21.714	21.4775	21.7098	21.5961	21.5823	21.654	21.6843	21.5213	21.7471	21.6886	21.6497	21.5545		cytosol [GO:0005829];early endosome [GO:0005769]	GARP complex binding [GO:0062069];protein homodimerization activity [GO:0042803]				0.0466414	1	0.00663952	0.0440299	A2RSJ4	A2RSJ4	UH1BL_MOUSE	Uhrf1bp1l	UHRF1-binding protein 1-like
20.7056	20.4067	20.5731	20.7955	20.3857	20.1581	20.7715	20.5638	20.3538	20.5451	20.3538	20.343	20.2302	20.4067	positive regulation of triglyceride transport [GO:1905885]	integral component of membrane [GO:0016021]	guanyl-nucleotide exchange factor activity [GO:0005085]	FUNCTION: Guanine nucleotide exchange factor (GEF) which may activate RAB39A and/or RAB39B. Promotes the exchange of GDP to GTP, converting inactive GDP-bound Rab proteins into their active GTP-bound form (By similarity). {ECO:0000250}.			0.740954	0.99647	0.148003	0.724233	A2RSQ0	A2RSQ0	DEN5B_MOUSE	Dennd5b	DENN domain-containing protein 5B
20.1581	18.0202	20.3645	20.6714	20.5823	21.4923	20.7307	20.4476	20.7634	20.654	20.1581	19.7858	19.9601	21.3538	wybutosine biosynthetic process [GO:0031591]		2-oxoglutarate-dependent dioxygenase activity [GO:0016706];iron ion binding [GO:0005506];protein homodimerization activity [GO:0042803];tRNA binding [GO:0000049];tRNAPhe (7-(3-amino-3-carboxypropyl)wyosine37-C2)-hydroxylase activity [GO:0102524]	FUNCTION: tRNA hydroxylase that acts as a component of the wybutosine biosynthesis pathway. Wybutosine is a hyper modified guanosine with a tricyclic base found at the 3'-position adjacent to the anticodon of eukaryotic phenylalanine tRNA. Catalyzes the hydroxylation of 7-(a-amino-a-carboxypropyl)wyosine (yW-72) into undermodified hydroxywybutosine (OHyW*). OHyW* being further transformed into hy…			0.0169046	1	-0.0234158	-0.0404346	A2RSX7	A2RSX7	TYW5_MOUSE	Tyw5	tRNA wybutosine-synthesizing protein 5
19.5005	19.7923	19.4416	19.4095	19.2754	20.7796	19.9191	19.7974	19.4902	19.6924	19.863	20.2877	18.604	19.6946	adult behavior [GO:0030534];adult locomotory behavior [GO:0008344];tRNA N2-guanine methylation [GO:0002940]	nucleus [GO:0005634]	metal ion binding [GO:0046872];tRNA (guanine-N2-)-methyltransferase activity [GO:0004809];tRNA binding [GO:0000049]	FUNCTION: May play a role in motor coordination and exploratory behavior. {ECO:0000269|PubMed:17198746}.			0.109576	1	0.083348	0.214968	A2RSY6	A2RSY6	TRM1L_MOUSE	Trmt1l	TRMT1-like protein
23.8288	24.2891	24.0935	24.141	24.141	23.9495	23.9495	24.0526	24.1174	23.5165	24.1565	24.391	24.1174	24.1719	SCF-dependent proteasomal ubiquitin-dependent protein catabolic process [GO:0031146]	cytoplasm [GO:0005737];SCF ubiquitin ligase complex [GO:0019005]		FUNCTION: Substrate-recognition component of the SCF (SKP1-CUL1-F-box protein)-type E3 ubiquitin ligase complex. {ECO:0000250}.			0.0232991	1	-0.00818486	-0.0368106	A2RT62	A2RT62	FXL16_MOUSE	Fbxl16	F-box/LRR-repeat protein 16
19.6911	19.3412	19.8738	19.16	19.903	19.4022	19.6145	19.8273	19.7239	20.265	19.3522	19.5415	20.0951	20.1206							0.784252	0.88422	-0.259644	-0.943133	A2RTL5	A2RTL5	RSRC2_MOUSE	Rsrc2	Arginine/serine-rich coiled-coil protein 2
21.1143	21.3484	21.0886	20.9601	21.4221	21.4015	21.2933	21.2535	21.0559	21.3962	21.417	20.9171	21.4626	21.0359	adenosine metabolic process [GO:0046085];allantoin biosynthetic process [GO:0019428];allantoin metabolic process [GO:0000255];AMP catabolic process [GO:0006196];dAMP catabolic process [GO:0046059];dGMP catabolic process [GO:0046055];IMP catabolic process [GO:0006204];purine nucleoside monophosphate catabolic process [GO:0009128]	cytosol [GO:0005829]	5'-nucleotidase activity [GO:0008253];IMP 5'-nucleotidase activity [GO:0050483];magnesium ion binding [GO:0000287];nucleotide binding [GO:0000166]	FUNCTION: Dephosphorylates the 5' and 2'(3')-phosphates of deoxyribonucleotides and has a broad substrate specificity. Helps to regulate adenosine levels in heart during ischemia and hypoxia (By similarity). {ECO:0000250}.			0.103815	1	-0.0304644	-0.144757	A3KFX0	A3KFX0;Q91YE9	5NT1A_MOUSE	Nt5c1a	Cytosolic 5'-nucleotidase 1A
20.9601	21.7307	21.4676	21.5823	21.5777	21.1332	21.7013	21.4676	21.8307	21.7471	21.6714	21.5404	21.7471	21.5545							0.58529	1	-0.157518	-0.675498	A3KMP2	A3KMP2	TTC38_MOUSE	Ttc38	Tetratricopeptide repeat protein 38
21.1269	21.1642	20.9459	20.9098	21.002	20.8034	20.8802	21.1015	21.1946	21.0088	21.1015	20.9098	21.0691	20.7471	axon regeneration [GO:0031103];cellular response to nitric oxide [GO:0071732];cobalamin metabolic process [GO:0009235];homocysteine metabolic process [GO:0050667];methionine biosynthetic process [GO:0009086];methionine metabolic process [GO:0006555];protein methylation [GO:0006479];response to axon injury [GO:0048678];tetrahydrofolate metabolic process [GO:0046653]	cytosol [GO:0005829]	amino acid binding [GO:0016597];cobalamin binding [GO:0031419];folic acid binding [GO:0005542];methionine synthase activity [GO:0008705];methyltransferase activity [GO:0008168];zinc ion binding [GO:0008270]	FUNCTION: Catalyzes the transfer of a methyl group from methylcob(III)alamin (MeCbl) to homocysteine, yielding enzyme-bound cob(I)alamin and methionine in the cytosol. MeCbl is an active form of cobalamin (vitamin B12) used as a cofactor for methionine biosynthesis. Cob(I)alamin form is regenerated to MeCbl by a transfer of a methyl group from 5-methyltetrahydrofolate. The processing of cobalamin…			0.25302	1	0.0470171	0.26397	A6H5Y3	A6H5Y3	METH_MOUSE	Mtr	Methionine synthase
22.2506	22.3511	22.2679	22.2821	22.417	22.3857	22.1916	22.3403	22.4118	22.3073	22.3484	22.4273	22.4349	22.3184	exocytosis [GO:0006887];Golgi to plasma membrane transport [GO:0006893];intracellular protein transport [GO:0006886];vesicle tethering involved in exocytosis [GO:0090522]	exocyst [GO:0000145];membrane [GO:0016020]		FUNCTION: Component of the exocyst complex involved in the docking of exocytic vesicles with fusion sites on the plasma membrane. {ECO:0000250}.			0.542748	1	-0.0452451	-0.321869	A6H5Z3	A6H5Z3	EXC6B_MOUSE	Exoc6b	Exocyst complex component 6B
20.3101	20.343	20.1825	20.3857	20.6714	20.2877	20.3538	19.9316	20.4676	20.5356	20.4067	20.0821	20.3101	20.4067	peptide metabolic process [GO:0006518];protein processing involved in protein targeting to mitochondrion [GO:0006627];proteolysis [GO:0006508]	mitochondrial matrix [GO:0005759];mitochondrion [GO:0005739]	endopeptidase activity [GO:0004175];metal ion binding [GO:0046872];metalloendopeptidase activity [GO:0004222]	FUNCTION: Cleaves proteins, imported into the mitochondrion, to their mature size. {ECO:0000250}.			0.0770312	1	-0.0222906	-0.108034	A6H611	A6H611	MIPEP_MOUSE	Mipep	Mitochondrial intermediate peptidase	MitoCarta3.0	literature, APEX_matrix, targetP signal+, yeast mito homolog++, mito protein domain, induction, MS/MS++	Matrix	Protein import, sorting and homeostasis > Protein import and sorting > Preprotein cleavage;Protein import, sorting and homeostasis > Protein homeostasis > Proteases
22.5615	22.8249	22.6628	22.5823	22.6409	22.7715	22.743	22.2821	22.7816	22.5615	22.58	22.8171	22.8689	22.5869	cellular response to DNA damage stimulus [GO:0006974];methylation [GO:0032259];regulation of response to DNA damage stimulus [GO:2001020]		enzyme binding [GO:0019899];fructose 6-phosphate aldolase activity [GO:0097023];fructose-1-phosphatase activity [GO:0103026];metal ion binding [GO:0046872];phosphatase activity [GO:0016791];protein carboxyl O-methyltransferase activity [GO:0051998];protein-glutamate O-methyltransferase activity [GO:0008983];S-adenosylmethionine-dependent methyltransferase activity [GO:0008757]	FUNCTION: Metal-dependent phosphatase that shows phosphatase activity against several substrates, including fructose-1-phosphate and fructose-6-phosphate (By similarity). Its preference for fructose-1-phosphate, a strong glycating agent that causes DNA damage rather than a canonical yeast metabolite, suggests a damage-control function in hexose phosphate metabolism (By similarity). Has also been …			0.143264	1	-0.0328386	-0.173616	A6H630	A6H630	ARMT1_MOUSE	Armt1	Damage-control phosphatase ARMT1
22.4874	22.6431	22.5754	22.4775	22.5777	22.6757	22.6364	22.7098	22.58	22.5662	22.5685	22.8288	22.632	22.7756	activation of GTPase activity [GO:0090630];endocytosis [GO:0006897];intracellular protein transport [GO:0006886];megakaryocyte development [GO:0035855];regulation of protein localization [GO:0032880]	early endosome [GO:0005769];Golgi apparatus [GO:0005794];nucleus [GO:0005634]	GTPase activator activity [GO:0005096];small GTPase binding [GO:0031267]	FUNCTION: GTP-hydrolysis activating protein (GAP) for small GTPase RAB22A, converting active RAB22A-GTP to the inactive form RAB22A-GDP (By similarity). Plays a role in endocytosis and intracellular protein transport. Recruited by ANK2 to phosphatidylinositol 3-phosphate (PI3P)-positive early endosomes, where it inactivates RAB22A, and promotes polarized trafficking to the leading edge of the mig…			0.779503	1	-0.0783006	-0.511398	A6H6A9	A6H6A9	RBG1L_MOUSE	Rabgap1l	Rab GTPase-activating protein 1-like
20.2419	20.1581	20.2877	20.7471	19.8796	20.3211	20.4775	20.2419	20.0426	20.4273	20.4067	20.5545	20.1946	20.5069	potassium ion transmembrane transport [GO:0071805];potassium ion transport [GO:0006813];protein homooligomerization [GO:0051260];protein localization to plasma membrane [GO:0072659];regulation of ion transmembrane transport [GO:0034765]	dendrite [GO:0030425];integral component of membrane [GO:0016021];neuronal cell body [GO:0043025];neuronal cell body membrane [GO:0032809];perikaryon [GO:0043204];plasma membrane [GO:0005886];voltage-gated potassium channel complex [GO:0008076]	delayed rectifier potassium channel activity [GO:0005251];protein heterodimerization activity [GO:0046982];transmembrane transporter binding [GO:0044325];voltage-gated potassium channel activity [GO:0005249]	channel properties depend on the type of alpha subunits that are part of the channel. Can also form functional heterotetrameric channels with other alpha subunits that are non-conducting when expressed alone, such as KCNS1 and KCNS2, creating a functionally diverse range of channel complexes. In vivo, membranes probably contain a mixture of heteromeric potassium channel complexes, making it diffi…			0.627794	1	-0.151577	-0.684642	A6H8H5	A6H8H5	KCNB2_MOUSE	Kcnb2	Potassium voltage-gated channel subfamily B member 2
22.8269	22.5189	22.7816	22.4849	22.6757	22.8113	23.0359	22.8576	22.7013	22.4775	22.5892	22.8152	22.5117	22.5754	protein C-linked glycosylation via 2'-alpha-mannosyl-L-tryptophan [GO:0018406]	integral component of membrane [GO:0016021];nuclear inner membrane [GO:0005637]	mannosyltransferase activity [GO:0000030]	FUNCTION: Probable C-mannosyltransferase that mediates C-mannosylation of tryptophan residues on target proteins. {ECO:0000250}.			0.930431	0.965713	0.149976	0.793974	A6X919	A6X919	D19L1_MOUSE	Dpy19l1	Probable C-mannosyltransferase DPY19L1
21.0156	20.4576	19.9882	19.9882	20.2877	20.1332	20.7223	20.5069	21.6006	20.5165	20.2877	21.5498	20.1825	20.2989	acute-phase response [GO:0006953];hyaluronan metabolic process [GO:0030212];response to cytokine [GO:0034097]	collagen-containing extracellular matrix [GO:0062023];cytoplasm [GO:0005737];extracellular space [GO:0005615];plasma membrane [GO:0005886]	serine-type endopeptidase inhibitor activity [GO:0004867]	FUNCTION: Type II acute-phase protein (APP) involved in inflammatory responses to trauma. May also play a role in liver development or regeneration.			0.0535389	1	-0.0448474	-0.111849	A6X935	A6X935	ITIH4_MOUSE	Itih4	Inter alpha-trypsin inhibitor, heavy chain 4
21.0224	21.1079	21.2066	21.4221	20.9742	21.0625	21.2185	21.3376	21.3645	21.0951	21.1519	21.1825	21.1332	21.3211	choline transport [GO:0015871];innate immune response [GO:0045087];negative regulation of RIG-I signaling pathway [GO:0039536]	cytoplasm [GO:0005737];cytosol [GO:0005829];Golgi apparatus [GO:0005794];nucleoplasm [GO:0005654]	RIG-I binding [GO:0039552]	FUNCTION: May play a role in innate immunity by inhibiting the antiviral RIG-I signaling pathway. In this pathway, functions as a negative regulator of DDX58/RIG-I, the cytoplasmic sensor of viral nucleic acids. Prevents the interaction of DDX58 with MAVS/IPS1, an important step in signal propagation. May also regulate the SLC18A3 and SLC5A7 cholinergic transporters. {ECO:0000250|UniProtKB:Q92503…			0.064846	1	0.0139312	0.0782473	A8Y5H7	A8Y5H7	S14L1_MOUSE	Sec14l1	SEC14-like protein 1
22.8152	22.8014	22.9207	23.0789	22.9406	22.9388	22.823	22.9298	23.0625	22.823	22.9261	23.0207	22.9654	22.9847	brainstem development [GO:0003360];cerebellum development [GO:0021549];chemical synaptic transmission [GO:0007268];male courtship behavior [GO:0008049];modulation of chemical synaptic transmission [GO:0050804];negative regulation of excitatory postsynaptic potential [GO:0090394];neuron cell-cell adhesion [GO:0007158];organ growth [GO:0035265];postsynaptic membrane assembly [GO:0097104];presynapti…	cell surface [GO:0009986];dendrite [GO:0030425];excitatory synapse [GO:0060076];glycinergic synapse [GO:0098690];integral component of plasma membrane [GO:0005887];integral component of postsynaptic specialization membrane [GO:0099060];plasma membrane [GO:0005886];postsynaptic membrane [GO:0045211];presynapse [GO:0098793];synapse [GO:0045202]	neurexin family protein binding [GO:0042043];signaling receptor activity [GO:0038023]	FUNCTION: Cell surface protein involved in cell-cell-interactions. Plays a role in the formation or maintenance of synaptic junctions via its interactions (via the extracellular domains) with neurexin family members. Plays a role in synaptic signal transmission. {ECO:0000269|PubMed:18434543, ECO:0000269|PubMed:21282647}.			0.155819	1	-0.0205743	-0.135484	B0F2B4	B0F2B4	NLGN4_MOUSE	Nlgn4l	Neuroligin 4-like
23.7077	23.9406	23.976	23.9584	24.002	23.8191	23.848	24.0526	24.019	23.6649	23.9043	23.9495	23.867	23.9495	cerebellum development [GO:0021549];cerebral cortex development [GO:0021987];corpus callosum development [GO:0022038];establishment of endothelial intestinal barrier [GO:0090557];hippocampus development [GO:0021766];modulation of chemical synaptic transmission [GO:0050804];negative regulation of axon extension [GO:0030517];negative regulation of axon regeneration [GO:0048681];negative regulation …	axon [GO:0030424];cytosol [GO:0005829];glutamatergic synapse [GO:0098978];growth cone [GO:0030426];integral component of postsynaptic density membrane [GO:0099061];integral component of presynaptic membrane [GO:0099056];integral component of synaptic vesicle membrane [GO:0030285];perikaryon [GO:0043204];plasma membrane [GO:0005886];Schaffer collateral - CA1 synapse [GO:0098685]	chondroitin sulfate binding [GO:0035374];heparan sulfate proteoglycan binding [GO:0043395];heparin binding [GO:0008201];phosphoprotein phosphatase activity [GO:0004721];protein tyrosine phosphatase activity [GO:0004725]	FUNCTION: Cell surface receptor that binds to glycosaminoglycans, including chondroitin sulfate proteoglycans and heparan sulfate proteoglycans (PubMed:19833921, PubMed:21454754, PubMed:22406547). Binding to chondroitin sulfate and heparan sulfate proteoglycans has opposite effects on PTPRS oligomerization and regulation of neurite outgrowth (PubMed:21454754). Contributes to the inhibition of neu…			0.4198	1	0.0577699	0.35348	B0V2N1	B0V2N1	PTPRS_MOUSE	Ptprs	Receptor-type tyrosine-protein phosphatase S
22.8538	22.9207	22.8327	22.6364	22.6164	22.741	22.8708	22.9079	22.882	22.9812	22.8307	23.0999	22.7223	22.9601	protein maturation by [2Fe-2S] cluster transfer [GO:0106034]	mitochondrion [GO:0005739]	2 iron, 2 sulfur cluster binding [GO:0051537];metal ion binding [GO:0046872]	FUNCTION: Can transfer its iron-sulfur clusters to the apoferrodoxins FDX1 and FDX2. Contributes to mitochondrial iron homeostasis and in maintaining normal levels of free iron and reactive oxygen species, and thereby contributes to normal mitochondrial function. {ECO:0000250|UniProtKB:P0C7P0}.			0.864276	1	-0.112004	-0.657997	B1AR13	B1AR13	CISD3_MOUSE	Cisd3	CDGSH iron-sulfur domain-containing protein 3, mitochondrial	MitoCarta3.0	APEX_matrix, mito protein domain, coexpression, MS/MS++	Matrix	Metabolism > Metals and cofactors > Fe-S cluster biosynthesis;Metabolism > Metals and cofactors > Fe-S-containing proteins
21.9566	21.7836	21.5404	21.8152	22.0625	21.6186	21.4626	21.502	21.5915	21.7182	22.0292	21.7553	21.7512	22.0359	G protein-coupled glutamate receptor signaling pathway [GO:0007216];glutamate receptor signaling pathway [GO:0007215];modulation of chemical synaptic transmission [GO:0050804];negative regulation of synaptic transmission, glutamatergic [GO:0051967];regulation of membrane potential [GO:0042391];synaptic transmission, glutamatergic [GO:0035249]	axon [GO:0030424];dendrite [GO:0030425];dendrite cytoplasm [GO:0032839];glutamatergic synapse [GO:0098978];integral component of plasma membrane [GO:0005887];kainate selective glutamate receptor complex [GO:0032983];perikaryon [GO:0043204];plasma membrane [GO:0005886];postsynaptic membrane [GO:0045211];presynaptic membrane [GO:0042734];terminal bouton [GO:0043195]	adenylate cyclase inhibiting G protein-coupled glutamate receptor activity [GO:0001640];glutamate receptor activity [GO:0008066];ionotropic glutamate receptor activity [GO:0004970];kainate selective glutamate receptor activity [GO:0015277];ligand-gated ion channel activity [GO:0015276];ligand-gated ion channel activity involved in regulation of presynaptic membrane potential [GO:0099507];signalin…	FUNCTION: Receptor for glutamate that functions as ligand-gated ion channel in the central nervous system and plays an important role in excitatory synaptic transmission. L-glutamate acts as an excitatory neurotransmitter at many synapses in the central nervous system. The postsynaptic actions of Glu are mediated by a variety of receptors that are named according to their selective agonists. This…			0.73809	0.991699	-0.154291	-0.737828	B1AS29	B1AS29	GRIK3_MOUSE	Grik3	Glutamate receptor ionotropic, kainate 3
18.7119	18.7162	19.0546	18.0389	19.529	18.4693	19.1151	19.0881	19.6827	19.9882	19.0458	19.0156	19.1295	18.1658	animal organ regeneration [GO:0031100];cell differentiation [GO:0030154];homotypic cell-cell adhesion [GO:0034109];negative regulation of canonical Wnt signaling pathway [GO:0090090];negative regulation of cell migration [GO:0030336];negative regulation of cell population proliferation [GO:0008285];positive regulation of cell-cell adhesion mediated by cadherin [GO:2000049];protein dephosphorylati…	cell-cell junction [GO:0005911];integral component of membrane [GO:0016021];plasma membrane [GO:0005886]	beta-catenin binding [GO:0008013];protein tyrosine phosphatase activity [GO:0004725]	FUNCTION: Tyrosine-protein phosphatase which dephosphorylates CTNNB1. Regulates CTNNB1 function both in cell adhesion and signaling. May function in cell proliferation and migration and play a role in the maintenance of epithelial integrity. May play a role in megakaryocytopoiesis (By similarity). {ECO:0000250}.			0.171687	1	-0.134983	-0.327214	B1AUH1	B1AUH1	PTPRU_MOUSE	Ptpru	Receptor-type tyrosine-protein phosphatase U
21.9459	22.0258	22.0359	22.7796	21.8576	22.3962	22.1642	22.1519	22.1734	22.5165	22.1612	22.3348	22.019	22.4849	cellular response to interferon-gamma [GO:0071346];early endosome to late endosome transport [GO:0045022];endoderm development [GO:0007492];epidermal growth factor receptor signaling pathway [GO:0007173];fibroblast growth factor receptor signaling pathway [GO:0008543];formation of primary germ layer [GO:0001704];Golgi to endosome transport [GO:0006895];microtubule-based movement [GO:0007018];rece…	cytoplasm [GO:0005737];cytosol [GO:0005829];early endosome [GO:0005769];early endosome membrane [GO:0031901];endosome [GO:0005768];kinesin complex [GO:0005871];microtubule [GO:0005874];phagocytic vesicle [GO:0045335];spindle [GO:0005819]	ATP binding [GO:0005524];ATP-dependent microtubule motor activity, plus-end-directed [GO:0008574];microtubule binding [GO:0008017];microtubule motor activity [GO:0003777];phosphatidylinositol-3,4,5-trisphosphate binding [GO:0005547];phosphatidylinositol-3,4-bisphosphate binding [GO:0043325];phosphatidylinositol-3,5-bisphosphate binding [GO:0080025];phosphatidylinositol-3-phosphate binding [GO:003…	FUNCTION: Plus end-directed microtubule-dependent motor protein involved in endosome transport and receptor recycling and degradation. Regulates the plus end motility of early endosomes and the balance between recycling and degradation of receptors such as EGF receptor (EGFR) and FGF receptor (FGFR). Regulates the Golgi to endosome transport of FGFR-containing vesicles during early development, a…			0.431484	1	-0.133236	-0.548004	B1AVY7	B1AVY7	KI16B_MOUSE	Kif16b	Kinesin-like protein KIF16B
20.9024	21.3101	21.3592	20.8191	21.2185	21.2066	21.3592	21.3266	21.4324	21.1946	21.265	21.3857	21.1581	21.3101	female pregnancy [GO:0007565];lactation [GO:0007595];nucleoside metabolic process [GO:0009116];response to insulin [GO:0032868];UMP biosynthetic process [GO:0006222]	cytoplasm [GO:0005737];cytosol [GO:0005829];intracellular membrane-bounded organelle [GO:0043231];nucleoplasm [GO:0005654]	GTP binding [GO:0005525]				0.189614	1	-0.0478132	-0.237218	B1AVZ0	B1AVZ0	UPP_MOUSE	Uprt	Uracil phosphoribosyltransferase homolog
23.5638	23.5285	23.5522	23.5754	23.4551	23.391	23.2821	23.3376	23.5045	23.3376	23.4551	23.5165	23.4551	23.48	cellular response to hypoxia [GO:0071456];intrinsic apoptotic signaling pathway in response to osmotic stress [GO:0008627];membrane depolarization during action potential [GO:0086010];memory [GO:0007613];nervous system development [GO:0007399];neuron apoptotic process [GO:0051402];neuronal action potential [GO:0019228];regulation of ion transmembrane transport [GO:0034765];sodium ion transmembran…	axon [GO:0030424];axon initial segment [GO:0043194];glutamatergic synapse [GO:0098978];integral component of presynaptic membrane [GO:0099056];intercalated disc [GO:0014704];intrinsic component of plasma membrane [GO:0031226];membrane [GO:0016020];neuron projection [GO:0043005];node of Ranvier [GO:0033268];paranode region of axon [GO:0033270];plasma membrane [GO:0005886];sodium channel complex [G…	leucine zipper domain binding [GO:0043522];sodium ion binding [GO:0031402];voltage-gated ion channel activity involved in regulation of presynaptic membrane potential [GO:0099508];voltage-gated sodium channel activity [GO:0005248]	FUNCTION: Mediates the voltage-dependent sodium ion permeability of excitable membranes. Assuming opened or closed conformations in response to the voltage difference across the membrane, the protein forms a sodium-selective channel through which Na(+) ions may pass in accordance with their electrochemical gradient (PubMed:10827969, PubMed:11166117, PubMed:28137877). Implicated in the regulation …			0.120209	1	0.0166992	0.109129	B1AWN6	B1AWN6	SCN2A_MOUSE	Scn2a	Sodium channel protein type 2 subunit alpha
21.6886	21.7389	21.7389	21.5498	21.8191	21.1015	21.5213	21.7594	21.8034	21.632	21.7223	21.6886	21.5545	21.5356	cell differentiation [GO:0030154]						0.0299312	1	0.00904681	0.0439133	B1AXH1	B1AXH1	NHSL2_MOUSE	Nhsl2	NHS-like protein 2
23.867	23.9847	24.1719	23.9933	24.2096	24.0105	23.8576	24.019	24.1642	24.0359	24.1332	24.1565	24.0854	24.1095	regulation of glutamate receptor signaling pathway [GO:1900449];regulation of postsynaptic membrane neurotransmitter receptor levels [GO:0099072]	integral component of membrane [GO:0016021];plasma membrane [GO:0005886];synapse [GO:0045202]		FUNCTION: Important modulator of glutamate signaling pathway. {ECO:0000250|UniProtKB:Q9P0K9}.			0.608601	1	-0.0732296	-0.457476	B1AXV0	B1AXV0	FRS1L_MOUSE	Frrs1l	DOMON domain-containing protein FRRS1L
19.6878	19.6974	20.2989	20.0426	19.7317	20.002	20.1825	20.0156	20.1581	19.6611	19.6709	19.8695	19.9601	20.4576	negative regulation of MHC class II biosynthetic process [GO:0045347];negative regulation of transcription by RNA polymerase II [GO:0000122];protein autoubiquitination [GO:0051865];regulation of transcription, DNA-templated [GO:0006355]	cytosol [GO:0005829];nucleolus [GO:0005730];nucleoplasm [GO:0005654];nucleus [GO:0005634];plasma membrane [GO:0005886]	DNA-binding transcription factor activity, RNA polymerase II-specific [GO:0000981];DNA-binding transcription repressor activity, RNA polymerase II-specific [GO:0001227];RNA polymerase II transcription regulatory region sequence-specific DNA binding [GO:0000977];ubiquitin protein ligase activity [GO:0061630];zinc ion binding [GO:0008270]	FUNCTION: Binds to the X-box motif of MHC class II genes and represses their expression. May play an important role in regulating the duration of an inflammatory response by limiting the period in which MHC class II molecules are induced by interferon-gamma. Together with PABPC1 or PABPC4, acts as a coactivator for TERT expression. Mediates E2-dependent ubiquitination. {ECO:0000269|PubMed:1204774…			0.148574	1	0.0557807	0.226176	B1AY10	B1AY10	NFX1_MOUSE	Nfx1	Transcriptional repressor NF-X1
21.5592	21.6006	21.5961	21.4923	21.6453	21.7307	21.5638	21.6096	21.5498	21.714	21.654	21.6628	21.6186	21.5309	protein deubiquitination [GO:0016579];ubiquitin-dependent protein catabolic process [GO:0006511]	cytosol [GO:0005829];nucleus [GO:0005634]	cysteine-type endopeptidase activity [GO:0004197];thiol-dependent deubiquitinase [GO:0004843]	FUNCTION: Protease that can remove conjugated ubiquitin from target proteins and polyubiquitin chains. Deubiquitinates DDB2, preventing its proteasomal degradation (By similarity). {ECO:0000250}.			0.542637	1	-0.0419103	-0.304613	B1AY13	B1AY13	UBP24_MOUSE	Usp24	Ubiquitin carboxyl-terminal hydrolase 24
22.4273	22.4196	22.3962	22.4451	22.4576	22.1519	22.4825	22.4015	22.5545	22.6342	22.4451	22.6119	22.2679	22.3778		integral component of membrane [GO:0016021]					0.323203	1	-0.0522501	-0.305793	B1AZA5	B1AZA5	TM245_MOUSE	Tmem245	Transmembrane protein 245
21.4273	21.1642	21.2125	21.3101	21.4067	21.2066	21.2419	21.3645	21.3101	21.5117	21.3857	21.2535	21.2477	20.8802	blastocyst development [GO:0001824];cell morphogenesis [GO:0000902];generation of neurons [GO:0048699];mRNA export from nucleus [GO:0006406];mRNA processing [GO:0006397];negative regulation of neuron projection development [GO:0010977];neuron development [GO:0048666];poly(A)+ mRNA export from nucleus [GO:0016973];regulation of gene expression [GO:0010468];regulation of mRNA export from nucleus [G…	nuclear speck [GO:0016607];nucleus [GO:0005634];THO complex [GO:0000347];THO complex part of transcription export complex [GO:0000445];transcription export complex [GO:0000346]	mRNA binding [GO:0003729]	FUNCTION: Required for efficient export of polyadenylated RNA and spliced mRNA. Acts as component of the THO subcomplex of the TREX complex which is thought to couple mRNA transcription, processing and nuclear export, and which specifically associates with spliced mRNA and not with unspliced pre-mRNA. TREX is recruited to spliced mRNAs by a transcription-independent mechanism, binds to mRNA upstr…			0.1734	1	0.0379925	0.202946	B1AZI6	B1AZI6	THOC2_MOUSE	Thoc2	THO complex subunit 2
26.1814	26.2856	26.3376	26.2874	26.2696	26.2463	26.1488	26.2696	26.3477	26.0935	26.2979	26.3595	26.1965	26.2856	regulation of postsynaptic neurotransmitter receptor activity [GO:0098962];signaling [GO:0023052]	cholinergic synapse [GO:0098981];dendrite [GO:0030425];glutamatergic synapse [GO:0098978];neuromuscular junction [GO:0031594];neuronal cell body [GO:0043025];plasma membrane [GO:0005886];postsynaptic specialization [GO:0099572];synapse [GO:0045202]	molecular adaptor activity [GO:0060090];protein domain specific binding [GO:0019904]	FUNCTION: May play a role in the molecular organization of synapses and neuronal cell signaling. Could be an adapter protein linking ion channel to the subsynaptic cytoskeleton. May induce enrichment of PSD-95/SAP90 at the plasma membrane (By similarity). {ECO:0000250}.			0.150717	1	0.0171885	0.118858	B1AZP2	B1AZP2	DLGP4_MOUSE	Dlgap4	Disks large-associated protein 4
22.743	22.9968	22.8288	23.1158	22.9513	23.3101	22.8689	22.8461	22.7935	22.9601	22.8633	22.9899	22.9352	22.7796		endoplasmic reticulum membrane [GO:0005789];integral component of membrane [GO:0016021]		FUNCTION: May play a role in cell growth and maintenance of cell morphology. {ECO:0000250}.			0.153718	1	0.0337771	0.181441	B2B9E1	B2B9E1	TRIQK_MOUSE	Triqk	Triple QxxK/R motif-containing protein
22.2905	21.3101	21.5404	20.7223	21.1886	21.4676	21.343	21.3699	21.3538	22.5522	21.7056	20.6886	21.5961	20.953							0.129353	1	-0.100617	-0.252082	B2RPU2	B2RPU2	PLHD1_MOUSE	Plekhd1	Pleckstrin homology domain-containing family D member 1
22.3321	22.1765	22.2564	22.0951	22.1765	22.2621	22.3348	22.3294	22.265	22.3239	22.3266	22.2736	22.265	22.2273	animal organ regeneration [GO:0031100];cellular response to drug [GO:0035690];cellular response to epidermal growth factor stimulus [GO:0071364];citrulline biosynthetic process [GO:0019240];'de novo' pyrimidine nucleobase biosynthetic process [GO:0006207];'de novo' UMP biosynthetic process [GO:0044205];drug metabolic process [GO:0017144];female pregnancy [GO:0007565];glutamine metabolic process […	cell projection [GO:0042995];cytoplasm [GO:0005737];cytosol [GO:0005829];neuronal cell body [GO:0043025];nuclear matrix [GO:0016363];nucleoplasm [GO:0005654];nucleus [GO:0005634];protein-containing complex [GO:0032991];terminal bouton [GO:0043195]	amino acid binding [GO:0016597];aspartate carbamoyltransferase activity [GO:0004070];ATP binding [GO:0005524];carbamoyl-phosphate synthase (glutamine-hydrolyzing) activity [GO:0004088];dihydroorotase activity [GO:0004151];enzyme binding [GO:0019899];identical protein binding [GO:0042802];protein kinase activity [GO:0004672];UTP binding [GO:0002134];zinc ion binding [GO:0008270]	FUNCTION: This protein is a 'fusion' protein encoding four enzymatic activities of the pyrimidine pathway (GATase, CPSase, ATCase and DHOase). {ECO:0000250|UniProtKB:P27708}.			0.406582	1	-0.0357383	-0.254806	B2RQC6	B2RQC6	PYR1_MOUSE	Cad	CAD protein
21.3101	21.3805	21.3321	21.1206	21.3321	21.2707	21.3805	21.3805	21.3699	21.2707	21.4626	21.5309	21.3857	21.2933	germline cell cycle switching, mitotic to meiotic cell cycle [GO:0051729];meiotic cell cycle [GO:0051321];oocyte development [GO:0048599];positive regulation by host of viral genome replication [GO:0044829];response to interleukin-1 [GO:0070555];response to tumor necrosis factor [GO:0034612];spermatid development [GO:0007286]	cytoplasm [GO:0005737];endoplasmic reticulum [GO:0005783];nucleus [GO:0005634];perinuclear region of cytoplasm [GO:0048471];ribonucleoprotein granule [GO:0035770]	3'-5' RNA helicase activity [GO:0034458];ATP binding [GO:0005524];ATP hydrolysis activity [GO:0140603];ATPase, acting on RNA [GO:0008186];N6-methyladenosine-containing RNA binding [GO:1990247];RNA binding [GO:0003723];RNA polymerase binding [GO:0070063]	FUNCTION: 3'-5' RNA helicase that plays a key role in the male and female germline by promoting transition from mitotic to meiotic divisions in stem cells (PubMed:28380054, PubMed:28809393, PubMed:29033321, PubMed:29087293, PubMed:29360036, PubMed:32470506). Specifically recognizes and binds N6-methyladenosine (m6A)-containing RNAs, a modification present at internal sites of mRNAs and some non-c…	A2AG06		0.677612	1	-0.06901	-0.45368	B2RR83	B2RR83	YTDC2_MOUSE	Ythdc2	3'-5' RNA helicase YTHDC2
21.5685	21.6186	21.6231	21.7056	21.3376	20.9098	21.6096	21.632	21.8113	21.3962	21.4118	21.7182	21.2535	21.5915	innate immune response [GO:0045087];negative regulation of interleukin-1-mediated signaling pathway [GO:2000660];negative regulation of toll-like receptor signaling pathway [GO:0034122];positive regulation of DNA demethylation [GO:1901537];protein deubiquitination [GO:0016579];protein K48-linked deubiquitination [GO:0071108];protein K63-linked deubiquitination [GO:0070536];regulation of protein K…	cytosol [GO:0005829];nucleus [GO:0005634]	Lys63-specific deubiquitinase activity [GO:0061578];molecular adaptor activity [GO:0060090];thiol-dependent deubiquitinase [GO:0004843]	FUNCTION: Deubiquitinase which hydrolyzes the isopeptide bond between the ubiquitin C-terminus and the lysine epsilon-amino group of the target protein. May negatively regulate inflammatory and pathogen recognition signaling in innate immune response. Upon phosphorylation at Ser-202 and Ser-204 residues, via IL-1 receptor and Toll-like receptor signaling pathway, specifically deubiquitinates 'Lys…			0.1811	1	0.0608692	0.259531	B2RRE7	B2RRE7	OTUD4_MOUSE	Otud4	OTU domain-containing protein 4
25.8811	25.8576	26.0691	26.0148	26.1293	26.1095	25.9473	25.9912	26.1135	26.0105	26.0127	26.2768	25.8623	26.189	adenylate cyclase-modulating G protein-coupled receptor signaling pathway [GO:0007188];cell cycle [GO:0007049];cell division [GO:0051301];cellular response to forskolin [GO:1904322];G protein-coupled receptor signaling pathway [GO:0007186];negative regulation of synaptic transmission [GO:0050805];positive regulation of protein localization to cell cortex [GO:1904778];regulation of cAMP-mediated s…	cell cortex region [GO:0099738];centrosome [GO:0005813];cytoplasm [GO:0005737];heterotrimeric G-protein complex [GO:0005834];membrane [GO:0016020];membrane raft [GO:0045121];midbody [GO:0030496];nucleus [GO:0005634];plasma membrane [GO:0005886];protein-containing complex [GO:0032991]	G protein-coupled receptor binding [GO:0001664];G protein-coupled serotonin receptor binding [GO:0031821];GDP binding [GO:0019003];G-protein beta/gamma-subunit complex binding [GO:0031683];GTP binding [GO:0005525];GTPase activating protein binding [GO:0032794];GTPase activity [GO:0003924];magnesium ion binding [GO:0000287]	FUNCTION: Guanine nucleotide-binding proteins (G proteins) function as transducers downstream of G protein-coupled receptors (GPCRs) in numerous signaling cascades. The alpha chain contains the guanine nucleotide binding site and alternates between an active, GTP-bound state and an inactive, GDP-bound state. Signaling by an activated GPCR promotes GDP release and GTP binding. The alpha subunit ha…			0.370073	1	-0.0576598	-0.339071	B2RSH2	B2RSH2	GNAI1_MOUSE	Gnai1	Guanine nucleotide-binding protein G(i) subunit alpha-1
23.3511	23.4923	23.6209	23.5754	23.4425	23.5045	23.5754	23.4676	23.5983	23.5522	23.5285	23.3511	23.417	23.5869	chemical synaptic transmission [GO:0007268];gamma-aminobutyric acid secretion [GO:0014051];glutamate secretion [GO:0014047];in utero embryonic development [GO:0001701];intracellular protein transport [GO:0006886];locomotory behavior [GO:0007626];multicellular organism growth [GO:0035264];protein-containing complex assembly [GO:0065003];regulation of gene expression [GO:0010468];regulation of syna…	cytoplasm [GO:0005737];cytosol [GO:0005829];dendritic spine [GO:0043197];glutamatergic synapse [GO:0098978];Golgi apparatus [GO:0005794];membrane [GO:0016020];nucleus [GO:0005634];perinuclear region of cytoplasm [GO:0048471];plasma membrane [GO:0005886];presynaptic active zone membrane [GO:0048787];protein-containing complex [GO:0032991];Schaffer collateral - CA1 synapse [GO:0098685];synaptic ves…	amyloid-beta binding [GO:0001540];PDZ domain binding [GO:0030165];phosphatidylinositol-4,5-bisphosphate binding [GO:0005546];protein-containing complex binding [GO:0044877]	FUNCTION: Putative function in synaptic vesicle exocytosis by binding to Munc18-1, an essential component of the synaptic vesicle exocytotic machinery. May modulate processing of the amyloid-beta precursor protein (APP) and hence formation of AAP-beta (By similarity). Component of the LIN-10-LIN-2-LIN-7 complex, which associates with the motor protein KIF17 to transport vesicles containing N-meth…			0.218992	1	0.0270906	0.179581	B2RUJ5	B2RUJ5	APBA1_MOUSE	Apba1	Amyloid-beta A4 precursor protein-binding family A member 1
21.0088	21.002	21.1143	20.9812	21.0224	20.4576	21.0292	20.9243	20.9316	21.1015	20.9388	20.6006	20.9459	20.895	adaptive immune response [GO:0002250];in utero embryonic development [GO:0001701];mucosal immune response [GO:0002385];negative regulation of I-kappaB kinase/NF-kappaB signaling [GO:0043124];negative regulation of interleukin-8 production [GO:0032717];negative regulation of protein localization to nucleus [GO:1900181];negative regulation of transcription by RNA polymerase II [GO:0000122];protein …	cytoplasm [GO:0005737];nucleus [GO:0005634]	cysteine-type peptidase activity [GO:0008234];DNA binding [GO:0003677];K63-linked polyubiquitin modification-dependent protein binding [GO:0070530];Lys48-specific deubiquitinase activity [GO:1990380];thiol-dependent deubiquitinase [GO:0004843];zinc ion binding [GO:0008270]	FUNCTION: Negative regulator of the non-canonical NF-kappa-B pathway that acts by mediating deubiquitination of TRAF3, an inhibitor of the NF-kappa-B pathway, thereby acting as a negative regulator of B-cell responses. In response to non-canonical NF-kappa-B stimuli, deubiquitinates 'Lys-48'-linked polyubiquitin chains of TRAF3, preventing TRAF3 proteolysis and over-activation of non-canonical NF…	P25942		0.170438	1	0.0448998	0.219431	B2RUR8	B2RUR8	OTU7B_MOUSE	Otud7b	OTU domain-containing protein 7B
18.5413	18.5649	18.0442	18.2708	18.8244	18.818	19.0295	18.4154	18.3528	18.7183	18.1732	18.9839	18.6633	18.2278		integral component of membrane [GO:0016021];synaptic membrane [GO:0097060]					0.0256593	1	-0.0131891	-0.0471927	B2RWJ3	B2RWJ3	TM240_MOUSE	Tmem240	Transmembrane protein 240
22.3321	22.2905	22.2707	22.3294	22.3857	22.3565	22.4221	22.3457	22.3619	22.4849	22.2448	22.2332	22.1332	22.2849	constitutive secretory pathway [GO:0045054];endoplasmic reticulum to Golgi vesicle-mediated transport [GO:0006888];Golgi organization [GO:0007030];regulation of protein complex stability [GO:0061635]	Golgi apparatus [GO:0005794];TRAPP complex [GO:0030008]		FUNCTION: Involved in endoplasmic reticulum to Golgi apparatus trafficking at a very early stage. {ECO:0000250}.			0.76345	1	0.0676512	0.461396	B2RXC1	B2RXC1	TPC11_MOUSE	Trappc11	Trafficking protein particle complex subunit 11
17.9082	18.8946	19.1841	18.3423	17.9881	17.8	18.671	19.0069	17.8485	18.5488	17.8513	18.1437	19.543	18.594				FUNCTION: Putative regulatory subunit of protein phosphatase 6 (PP6) that may be involved in the recognition of phosphoprotein substrates. {ECO:0000250}.			0.160315	1	-0.131326	-0.31058	B2RXR6	B2RXR6	ANR44_MOUSE	Ankrd44	Serine/threonine-protein phosphatase 6 regulatory ankyrin repeat subunit B
22.9207	22.8764	22.9406	22.9225	22.9495	23.0105	22.8519	22.937	22.8614	23.0376	23.0054	22.848	22.9637	22.7876	brain development [GO:0007420];excitatory synapse assembly [GO:1904861];homophilic cell adhesion via plasma membrane adhesion molecules [GO:0007156];negative regulation of cell adhesion [GO:0007162];neural tube closure [GO:0001843];neuroblast proliferation [GO:0007405];positive regulation of axonogenesis [GO:0050772];positive regulation of neuron projection development [GO:0010976];positive regul…	collagen-containing extracellular matrix [GO:0062023];integral component of plasma membrane [GO:0005887];semaphorin receptor complex [GO:0002116]	semaphorin receptor activity [GO:0017154]	FUNCTION: Cell surface receptor for SEMA4C, SEMA4D and SEMA4G that plays an important role in cell-cell signaling (PubMed:17554007). Plays a role in glutamatergic synapse development and is required for SEMA4A-mediated excitatory synapse development (PubMed:29981480). Binding to class 4 semaphorins promotes downstream activation of RHOA and phosphorylation of ERBB2 at 'Tyr-1248' (PubMed:17554007)…	Q68FM7		0.0857536	1	-0.00951377	-0.0674286	B2RXS4	B2RXS4	PLXB2_MOUSE	Plxnb2	Plexin-B2
19.3085	19.7431	20.0426	19.9219	19.6726	17.002	20.343	20.1332	19.9008	20.2302	19.3367	19.5513	20.1332	19.9742	cell migration [GO:0016477];negative regulation of vascular associated smooth muscle contraction [GO:1904694];positive regulation of epithelial cell migration [GO:0010634];positive regulation of substrate adhesion-dependent cell spreading [GO:1900026];positive regulation of vascular associated smooth muscle cell migration [GO:1904754];small GTPase mediated signal transduction [GO:0007264]	cytoplasm [GO:0005737];cytosol [GO:0005829];plasma membrane [GO:0005886]	guanyl-nucleotide exchange factor activity [GO:0005085]	FUNCTION: Guanine nucleotide exchange factor (GEF) for Rho and Rac. GEF proteins activate small GTPases by exchanging bound GDP for free GTP (PubMed:18396277). Along with DOCK1, mediates CRK/CRKL regulation of epithelial and endothelial cell spreading and migration on type IV collagen (By similarity). {ECO:0000250|UniProtKB:Q9H7D0, ECO:0000269|PubMed:18396277}.			0.249574	1	-0.282049	-0.49135	B2RY04	B2RY04	DOCK5_MOUSE	Dock5	Dedicator of cytokinesis protein 5
23.2258	23.0854	23.1441	23.1765	22.9899	23.0542	23.0105	23.1238	23.1238	23.2535	23.1734	23.0886	23.0071	23.0037	apoptotic process [GO:0006915];mRNA processing [GO:0006397];regulation of alternative mRNA splicing, via spliceosome [GO:0000381];regulation of apoptotic process [GO:0042981];RNA splicing [GO:0008380]	cytoplasm [GO:0005737];nuclear speck [GO:0016607]	mRNA binding [GO:0003729]	FUNCTION: RNA-binding protein that acts as a regulator of alternative pre-mRNA splicing. Involved in apoptotic cell death through the regulation of the apoptotic factor BCL2L1 isoform expression. Modulates the ratio of proapoptotic BCL2L1 isoform S to antiapoptotic BCL2L1 isoform L mRNA expression. When overexpressed, stimulates proapoptotic BCL2L1 isoform S 5'-splice site (5'-ss) selection, wher…			0.0103313	1	-0.00148464	-0.00994103	B2RY56	B2RY56	RBM25_MOUSE	Rbm25	RNA-binding protein 25
22.8404	23.2036	22.9985	22.8858	23.1079	23.1301	22.8442	23.3511	23.0707	22.7836	23.2302	23.4041	23.184	22.6693	cell differentiation [GO:0030154];homeostasis of number of cells within a tissue [GO:0048873];insulin secretion [GO:0030073];pancreas development [GO:0031016];response to glucose [GO:0009749]	endoplasmic reticulum membrane [GO:0005789];integral component of membrane [GO:0016021]		FUNCTION: May be involved in lipid homeostasis and ER stress pathways. {ECO:0000269|PubMed:23826244}.			0.0167576	1	-0.00620266	-0.0272042	B5TVM2	B5TVM2	ILDR2_MOUSE	Ildr2	Immunoglobulin-like domain-containing receptor 2
21.7594	21.823	21.9707	21.7756	21.7013	21.7471	21.8689	21.9061	21.7955	21.7512	21.9882	21.7876	21.8269	21.502	glomerular filtration [GO:0003094];protein processing [GO:0016485]	cytosol [GO:0005829];mitochondrion [GO:0005739]	aminopeptidase activity [GO:0004177];manganese ion binding [GO:0030145];metalloaminopeptidase activity [GO:0070006];peptidase activity [GO:0008233];protein homodimerization activity [GO:0042803]	FUNCTION: Catalyzes the removal of a penultimate prolyl residue from the N-termini of peptides, such as Leu-Pro-Ala. Also shows low activity towards peptides with Ala or Ser at the P1 position. Promotes TNFRSF1B-mediated phosphorylation of MAPK8/JNK1 and MAPK9/JNK2, suggesting a function as an adapter protein for TNFRSF1B;the effect is independent of XPNPEP3 peptidase activity. May inhibit apopto…			0.282422	1	0.0452347	0.268351	B7ZMP1	B7ZMP1	XPP3_MOUSE	Xpnpep3	Xaa-Pro aminopeptidase 3	MitoCarta3.0	literature, APEX_matrix, targetP signal, yeast mito homolog, mito protein domain, coexpression, MS/MS+	Matrix	Protein import, sorting and homeostasis > Protein import and sorting > Preprotein cleavage;Protein import, sorting and homeostasis > Protein homeostasis > Proteases
21.4676	21.3211	21.4726	21.2707	21.3752	21.5731	21.3538	21.4726	21.4726	21.0156	21.5545	21.4923	21.4576	21.2989	cytoplasmic microtubule organization [GO:0031122];fat cell differentiation [GO:0045444];membrane biogenesis [GO:0044091];negative regulation of microtubule polymerization [GO:0031115];peptidyl-L-cysteine S-palmitoylation [GO:0018230];positive regulation of apoptotic process [GO:0043065];positive regulation of endocytosis [GO:0045807];positive regulation of glucose transmembrane transport [GO:0010…	cytoplasm [GO:0005737];early endosome membrane [GO:0031901];Golgi stack [GO:0005795];membrane raft [GO:0045121];microtubule plus-end [GO:0035371];nucleus [GO:0005634];plasma membrane [GO:0005886];recycling endosome membrane [GO:0055038];trans-Golgi network [GO:0005802];trans-Golgi network membrane [GO:0032588]	ganglioside binding [GO:0035594];microtubule binding [GO:0008017];microtubule plus-end binding [GO:0051010]	FUNCTION: Functions as a cytoplasmic linker protein. Involved in TGN-endosome dynamics. May modulate the cellular compartmentalization of AKT kinase family and promote its cell membrane localization, thereby playing a role in glucose transport in adipocytes (By similarity). {ECO:0000250}.			0.295111	1	0.0561259	0.308326	B9EHT4	B9EHT4	CLIP3_MOUSE	Clip3	CAP-Gly domain-containing linker protein 3
22.2593	22.3376	22.4425	22.2792	22.3619	22.4923	22.5869	22.58	22.4701	22.2961	22.4273	22.3538	22.4298	22.5285	cytoskeleton organization [GO:0007010];intracellular signal transduction [GO:0035556];lipid transport [GO:0006869];mitochondrial calcium ion homeostasis [GO:0051560];mitochondrion-endoplasmic reticulum membrane tethering [GO:1990456];regulation of cell morphogenesis [GO:0022604]	endoplasmic reticulum membrane [GO:0005789];integral component of membrane [GO:0016021];mitochondria-associated endoplasmic reticulum membrane [GO:0044233];mitochondrion [GO:0005739]	lipid binding [GO:0008289];metal ion binding [GO:0046872]	FUNCTION: Molecular tethering protein that connects endoplasmic reticulum and mitochondria membranes (PubMed:29097544). PDZD8-dependent endoplasmic reticulum-mitochondria membrane tethering is essential for endoplasmic reticulum-mitochondria Ca(2+) transfer (PubMed:29097544). In neurons, involved in the regulation of dendritic Ca(2+) dynamics by regulating mitochondrial Ca(2+) uptake in neurons (…			0.0978567	1	0.0162031	0.10002	B9EJ80	B9EJ80	PDZD8_MOUSE	Pdzd8	PDZ domain-containing protein 8
23.2535	23.2081	23.1426	23.2679	23.2506	22.9812	23.1658	23.0325	23.2155	23.0393	23.1795	23.181	23.0658	23.2821	activation of protein kinase B activity [GO:0032148];fat cell differentiation [GO:0045444];negative regulation of cell migration [GO:0030336];negative regulation of sequestering of triglyceride [GO:0010891];phospholipid transport [GO:0015914];positive regulation of glucose import [GO:0046326];positive regulation of insulin receptor signaling pathway [GO:0046628];positive regulation of protein kin…	cortical endoplasmic reticulum [GO:0032541];cytosol [GO:0005829];endoplasmic reticulum [GO:0005783];endoplasmic reticulum membrane [GO:0005789];integral component of membrane [GO:0016021];intracellular membrane-bounded organelle [GO:0043231];membrane [GO:0016020];nuclear membrane [GO:0031965]	cholesterol binding [GO:0015485];phosphatidylinositol-4-phosphate binding [GO:0070273];phosphatidylserine binding [GO:0001786];phosphatidylserine transfer activity [GO:0140343];sterol binding [GO:0032934];sterol transporter activity [GO:0015248]	FUNCTION: Lipid transporter involved in lipid countertransport between the endoplasmic reticulum and the plasma membrane: specifically exchanges phosphatidylserine with phosphatidylinositol 4-phosphate (PI4P), delivering phosphatidylserine to the plasma membrane in exchange for PI4P, which is degraded by the SAC1/SACM1L phosphatase in the endoplasmic reticulum. Binds phosphatidylserine and PI4P i…			0.131662	1	0.0190979	0.122509	B9EJ86	B9EJ86	OSBL8_MOUSE	Osbpl8	Oxysterol-binding protein-related protein 8
22.9298	22.9566	23.1901	23.1441	23.0951	23.0526	23.0476	23.0674	23.1871	22.8651	23.1111	23.1063	22.9477	23.1534	brain development [GO:0007420];regulation of modification of postsynaptic actin cytoskeleton [GO:1905274];regulation of synapse organization [GO:0050807]	cell cortex [GO:0005938];dendritic spine [GO:0043197];glutamatergic synapse [GO:0098978];postsynaptic actin cytoskeleton [GO:0098871];synaptic vesicle [GO:0008021]	SH3 domain binding [GO:0017124]	FUNCTION: Regulates the dendritic spine distribution of CTTN/cortactin in hippocampal neurons, and thus controls dendritic spinogenesis and dendritic spine maintenance. {ECO:0000269|PubMed:23015759}.			0.279125	1	0.0377484	0.239249	B9EJA2	B9EJA2	CTTB2_MOUSE	Cttnbp2	Cortactin-binding protein 2
21.4676	21.2821	21.3156	21.1581	21.4626	21.4825	21.5404	21.5545	21.3211	21.8614	21.4874	21.1519	21.1519	21.4118		integral component of membrane [GO:0016021]					0.0463138	1	-0.0145969	-0.068715	B9EJI9	B9EJI9	T229A_MOUSE	Tmem229a	Transmembrane protein 229A
20.343	19.3456	20.7389	20.7876	20.7056	20.7307	20.4476	20.6886	20.5069	21.1642	20.5915	20.4375	20.2419	20.9316	acrosome assembly [GO:0001675];androgen receptor signaling pathway [GO:0030521];cellular response to organic cyclic compound [GO:0071407];defense response to bacterium [GO:0042742];flagellated sperm motility [GO:0030317];Leydig cell differentiation [GO:0033327];luteinizing hormone secretion [GO:0032275];male gonad development [GO:0008584];negative regulation of apoptotic process [GO:0043066];nega…	endoplasmic reticulum [GO:0005783];Golgi apparatus [GO:0005794];Golgi membrane [GO:0000139];nucleus [GO:0005634]	androgen receptor binding [GO:0050681];DNA binding [GO:0003677];nuclear receptor coactivator activity [GO:0030374]	FUNCTION: Potential coactivator of the androgen receptor. May play critical roles in two RAB6-dependent retrograde transport processes: one from endosomes to the Golgi and the other from the Golgi to the ER (By similarity). Mediates STAT3 degradation. {ECO:0000250, ECO:0000269|PubMed:15467733}.			0.371005	1	-0.196181	-0.580655	B9EKI3	B9EKI3	TMF1_MOUSE	Tmf1	TATA element modulatory factor
26.5075	26.5492	26.6998	26.5609	26.6595	26.726	26.632	26.6181	26.6458	26.6181	26.726	26.604	26.5898	26.6458	axonal fasciculation [GO:0007413];axonogenesis [GO:0007409];hematopoietic progenitor cell differentiation [GO:0002244];learning or memory [GO:0007611];negative regulation of cell population proliferation [GO:0008285];negative regulation of cell-substrate adhesion [GO:0010812];negative regulation of dendrite development [GO:2000171];negative regulation of neuron apoptotic process [GO:0043524];olig…	axon [GO:0030424];cytoplasm [GO:0005737];dendrite [GO:0030425];dendritic spine [GO:0043197];extracellular matrix [GO:0031012];extracellular space [GO:0005615];filopodium [GO:0030175];glutamatergic synapse [GO:0098978];growth cone [GO:0030426];integral component of postsynaptic density membrane [GO:0099061];intrinsic component of plasma membrane [GO:0031226];lamellipodium [GO:0030027];membrane [GO…	fibroblast growth factor binding [GO:0017134];integrin binding [GO:0005178];phosphatase activity [GO:0016791];protein tyrosine phosphatase activity [GO:0004725]	FUNCTION: Protein tyrosine phosphatase that negatively regulates oligodendrocyte precursor proliferation in the embryonic spinal cord. Required for normal differentiation of the precursor cells into mature, fully myelinating oligodendrocytes. May play a role in protecting oligondendrocytes against apoptosis. May play a role in the establishment of contextual memory, probably via the dephosphoryla…			0.155486	1	-0.0146456	-0.106915	B9EKR1	B9EKR1	PTPRZ_MOUSE	Ptprz1	Receptor-type tyrosine-protein phosphatase zeta
20.9459	20.9388	20.9243	21.2593	21.3101	20.9459	21.1269	20.9672	21.0156	21.3962	20.7056	20.8346	20.9243	21.2243		Golgi apparatus [GO:0005794];integral component of membrane [GO:0016021];plasma membrane [GO:0005886]					0.103006	1	0.0312065	0.145858	D3YVE8	D3YVE8	S35G2_MOUSE	Slc35g2	Solute carrier family 35 member G2
24.7129	24.848	24.7945	25.0567	24.8528	24.6757	24.8623	24.6918	25.0275	24.417	24.6649	25.019	24.5105	24.8858	adenylate cyclase-inhibiting G protein-coupled receptor signaling pathway [GO:0007193];amylase secretion [GO:0036394];cellular protein complex disassembly [GO:0043624];clustering of voltage-gated calcium channels [GO:0070073];clustering of voltage-gated potassium channels [GO:0045163];negative regulation of adenylate cyclase activity [GO:0007194];negative regulation of ion transport [GO:0043271];…	asymmetric synapse [GO:0032279];basolateral plasma membrane [GO:0016323];cytoplasm [GO:0005737];cytoplasmic side of plasma membrane [GO:0009898];cytoskeleton [GO:0005856];dendrite [GO:0030425];dendrite membrane [GO:0032590];dendritic shaft [GO:0043198];dendritic spine [GO:0043197];dendritic spine membrane [GO:0032591];excitatory synapse [GO:0060076];filopodium membrane [GO:0031527];glutamatergic …	actin binding [GO:0003779];adenylate cyclase binding [GO:0008179];beta-2 adrenergic receptor binding [GO:0031698];cadherin binding [GO:0045296];calmodulin binding [GO:0005516];G protein-coupled receptor binding [GO:0001664];GABA receptor binding [GO:0050811];glutamate receptor binding [GO:0035254];kinase binding [GO:0019900];molecular adaptor activity [GO:0060090];protein domain specific binding …	FUNCTION: Multivalent scaffold protein that anchors the cAMP-dependent protein kinase/PKA to cytoskeletal and/or organelle-associated proteins, targeting the signal carried by cAMP to specific intracellular effectors. Association with the beta2-adrenergic receptor (beta2-AR) not only regulates beta2-AR signaling pathway, but also the activation by PKA by switching off the beta2-AR signaling casca…	P12367;P48453;P97438		0.68378	1	0.136372	0.674227	D3YVF0	D3YVF0	AKAP5_MOUSE	Akap5	A-kinase anchor protein 5
24.1332	23.9406	24.0443	24.1565	23.9225	24.0105	23.7796	23.976	24.002	24.1946	24.0935	23.9933	24.002	23.9316	hormone metabolic process [GO:0042445];intracellular estrogen receptor signaling pathway [GO:0030520];positive regulation of transcription by RNA polymerase II [GO:0045944];regulation of growth [GO:0040008];regulation of mRNA processing [GO:0050684];regulation of transcription by RNA polymerase II [GO:0006357]	midbody [GO:0030496];nucleoplasm [GO:0005654];nucleus [GO:0005634]	chromatin binding [GO:0003682];RNA binding [GO:0003723];RNA polymerase II cis-regulatory region sequence-specific DNA binding [GO:0000978];sequence-specific DNA binding [GO:0043565]	FUNCTION: Binds to scaffold/matrix attachment region (S/MAR) DNA and forms a molecular assembly point to allow the formation of a 'transcriptosomal' complex (consisting of SR proteins and RNA polymerase II) coupling transcription and RNA processing (By similarity). Functions as an estrogen receptor corepressor and can also bind to the HSP27 promoter and decrease its transcription (By similarity).…			0.337808	1	-0.0468648	-0.290527	D3YXK2	D3YXK2	SAFB1_MOUSE	Safb	Scaffold attachment factor B1
23.5522	23.5045	23.5285	23.4041	23.4923	23.5165	23.4298	23.4551	23.5638	23.417	23.5754	23.6096	23.6096	23.4041	non-replicative transposition, DNA-mediated [GO:0098038]	nucleoplasm [GO:0005654];nucleus [GO:0005634]	endonuclease activity [GO:0004519];transposase activity [GO:0004803]	FUNCTION: Transposase that mediates sequence-specific genomic rearrangements. {ECO:0000250|UniProtKB:Q8N414}.			0.302209	1	-0.0290657	-0.205183	D3YZI9	D3YZI9	PGBD5_MOUSE	Pgbd5	PiggyBac transposable element-derived protein 5
22.8987	22.8307	22.8969	22.8307	22.9601	22.8327	22.9225	22.8783	22.8054	22.9079	22.7876	22.8839	22.8171	22.9152		cytoskeleton [GO:0005856];cytosol [GO:0005829]	identical protein binding [GO:0042802];SH3 domain binding [GO:0017124]				0.137412	1	0.0105476	0.0813149	D3YZP9	D3YZP9	CCDC6_MOUSE	Ccdc6	Coiled-coil domain-containing protein 6
23.4923	23.3778	23.4923	23.5285	23.4041	23.4676	23.0691	23.3645	23.5285	23.5285	23.48	23.5045	23.4298	23.2679	adult behavior [GO:0030534];associative learning [GO:0008306];dendritic spine morphogenesis [GO:0060997];determination of affect [GO:0050894];habituation [GO:0046959];long-term memory [GO:0007616];negative regulation of actin filament bundle assembly [GO:0032232];neuromuscular process controlling balance [GO:0050885];olfactory behavior [GO:0042048];positive regulation of dendritic spine developme…	cytoplasm [GO:0005737];dendrite [GO:0030425];dendritic spine [GO:0043197];excitatory synapse [GO:0060076];glutamatergic synapse [GO:0098978];membrane [GO:0016020];neuron projection [GO:0043005];plasma membrane [GO:0005886];postsynaptic density [GO:0014069];postsynaptic membrane [GO:0045211];Schaffer collateral - CA1 synapse [GO:0098685];synapse [GO:0045202]	ankyrin repeat binding [GO:0071532];identical protein binding [GO:0042802];ionotropic glutamate receptor binding [GO:0035255];protein C-terminus binding [GO:0008022];protein-containing complex binding [GO:0044877];scaffold protein binding [GO:0097110];SH3 domain binding [GO:0017124];signaling receptor complex adaptor activity [GO:0030159];somatostatin receptor binding [GO:0031877];structural cons…	FUNCTION: Seems to be an adapter protein in the postsynaptic density (PSD) of excitatory synapses that interconnects receptors of the postsynaptic membrane including NMDA-type and metabotropic glutamate receptors, and the actin-based cytoskeleton. Plays a role in the structural and functional organization of the dendritic spine and synaptic junction. Overexpression promotes maturation of dendriti…	Q9EP53		0.150822	1	-0.0282747	-0.163114	D3YZU1	D3YZU1	SHAN1_MOUSE	Shank1	SH3 and multiple ankyrin repeat domains protein 1
21.7348	21.1143	20.4972	22.4247	21.3484	21.0088	20.8651	21.5915	21.2419	21.2593	21.5165	20.895	21.3156	20.6971			aminoacyl-tRNA hydrolase activity [GO:0004045]				0.273608	1	0.177366	0.471685	D3Z4S3	D3Z4S3	PTRD1_MOUSE	Ptrhd1	Putative peptidyl-tRNA hydrolase PTRHD1
20.6453	20.4273	20.2066	20.9243	20.9882	20.8113	20.8576	20.9882	20.7876	20.2764	20.5638	20.4972	20.5451	20.8727	cell chemotaxis [GO:0060326];phagocytosis, engulfment [GO:0006911];plasma membrane tubulation [GO:0097320];podosome assembly [GO:0071800]	cell cortex [GO:0005938];cell junction [GO:0030054];cell projection [GO:0042995];phagocytic cup [GO:0001891];plasma membrane [GO:0005886];podosome [GO:0002102]	phospholipid binding [GO:0005543]	FUNCTION: Promotes cell motility and migration, probably via its interaction with the cell membrane and with podosome proteins that mediate interaction with the cytoskeleton. Modulates membrane curvature and mediates membrane tubulation. Inhibits phagocytosis (By similarity). Plays a role in podosome formation. {ECO:0000250, ECO:0000269|PubMed:23285027}.			0.6846	0.974309	0.186314	0.777648	D3Z6Q9	D3Z6Q9	BIN2_MOUSE	Bin2	Bridging integrator 2
23.3101	22.5333	22.3645	22.2707	22.4375	22.6779	21.9388	21.6453	22.2821	23.4551	22.5983	22.1916	22.7035	21.1332							0.0323789	1	-0.0318954	-0.0714503	D3Z6S9	D3Z6S9	ERIP6_MOUSE	Erich6	Glutamate-rich protein 6
21.1269	21.0359	19.9601	20.8346	21.2125	20.9742	20.9316	20.7471	20.8576	20.7715	20.714	21.1825	21.0359	21.4726	regulation of AMPA receptor activity [GO:2000311];regulation of postsynaptic neurotransmitter receptor internalization [GO:0099149]	asymmetric synapse [GO:0032279];glutamatergic synapse [GO:0098978];integral component of postsynaptic density membrane [GO:0099061];plasma membrane [GO:0005886];postsynaptic density [GO:0014069];Schaffer collateral - CA1 synapse [GO:0098685]		FUNCTION: As a component of the inner core of AMPAR complexes, modifies AMPA receptor (AMPAR) gating. {ECO:0000250}.			0.435179	1	-0.181907	-0.618533	D3Z7H4	D3Z7H4	GSG1L_MOUSE	Gsg1l	Germ cell-specific gene 1-like protein
26.8264	26.9203	27.019	26.9316	26.9428	26.9539	26.9539	26.7645	26.9869	26.9428	27.0401	27.1604	26.9869	27.0813	chemical synaptic transmission [GO:0007268];glutamate biosynthetic process [GO:0006537];glutamate homeostasis [GO:0090461];glutamine catabolic process [GO:0006543];protein homotetramerization [GO:0051289];regulation of respiratory gaseous exchange by nervous system process [GO:0002087];suckling behavior [GO:0001967]	cytosol [GO:0005829];mitochondrial matrix [GO:0005759];mitochondrion [GO:0005739];synapse [GO:0045202]	glutaminase activity [GO:0004359];identical protein binding [GO:0042802]	FUNCTION: Catalyzes the first reaction in the primary pathway for the renal catabolism of glutamine. Plays a role in maintaining acid-base homeostasis. Regulates the levels of the neurotransmitter glutamate, the main excitatory neurotransmitter in the brain. {ECO:0000269|PubMed:16641247, ECO:0000269|PubMed:22228304, ECO:0000269|PubMed:22373647}.	Itself		1.68353	0.945123	-0.120154	-0.827842	D3Z7P3	D3Z7P3	GLSK_MOUSE	Gls	Glutaminase kidney isoform, mitochondrial	MitoCarta3.0	literature, APEX_matrix, targetP signal+, mito protein domain+, MS/MS++	MIM	Metabolism > Amino acid metabolism > Glutamate metabolism
19.6538	19.5569	20.0691	19.177	20.1079	19.6828	20.1581	20.1457	20.3101	19.625	19.4464	20.2066	19.9148	19.9742	distal tubule morphogenesis [GO:0072156];ion homeostasis [GO:0050801];protein K48-linked ubiquitination [GO:0070936];protein ubiquitination [GO:0016567];renal sodium ion absorption [GO:0070294];ubiquitin-dependent protein catabolic process [GO:0006511]	Cul3-RING ubiquitin ligase complex [GO:0031463];cytoskeleton [GO:0005856];cytosol [GO:0005829]	actin binding [GO:0003779];catalytic activity [GO:0003824];cullin family protein binding [GO:0097602]	FUNCTION: Substrate-specific adapter of a BCR (BTB-CUL3-RBX1) E3 ubiquitin ligase complex that acts as a regulator of ion transport in the distal nephron (PubMed:25831548, PubMed:28052936). The BCR(KLHL3) complex acts by mediating ubiquitination of WNK4, an inhibitor of potassium channel KCNJ1, leading to WNK4 degradation (By similarity). The BCR(KLHL3) complex also mediates ubiquitination and de…			0.0753502	1	0.0400649	0.135778	E0CZ16	E0CZ16	KLHL3_MOUSE	Klhl3	Kelch-like protein 3
18.5921	18.2379	18.3411	18.1534	18.4652	18.2427	18.8992	18.7078	17.3922	18.7845	18.3251	17.1119	18.0705	18.5953	insulin receptor signaling pathway [GO:0008286];negative regulation of gluconeogenesis [GO:0045721];regulation of autophagy [GO:0010506]	extracellular space [GO:0005615]		FUNCTION: Regulates autophagy by playing a role in the reduction of glucose production in an adiponectin- and insulin-dependent manner. {ECO:0000269|PubMed:20813965}.			0.229383	1	0.159399	0.411175	E1U8D0	E1U8D0	SOGA1_MOUSE	Soga1	Protein SOGA1
26.5653	26.4645	26.604	26.4614	26.4785	26.2714	26.4057	26.3511	26.4738	26.6458	26.4441	26.4089	26.4645	26.6595	calcium-dependent activation of synaptic vesicle fusion [GO:0099502];negative regulation of short-term synaptic potentiation [GO:1905513];negative regulation of SNARE complex assembly [GO:0035544];neuromuscular process controlling posture [GO:0050884];synaptic vesicle fusion to presynaptic active zone membrane [GO:0031629]	axon terminus [GO:0043679];dendritic spine [GO:0043197];glutamatergic synapse [GO:0098978];integral component of presynaptic membrane [GO:0099056];membrane [GO:0016020];neuron projection [GO:0043005];plasma membrane [GO:0005886];postsynaptic density membrane [GO:0098839];presynapse [GO:0098793];presynaptic membrane [GO:0042734];synaptic vesicle [GO:0008021];synaptic vesicle membrane [GO:0030672];…	SH3 domain binding [GO:0017124];syntaxin-1 binding [GO:0017075]	FUNCTION: As a component of the outer core of AMPAR complex, may be involved in synaptic transmission in the central nervous system. In hippocampal neurons, in presynaptic terminals, plays an important role in the final steps of neurotransmitter release, possibly by regulating Ca(2+)-sensing (PubMed:27052163). In the cerebellum, may inhibit SNARE complex formation and downregulate short-term faci…			0.593924	1	-0.0717158	-0.448352	E9PUL5	E9PUL5	PRRT2_MOUSE	Prrt2	Proline-rich transmembrane protein 2
23.3239	23.6971	23.3511	22.5938	23.7695	23.2679	23.8385	23.8576	25.433	23.9134	23.6649	24.2021	22.937	23.7492	adaptive immune response [GO:0002250];blood coagulation [GO:0007596];blood coagulation, common pathway [GO:0072377];blood coagulation, fibrin clot formation [GO:0072378];cell-matrix adhesion [GO:0007160];cellular protein-containing complex assembly [GO:0034622];fibrinolysis [GO:0042730];induction of bacterial agglutination [GO:0043152];innate immune response [GO:0045087];negative regulation of en…	blood microparticle [GO:0072562];cell cortex [GO:0005938];cell surface [GO:0009986];collagen-containing extracellular matrix [GO:0062023];cytoplasm [GO:0005737];external side of plasma membrane [GO:0009897];extracellular space [GO:0005615];fibrinogen complex [GO:0005577];platelet alpha granule [GO:0031091];rough endoplasmic reticulum [GO:0005791];synapse [GO:0045202]	metal ion binding [GO:0046872];signaling receptor binding [GO:0005102];structural molecule activity [GO:0005198]	FUNCTION: Cleaved by the protease thrombin to yield monomers which, together with fibrinogen beta (FGB) and fibrinogen gamma (FGG), polymerize to form an insoluble fibrin matrix. Fibrin has a major function in hemostasis as one of the primary components of blood clots (PubMed:7649481). In addition, functions during the early stages of wound repair to stabilize the lesion and guide cell migration …			0.0107744	1	-0.0119564	-0.0248453	E9PV24	E9PV24	FIBA_MOUSE	Fga	Fibrinogen alpha chain
22.3457	22.4041	22.2621	22.155	22.1976	22.1673	21.7634	22.3403	22.2564	22.1047	22.1704	22.002	22.1269	22.1765	negative regulation of cell migration [GO:0030336];negative regulation of endocytosis [GO:0045806];negative regulation of response to oxidative stress [GO:1902883];regulation of neurotransmitter secretion [GO:0046928]	endoplasmic reticulum membrane [GO:0005789];integral component of membrane [GO:0016021];recycling endosome [GO:0055037];synaptic vesicle membrane [GO:0030672]	calcium ion binding [GO:0005509]	FUNCTION: Calcium sensor which is essential for the stabilization of normal baseline neurotransmitter release and for the induction and long-term maintenance of presynaptic homeostatic plasticity. {ECO:0000250|UniProtKB:A1ZBD6}.			0.510755	1	0.0941329	0.499344	E9PV86	E9PV86	MCTP1_MOUSE	Mctp1	Multiple C2 and transmembrane domain-containing protein 1
22.8557	22.8969	23.0426	22.9423	22.9243	22.9637	22.9441	23.0674	22.9654	22.928	23.0393	22.9619	22.9725	22.9024	cellular response to amino acid starvation [GO:0034198];cellular response to leucine starvation [GO:1990253];positive regulation of kinase activity [GO:0033674];positive regulation of transcription from RNA polymerase II promoter in response to stress [GO:0036003];regulation of translation [GO:0006417]	cytosol [GO:0005829];polysome [GO:0005844]	protein kinase binding [GO:0019901];protein kinase regulator activity [GO:0019887];ribosome binding [GO:0043022]	during this process, GCN1 seems to act as a chaperone to facilitate delivery of uncharged tRNAs that enter the A site of ribosomes to the tRNA-binding domain of EIF2AK4/GCN2, and hence stimulating EIF2AK4/GCN2 kinase activity (By similarity). Participates in the repression of global protein synthesis and in gene-specific mRNA translation activation, such as the transcriptional activator ATF4, by …			0.051717	1	-0.00496542	-0.0369358	E9PVA8	E9PVA8	GCN1_MOUSE	Gcn1	eIF-2-alpha kinase activator GCN1
18.3695	17.9255	18.2743	17.5033	18.0743	18.6667	18.1231	17.3215	18.2206	18.4241	17.8086	18.7143	17.0203	18.7029	adherens junction organization [GO:0034332];anatomical structure morphogenesis [GO:0009653];branching involved in ureteric bud morphogenesis [GO:0001658];calcium-dependent cell-cell adhesion via plasma membrane cell adhesion molecules [GO:0016339];cell migration [GO:0016477];cell migration involved in endocardial cushion formation [GO:0003273];cell morphogenesis [GO:0000902];cell-cell adhesion [G…	adherens junction [GO:0005912];apical part of cell [GO:0045177];catenin complex [GO:0016342];integral component of membrane [GO:0016021]	cadherin binding [GO:0045296];calcium ion binding [GO:0005509]	FUNCTION: Calcium-dependent cell-adhesion protein. Mediates functions in neuroprogenitor cell proliferation and differentiation. In the heart, has a critical role for proper morphogenesis of the mitral valve, acting in the regulation of cell migration involved in valve formation (PubMed:26258302). {ECO:0000269|PubMed:24056717, ECO:0000269|PubMed:26258302}.			0.100672	1	-0.0808318	-0.201382	E9PVD3	E9PVD3	PCD16_MOUSE	Dchs1	Protocadherin-16
21.6584	20.8191	20.85	21.3321	21.7675	21.417	21.5592	20.85	20.7955	21.417	21.4626	21.6757	21.0886	21.4324	autophagy [GO:0006914];regulation of GTPase activity [GO:0043087]	axon [GO:0030424];cytosol [GO:0005829];endosome membrane [GO:0010008];membrane [GO:0016020];perinuclear region of cytoplasm [GO:0048471];vacuolar membrane [GO:0005774]	guanyl-nucleotide exchange factor activity [GO:0005085];identical protein binding [GO:0042802];phosphatase binding [GO:0019902];phosphatase regulator activity [GO:0019208];phosphatidylinositol binding [GO:0035091]	FUNCTION: Guanine nucleotide exchange factor (GEF) which activates RAB21 and possibly RAB28 (By similarity). Promotes the exchange of GDP to GTP, converting inactive GDP-bound Rab proteins into their active GTP-bound form (By similarity). In response to starvation-induced autophagy, activates RAB21 which in turn binds to and regulates SNARE protein VAMP8 endolysosomal transport required for SNARE…			0.453193	1	-0.187638	-0.638512	E9PXF8	E9PXF8	MTMRD_MOUSE	Sbf2	Myotubularin-related protein 13
16.9163	17.4661	17.373	17.3652	17.6544	17.3041	17.5821	17.6949	17.456	17.3359	16.4853	17.0033	17.4911	17.2476	cilium assembly [GO:0060271];determination of left/right symmetry [GO:0007368];embryonic brain development [GO:1990403];embryonic camera-type eye development [GO:0031076];embryonic cranial skeleton morphogenesis [GO:0048701];embryonic digit morphogenesis [GO:0042733];heart development [GO:0007507];intraciliary retrograde transport [GO:0035721];intraciliary transport [GO:0042073];limb morphogenesi…	axoneme [GO:0005930];centriole [GO:0005814];centrosome [GO:0005813];ciliary basal body [GO:0036064];cilium [GO:0005929];intraciliary transport particle A [GO:0030991];non-motile cilium [GO:0097730];photoreceptor connecting cilium [GO:0032391];photoreceptor outer segment [GO:0001750]		FUNCTION: Component of the IFT complex A (IFT-A), a complex required for retrograde ciliary transport and entry into cilia of G protein-coupled receptors (GPCRs) (By similarity). Plays a pivotal role in proper development and function of ciliated cells through its role in ciliogenesis and/or cilium maintenance (PubMed:22282595). Required for the development and maintenance of the outer segments o…			1.07651	0.787662	0.310913	1.17358	E9PY46	E9PY46	IF140_MOUSE	Ift140	Intraflagellar transport protein 140 homolog
19.4266	19.5585	19.2809	18.9029	19.0921	18.2081	18.6303	19.5021	19.2121	19.6483	19.3683	19.3006	19.4965	19.2458	brain development [GO:0007420];chromatin-mediated maintenance of transcription [GO:0048096];histone H3-K4 dimethylation [GO:0044648];histone H3-K4 methylation [GO:0051568];histone H3-K4 monomethylation [GO:0097692];histone H3-K4 trimethylation [GO:0080182];positive regulation of gene expression [GO:0010628];positive regulation of neural precursor cell proliferation [GO:2000179];positive regulatio…	chromatin [GO:0000785];euchromatin [GO:0000791];histone methyltransferase complex [GO:0035097];nuclear speck [GO:0016607];nucleus [GO:0005634];Set1C/COMPASS complex [GO:0048188]	beta-catenin binding [GO:0008013];histone methyltransferase activity (H3-K4 specific) [GO:0042800];RNA binding [GO:0003723]	FUNCTION: Histone methyltransferase that catalyzes methyl group transfer from S-adenosyl-L-methionine to the epsilon-amino group of 'Lys-4' of histone H3 (H3K4) via a non-processive mechanism. Part of chromatin remodeling machinery, forms H3K4me1, H3K4me2 and H3K4me3 methylation marks at active chromatin sites where transcription and DNA repair take place (By similarity). Responsible for H3K4me3 …			0.824661	0.843153	-0.321479	-1.04077	E9PYH6	E9PYH6	SET1A_MOUSE	Setd1a	Histone-lysine N-methyltransferase SETD1A
20.5638	21.1332	21.0559	20.9742	20.9316	21.0625	21.002	20.8269	21.1395	21.2593	20.9316	21.0088	20.9742	20.953	homophilic cell adhesion via plasma membrane adhesion molecules [GO:0007156];nervous system development [GO:0007399];positive regulation of inhibitory postsynaptic potential [GO:0097151];synaptic membrane adhesion [GO:0099560]	dendrite [GO:0030425];GABA-ergic synapse [GO:0098982];inhibitory synapse [GO:0060077];integral component of membrane [GO:0016021];neuron projection [GO:0043005];neuronal cell body [GO:0043025];postsynaptic density [GO:0014069];postsynaptic membrane [GO:0045211];postsynaptic specialization of symmetric synapse [GO:0099629]	kinase binding [GO:0019900]	FUNCTION: Transmembrane protein which is abundantly expressed in interneurons, where it may regulate inhibitory synapse development (By similarity). May mediate homophilic cell adhesion (PubMed:23751499). {ECO:0000250|UniProtKB:D3ZB51, ECO:0000269|PubMed:23751499}.			0.275712	1	-0.0598786	-0.310906	E9PZ19	E9PZ19	TUTLB_MOUSE	Igsf9b	Protein turtle homolog B
20.2419	20.6886	19.9459	20.0559	20.5165	20.6186	20.0426	20.5823	20.5069	20.4775	20.8346	20.7307	20.1079	20.7223	cell population proliferation [GO:0008283];DNA dealkylation involved in DNA repair [GO:0006307];DNA duplex unwinding [GO:0032508]	activating signal cointegrator 1 complex [GO:0099053];cytosol [GO:0005829];nuclear speck [GO:0016607];nucleus [GO:0005634]	3'-5' DNA helicase activity [GO:0043138];ATP binding [GO:0005524];ATP hydrolysis activity [GO:0140603];RNA binding [GO:0003723]	FUNCTION: 3'-5' DNA helicase involved in repair of alkylated DNA. Promotes DNA unwinding to generate single-stranded substrate needed for ALKBH3, enabling ALKBH3 to process alkylated N3-methylcytosine (3mC) within double-stranded regions. Also involved in activation of the ribosome quality control (RQC) pathway, a pathway that degrades nascent peptide chains during problematic translation. Drives…			0.706822	0.941869	-0.219129	-0.842173	E9PZJ8	E9PZJ8	ASCC3_MOUSE	Ascc3	Activating signal cointegrator 1 complex subunit 3
19.9742	20.343	20.6096	20.4775	20.6628	20.7389	20.7796	20.7553	20.1206	20.9672	19.5145	20.2989	20.0821	20.3101	immature B cell differentiation [GO:0002327];negative regulation of transcription by RNA polymerase II [GO:0000122];regulation of transcription by RNA polymerase II [GO:0006357]	cytoplasm [GO:0005737];nucleoplasm [GO:0005654];nucleus [GO:0005634]	metal ion binding [GO:0046872];transcription corepressor activity [GO:0003714]	FUNCTION: Acts as a transcriptional corepressor in a IRF2-dependent manner, this repression is not mediated by histone deacetylase activities. Represses the NFAT1-dependent transactivation of NFAT-responsive promoters. Acts as a coactivator of VEGFA expression in cardiac and skeletal muscles. Plays a role in immature B-cell differentiation (By similarity). {ECO:0000250|UniProtKB:Q7Z5L9}.			0.608108	0.947142	0.261167	0.830736	E9Q1P8	E9Q1P8	I2BP2_MOUSE	Irf2bp2	Interferon regulatory factor 2-binding protein 2
20.8269	20.1704	20.7471	20.4874	20.3857	20.4874	20.6971	19.6335	20.1704	20.1457	20.4874	19.9882	20.6364	17.1945		integral component of membrane [GO:0016021]					0.768095	0.795968	0.710208	1.20951	E9Q3C1	E9Q3C1	C2CD2_MOUSE	C2cd2	C2 domain-containing protein 2
24.3031	24.4105	24.3645	24.3844	24.4362	24.3712	24.3578	24.3578	24.4298	24.3031	24.3511	24.4738	24.3975	24.317	multi-organism membrane organization [GO:0044803];phosphatidylinositol phosphate biosynthetic process [GO:0046854];phosphatidylinositol-mediated signaling [GO:0048015];phosphorylation [GO:0016310];viral replication complex formation and maintenance [GO:0046786];viral RNA genome replication [GO:0039694]	cytoplasm [GO:0005737];Golgi-associated vesicle membrane [GO:0030660];membrane [GO:0016020];plasma membrane [GO:0005886]	1-phosphatidylinositol 4-kinase activity [GO:0004430];ATP binding [GO:0005524];kinase activity [GO:0016301];phosphatidylinositol kinase activity [GO:0052742]	FUNCTION: Acts on phosphatidylinositol (PtdIns) in the first committed step in the production of the second messenger inositol-1,4,5,-trisphosphate. {ECO:0000250|UniProtKB:P42356}.			0.146412	1	0.0109783	0.0849488	E9Q3L2	E9Q3L2	PI4KA_MOUSE	Pi4ka	Phosphatidylinositol 4-kinase alpha
23.5983	23.632	23.7389	23.632	23.7286	23.5404	23.5165	23.7077	23.7796	23.5045	23.6209	23.8385	23.6757	23.6865	calcium ion transmembrane transport [GO:0070588];calcium ion transport [GO:0006816];calcium ion transport into cytosol [GO:0060402];calcium-mediated signaling [GO:0019722];calcium-mediated signaling using intracellular calcium source [GO:0035584];cardiac muscle contraction [GO:0060048];cardiac muscle hypertrophy [GO:0003300];cellular calcium ion homeostasis [GO:0006874];cellular response to caffe…	A band [GO:0031672];calcium channel complex [GO:0034704];cytoplasm [GO:0005737];cytoplasmic vesicle membrane [GO:0030659];endoplasmic reticulum [GO:0005783];extrinsic component of cytoplasmic side of plasma membrane [GO:0031234];integral component of membrane [GO:0016021];membrane [GO:0016020];neuron projection [GO:0043005];nuclear envelope [GO:0005635];plasma membrane [GO:0005886];protein-contai…	calcium channel activity [GO:0005262];calcium ion binding [GO:0005509];calcium-induced calcium release activity [GO:0048763];calcium-release channel activity [GO:0015278];calmodulin binding [GO:0005516];enzyme binding [GO:0019899];identical protein binding [GO:0042802];organic cyclic compound binding [GO:0097159];protein kinase A catalytic subunit binding [GO:0034236];protein kinase A regulatory …	FUNCTION: Calcium channel that mediates the release of Ca(2+) from the sarcoplasmic reticulum into the cytoplasm and thereby plays a key role in triggering cardiac muscle contraction. Aberrant channel activation can lead to cardiac arrhythmia. In cardiac myocytes, calcium release is triggered by increased Ca(2+) levels due to activation of the L-type calcium channel CACNA1C. The calcium channel a…	Itself;P23327;Q6PHZ2;Q8K4S1;Q9Z2I2		0.0809441	1	-0.0125282	-0.0797576	E9Q401	E9Q401	RYR2_MOUSE	Ryr2	Ryanodine receptor 2
20.5545	20.4775	20.9951	20.6096	20.8876	20.7307	20.8191	21.0088	20.8113	20.8876	20.7796	20.7715	20.5731	20.6628	ATP-dependent chromatin remodeling [GO:0043044];chromatin remodeling [GO:0006338];dendritic cell dendrite assembly [GO:0097026];dendritic spine development [GO:0060996];neuron-neuron synaptic transmission [GO:0007270];positive regulation of transcription, DNA-templated [GO:0045893];regulation of transcription by RNA polymerase II [GO:0006357]	brahma complex [GO:0035060];cytoplasm [GO:0005737];cytosol [GO:0005829];nBAF complex [GO:0071565];nucleoplasm [GO:0005654];nucleus [GO:0005634];plasma membrane [GO:0005886];SWI/SNF complex [GO:0016514];synapse [GO:0045202]	DNA binding [GO:0003677]	FUNCTION: Involved in transcriptional activation and repression of select genes by chromatin remodeling (alteration of DNA-nucleosome topology). Component of SWI/SNF chromatin remodeling complexes that carry out key enzymatic activities, changing chromatin structure by altering DNA-histone contacts within a nucleosome in an ATP-dependent manner. Belongs to the neural progenitors-specific chromati…	Q3TKT4		0.126613	1	0.0311059	0.160117	E9Q4N7	E9Q4N7	ARI1B_MOUSE	Arid1b	AT-rich interactive domain-containing protein 1B
22.9477	23.1047	23.1015	23.002	23.1534	23.0393	23.0805	23.0054	23.0173	23.0493	23.0493	23.087	23.2006	23.2679	positive regulation of toll-like receptor 3 signaling pathway [GO:0034141];positive regulation of toll-like receptor 4 signaling pathway [GO:0034145]	cytosol [GO:0005829];early endosome [GO:0005769];nucleus [GO:0005634]	1-phosphatidylinositol binding [GO:0005545];metal ion binding [GO:0046872]	FUNCTION: Positively regulates TLR3- and TLR4-mediated signaling pathways by bridging the interaction between TLR3 or TLR4 and TICAM1. Promotes TLR3/4 ligand-induced activation of transcription factors IRF3 and NF-kappa-B, as well as the production of IFN-beta and inflammatory cytokines (PubMed:25736436). {ECO:0000269|PubMed:25736436}.			1.06088	1	-0.0805965	-0.562699	E9Q4P1	E9Q4P1	WDFY1_MOUSE	Wdfy1	WD repeat and FYVE domain-containing protein 1
20.8802	21.2933	21.4676	21.3321	21.5165	21.0493	21.1581	21.4324	21.4067	20.9812	21.2419	21.3321	21.0426	21.3805	behavioral fear response [GO:0001662];cAMP catabolic process [GO:0006198];negative regulation of insulin secretion [GO:0046676];negative regulation of insulin secretion involved in cellular response to glucose stimulus [GO:0061179];negative regulation of steroid hormone biosynthetic process [GO:0090032];neuromuscular process controlling balance [GO:0050885];operant conditioning [GO:0035106];signa…		3',5'-cyclic-AMP phosphodiesterase activity [GO:0004115];3',5'-cyclic-nucleotide phosphodiesterase activity [GO:0004114];metal ion binding [GO:0046872]	FUNCTION: Hydrolyzes the second messenger cAMP, which is a key regulator of many important physiological processes. May be involved in specific signaling in the thyroid gland (By similarity). {ECO:0000250}.			0.339598	1	0.0861351	0.405914	E9Q4S1	E9Q4S1	PDE8B_MOUSE	Pde8b	High affinity cAMP-specific and IBMX-insensitive 3',5'-cyclic phosphodiesterase 8B
23.1673	22.6606	22.823	23.1095	18.5419	22.2764	22.8557	23.3101	23.1916	22.6886	23.1642	23.5983	22.6209	23.4041	adherens junction organization [GO:0034332];bundle of His cell-Purkinje myocyte adhesion involved in cell communication [GO:0086073];cell-cell adhesion [GO:0098609];desmosome organization [GO:0002934];epithelial cell-cell adhesion [GO:0090136];intermediate filament cytoskeleton organization [GO:0045104];intermediate filament organization [GO:0045109];keratinocyte differentiation [GO:0030216];pept…	basolateral plasma membrane [GO:0016323];cell-cell junction [GO:0005911];cornified envelope [GO:0001533];cytoplasm [GO:0005737];cytoskeleton [GO:0005856];desmosome [GO:0030057];fascia adherens [GO:0005916];intercalated disc [GO:0014704];membrane [GO:0016020];plasma membrane [GO:0005886]	cell adhesion molecule binding [GO:0050839];protein kinase C binding [GO:0005080];scaffold protein binding [GO:0097110];structural molecule activity [GO:0005198]	FUNCTION: Major high molecular weight protein of desmosomes. Involved in the organization of the desmosomal cadherin-plakoglobin complexes into discrete plasma membrane domains and in the anchoring of intermediate filaments to the desmosomes.			0.440643	0.945077	-0.657884	-0.82749	E9Q557	E9Q557	DESP_MOUSE	Dsp	Desmoplakin
22.7594	22.6231	22.7369	22.9584	22.5731	22.7512	22.5846	22.8249	22.8727	22.8152	22.7327	22.714	22.8327	22.6387	box H/ACA RNA metabolic process [GO:0033979];neural crest cell development [GO:0014032];neural crest formation [GO:0014029];nucleolus organization [GO:0007000];positive regulation of cell population proliferation [GO:0008284];positive regulation of transcription, DNA-templated [GO:0045893];regulation of protein import into nucleus [GO:0042306];regulation of translation [GO:0006417];response to os…	box C/D RNP complex [GO:0031428];box H/ACA snoRNP complex [GO:0031429];Cajal body [GO:0015030];cytoplasm [GO:0005737];fibrillar center [GO:0001650];nucleolus [GO:0005730];nucleoplasm [GO:0005654];small nuclear ribonucleoprotein complex [GO:0030532]	box C/D RNA binding [GO:0034512];box C/D snoRNP complex binding [GO:0062064];box H/ACA snoRNA binding [GO:0034513];box H/ACA snoRNP complex binding [GO:0062065];nuclear localization sequence binding [GO:0008139];protein domain specific binding [GO:0019904];protein heterodimerization activity [GO:0046982];protein-macromolecule adaptor activity [GO:0030674];TFIIB-class transcription factor binding …	FUNCTION: Nucleolar protein that acts as a regulator of RNA polymerase I by connecting RNA polymerase I with enzymes responsible for ribosomal processing and modification (By similarity). Required for neural crest specification: following monoubiquitination by the BCR(KBTBD8) complex, associates with TCOF1 and acts as a platform to connect RNA polymerase I with enzymes responsible for ribosomal p…			0.0210379	1	-0.00394385	-0.023883	E9Q5C9	E9Q5C9	NOLC1_MOUSE	Nolc1	Nucleolar and coiled-body phosphoprotein 1
21.4067	20.8727	21.4526	21.1765	21.0691	21.654	21.4425	21.4626	21.2933	21.5592	21.5545	21.2185	20.7553	21.1015	dosage compensation by inactivation of X chromosome [GO:0009048];in utero embryonic development [GO:0001701];mRNA alternative polyadenylation [GO:0110104];mRNA export from nucleus [GO:0006406];mRNA splice site selection [GO:0006376];mRNA splicing, via spliceosome [GO:0000398];posttranscriptional regulation of gene expression [GO:0010608];primary follicle stage [GO:0048160];regulation of alternati…	nuclear body [GO:0016604];nuclear speck [GO:0016607];nucleoplasm [GO:0005654];nucleus [GO:0005634];plasma membrane [GO:0005886]	mRNA binding [GO:0003729];N6-methyladenosine-containing RNA binding [GO:1990247];RNA binding [GO:0003723]	FUNCTION: Regulator of alternative splicing that specifically recognizes and binds N6-methyladenosine (m6A)-containing RNAs (PubMed:29262316, PubMed:29799838). M6A is a modification present at internal sites of mRNAs and some non-coding RNAs and plays a role in the efficiency of mRNA splicing, processing and stability (PubMed:29799838). Acts as a key regulator of exon-inclusion or exon-skipping d…			0.202722	1	0.0766591	0.302138	E9Q5K9	E9Q5K9	YTDC1_MOUSE	Ythdc1	YTH domain-containing protein 1
20.5915	19.8085	20.5356	20.2419	20.9388	20.5915	20.6364	20.6186	20.7634	20.9882	20.417	20.1946	20.4874	20.5069	actin filament organization [GO:0007015];endocytosis [GO:0006897];glomerular basement membrane development [GO:0032836];glomerular filtration [GO:0003094];glomerular visceral epithelial cell development [GO:0072015];hemopoiesis [GO:0030097];in utero embryonic development [GO:0001701];kidney development [GO:0001822];nitrogen compound metabolic process [GO:0006807];platelet-derived growth factor re…	actin cytoskeleton [GO:0015629];adherens junction [GO:0005912];brush border [GO:0005903];clathrin-coated endocytic vesicle [GO:0045334];cuticular plate [GO:0032437];cytoplasm [GO:0005737];cytoskeleton [GO:0005856];microvillus [GO:0005902];myosin complex [GO:0016459];plasma membrane [GO:0005886];protein-containing complex [GO:0032991];vesicle [GO:0031982]	actin filament binding [GO:0051015];ATP binding [GO:0005524];ATP hydrolysis activity [GO:0140603];calmodulin binding [GO:0005516];microfilament motor activity [GO:0000146];phosphatidylinositol binding [GO:0035091];protein-containing complex binding [GO:0044877]	FUNCTION: Myosins are actin-based motor molecules with ATPase activity. Unconventional myosins serve in intracellular movements. Their highly divergent tails bind to membranous compartments, which are then moved relative to actin filaments. Binds to membranes containing anionic phospholipids via its tail domain (By similarity). Required for normal morphology of the glomerular basement membrane, n…			0.0124449	1	0.00634711	0.0230352	E9Q634	E9Q634	MYO1E_MOUSE	Myo1e	Unconventional myosin-Ie
20.6276	20.5823	21.0359	20.8876	20.3321	20.3962	21.2764	20.8802	20.68	20.5823	20.7223	20.6364	20.7307	20.6364	cerebral cortex development [GO:0021987]	adherens junction [GO:0005912];apical junction complex [GO:0043296];bicellular tight junction [GO:0005923]		FUNCTION: May play a role in cell-cell adhesion and epithelium development through its interaction with proteins of the beta-catenin family (By similarity). May play an important role in cortical development, especially in the maintenance of radial glia (PubMed:22056358). {ECO:0000250|UniProtKB:A6NKD9, ECO:0000269|PubMed:22056358}.			0.246723	1	0.0826204	0.343958	E9Q6B2	E9Q6B2	CC85C_MOUSE	Ccdc85c	Coiled-coil domain-containing protein 85C
24.604	25.3101	25.2961	25.1719	24.6431	25.2643	25.228	25.3811	24.6486	25.0567	25.228	24.6703	25.5014	24.7995	apoptotic process involved in development [GO:1902742];engulfment of apoptotic cell [GO:0043652];phosphatidylserine exposure on apoptotic cell surface [GO:0070782]	integral component of membrane [GO:0016021];membrane [GO:0016020];plasma membrane [GO:0005886]					0.018128	1	0.00959947	0.0338724	E9Q6C8	E9Q6C8	XKR6_MOUSE	Xkr6	XK-related protein 6
20.1206	19.8339	19.9882	20.3752	19.9742	20.0821	19.8716	20.2877	20.3752	20.5451	20.1332	19.8084	20.2419	20.1457	cellular response to DNA damage stimulus [GO:0006974];DNA repair [GO:0006281];negative regulation of phosphoprotein phosphatase activity [GO:0032515];replication fork processing [GO:0031297]	centrosome [GO:0005813];nucleoplasm [GO:0005654];outer kinetochore [GO:0000940];spindle microtubule [GO:0005876];spindle pole [GO:0000922]	DNA binding [GO:0003677];protein phosphatase 2A binding [GO:0051721];protein phosphatase inhibitor activity [GO:0004864]	FUNCTION: Component of the fork protection machinery required to protect stalled/damaged replication forks from uncontrolled DNA2-dependent resection. Acts by stabilizing RAD51 at stalled replication forks and protecting RAD51 nucleofilaments from the antirecombinogenic activities of FBH1 and BLM. Does not regulate spindle orientation. {ECO:0000250|UniProtKB:Q8NFC6}.			0.244239	1	-0.0739058	-0.32631	E9Q6J5	E9Q6J5	BD1L1_MOUSE	Bod1l	Biorientation of chromosomes in cell division protein 1-like 1
23.9495	24.0935	23.9495	23.9933	23.9847	23.867	23.9672	23.9584	24.019	23.8858	23.9406	24.019	24.0691	23.9672	phosphatidylinositol phosphate biosynthetic process [GO:0046854];protein localization to plasma membrane [GO:0072659]	cytosol [GO:0005829];plasma membrane [GO:0005886]		FUNCTION: Component of a complex required to localize phosphatidylinositol 4-kinase (PI4K) to the plasma membrane. The complex acts as a regulator of phosphatidylinositol 4-phosphate (PtdIns(4)P) synthesis. In the complex, plays a central role in bridging PI4KA to EFR3B and FAM126A, via direct interactions. {ECO:0000250|UniProtKB:Q86TV6}.			0.00510635	1	-0.000536855	-0.00395068	E9Q6P5	E9Q6P5	TTC7B_MOUSE	Ttc7b	Tetratricopeptide repeat protein 7B
22.3376	22.4375	22.4972	22.0559	22.4221	22.6342	22.632	22.6029	22.4273	22.4726	22.4898	22.3699	22.4476	22.3457	protein polyubiquitination [GO:0000209];ubiquitin-dependent ERAD pathway [GO:0030433]	cytoplasm [GO:0005737];nucleus [GO:0005634];ubiquitin ligase complex [GO:0000151]	ubiquitin protein ligase activity [GO:0061630];ubiquitin-ubiquitin ligase activity [GO:0034450]	FUNCTION: Ubiquitin-protein ligase that probably functions as an E3 ligase in conjunction with specific E1 and E2 ligases. May also function as an E4 ligase mediating the assembly of polyubiquitin chains on substrates ubiquitinated by another E3 ubiquitin ligase. Mediates 'Lys-48'-linked polyubiquitination of substrates. {ECO:0000250|UniProtKB:P54860, ECO:0000269|PubMed:11435423}.			0.109064	1	0.0245051	0.132493	E9Q735	E9Q735	UBE4A_MOUSE	Ube4a	Ubiquitin conjugation factor E4 A
19.729	19.0059	19.5571	19.7202	19.2581	19.1078	19.5752	19.646	19.6713	19.5904	19.6059	19.5623	19.6926	19.6609	mRNA methylation [GO:0080009];mRNA processing [GO:0006397];regulation of stem cell population maintenance [GO:2000036];RNA splicing [GO:0008380]	nuclear speck [GO:0016607];nucleoplasm [GO:0005654];RNA N6-methyladenosine methyltransferase complex [GO:0036396]	metal ion binding [GO:0046872]	FUNCTION: Associated component of the WMM complex, a complex that mediates N6-methyladenosine (m6A) methylation of RNAs, a modification that plays a role in the efficiency of mRNA splicing and RNA processing (PubMed:29535189, PubMed:29547716). Acts as a key regulator of m6A methylation by promoting m6A methylation of mRNAs at the 3'-UTR (PubMed:29547716). Controls embryonic stem cells (ESCs) plur…			0.573694	1	-0.147928	-0.651557	E9Q784	E9Q784	ZC3HD_MOUSE	Zc3h13	Zinc finger CCCH domain-containing protein 13
22.5309	22.2564	22.4375	22.2448	22.2905	22.155	22.3538	22.3936	22.3376	22.6298	22.5093	22.2243	22.4551	22.1332	anastral spindle assembly [GO:0055048];astral microtubule organization [GO:0030953];cell division [GO:0051301];chromosome segregation [GO:0007059];establishment of mitotic spindle orientation [GO:0000132];meiotic cell cycle [GO:0051321];microtubule bundle formation [GO:0001578];positive regulation of BMP signaling pathway [GO:0030513];positive regulation of chromosome segregation [GO:0051984];pos…	cell cortex [GO:0005938];cell cortex region [GO:0099738];centrosome [GO:0005813];chromosome [GO:0005694];cortical microtubule [GO:0055028];cytoplasmic microtubule bundle [GO:1905720];cytosol [GO:0005829];dendrite [GO:0030425];extrinsic component of plasma membrane [GO:0019897];Golgi membrane [GO:0000139];lateral cell cortex [GO:0097575];lateral plasma membrane [GO:0016328];microtubule bundle [GO:…	disordered domain specific binding [GO:0097718];dynein complex binding [GO:0070840];microtubule binding [GO:0008017];microtubule minus-end binding [GO:0051011];microtubule plus-end binding [GO:0051010];phosphatidylinositol binding [GO:0035091];protein C-terminus binding [GO:0008022];protein domain specific binding [GO:0019904];protein-containing complex binding [GO:0044877];tubulin binding [GO:00…	FUNCTION: Microtubule (MT)-binding protein that plays a role in the formation and maintenance of the spindle poles and the alignement and the segregation of chromosomes during mitotic cell division (PubMed:19255246, PubMed:24109598, PubMed:26765568). Functions to tether the minus ends of MTs at the spindle poles, which is critical for the establishment and maintenance of the spindle poles (PubMed…			0.293242	1	-0.0570158	-0.31025	E9Q7G0	E9Q7G0	NUMA1_MOUSE	Numa1	Nuclear mitotic apparatus protein 1
23.7695	23.9406	24.0609	23.6649	23.9316	23.9847	23.9316	23.9584	23.9933	23.7389	24.0275	23.9495	23.9043	23.8858	adult behavior [GO:0030534];cell adhesion [GO:0007155];chemical synaptic transmission [GO:0007268];gephyrin clustering involved in postsynaptic density assembly [GO:0097116];neuroligin clustering involved in postsynaptic membrane assembly [GO:0097118];neurotransmitter secretion [GO:0007269];postsynaptic density protein 95 clustering [GO:0097119];postsynaptic membrane assembly [GO:0097104];signal …	integral component of membrane [GO:0016021];presynaptic membrane [GO:0042734];protein-containing complex [GO:0032991]	calcium channel regulator activity [GO:0005246];cell adhesion molecule binding [GO:0050839];metal ion binding [GO:0046872];neuroligin family protein binding [GO:0097109];transmembrane signaling receptor activity [GO:0004888]	FUNCTION: Neuronal cell surface protein that may be involved in cell recognition and cell adhesion. May mediate intracellular signaling. {ECO:0000250|UniProtKB:Q63374}.			0.0781806	1	0.0138552	0.0838747	E9Q7X7	E9Q7X7	NRX2A_MOUSE	Nrxn2	Neurexin-2
22.1734	22.1795	22.2214	22.2506	22.2792	21.9985	22.1015	22.1856	22.1886	22.2361	22.1395	22.1916	22.1363	22.2066	cell morphogenesis [GO:0000902];negative regulation of tubulin deacetylation [GO:1904428];neuron projection development [GO:0031175]	cell cortex [GO:0005938];microtubule organizing center [GO:0005815];site of polarized growth [GO:0030427];spindle pole [GO:0000922]	enzyme inhibitor activity [GO:0004857]	FUNCTION: Plays a crucial role in the structural integrity of mitotic centrosomes and in the maintenance of spindle bipolarity by promoting PLK1 activity at the spindle poles in early mitosis. May function as a scaffold promoting the interaction between AURKA and PLK1, thereby enhancing AURKA-mediated PLK1 phosphorylation. {ECO:0000269|PubMed:22753416}.			0.0593362	1	-0.00664279	-0.0472958	E9Q8I9	E9Q8I9	FRY_MOUSE	Fry	Protein furry homolog
24.1871	24.4105	24.3307	24.141	24.3778	24.0935	23.654	24.2607	24.2607	24.2891	24.2821	24.5638	24.1871	24.417		integral component of membrane [GO:0016021]					0.717227	0.994255	-0.157143	-0.735689	E9Q942	E9Q942	SIM13_MOUSE	Smim13	Small integral membrane protein 13
20.2877	19.181	20.1457	19.8932	19.6997	19.9459	20.0691	20.002	17.5842	19.8267	19.6602	20.0559	20.3538	19.9459	cilium assembly [GO:0060271];flagellated sperm motility [GO:0030317];intracellular protein transport [GO:0006886];photoreceptor cell morphogenesis [GO:0008594];single fertilization [GO:0007338]	endomembrane system [GO:0012505];intraciliary transport particle B [GO:0030992];sperm midpiece [GO:0097225]	GTP binding [GO:0005525];GTPase activity [GO:0003924]	FUNCTION: Plays an essential role in male fertility, sperm intra-flagellar transport, and tail assembly. Binds, in a GTP-regulated manner, to a specific set of effector proteins including key proteins involved in cilia development and function and delivers them into the growing sperm tail. {ECO:0000269|PubMed:23055941}.			0.373353	1	-0.323118	-0.659724	E9Q9D5	E9Q9D5	RBL2A_MOUSE	Rabl2	Rab-like protein 2A
23.9672	24.002	24.2891	24.3307	24.1332	24.0609	24.019	24.2679	24.1946	24.1488	24.1719	24.0935	24.0359	24.1174	autophagy [GO:0006914];COPII vesicle coating [GO:0048208];endoplasmic reticulum organization [GO:0007029];endoplasmic reticulum to Golgi vesicle-mediated transport [GO:0006888];Golgi organization [GO:0007030];Golgi to plasma membrane CFTR protein transport [GO:0043000];positive regulation of protein exit from endoplasmic reticulum [GO:0070863];protein exit from endoplasmic reticulum [GO:0032527];…	cytosol [GO:0005829];endoplasmic reticulum [GO:0005783];endoplasmic reticulum exit site [GO:0070971];endoplasmic reticulum membrane [GO:0005789];ER to Golgi transport vesicle membrane [GO:0012507];Golgi apparatus [GO:0005794];Golgi membrane [GO:0000139];organelle membrane [GO:0031090];perinuclear region of cytoplasm [GO:0048471]		FUNCTION: Acts as a molecular scaffold that plays a key role in the organization of the endoplasmic reticulum exit sites (ERES), also known as transitional endoplasmic reticulum (tER). SAR1A-GTP-dependent assembly of SEC16A on the ER membrane forms an organized scaffold defining an ERES. Required for secretory cargo traffic from the endoplasmic reticulum to the Golgi apparatus (PubMed:17428803). …			0.166644	1	0.0270097	0.164508	E9QAT4	E9QAT4	SC16A_MOUSE	Sec16a	Protein transport protein Sec16A
25.1371	25.3511	25.3545	25.4008	25.5225	25.217	25.1795	25.3273	25.4614	25.0526	25.2856	25.6264	25.2571	25.3273	dendrite development [GO:0016358];maintenance of postsynaptic specialization structure [GO:0098880];negative regulation of axonogenesis [GO:0050771];negative regulation of neuron apoptotic process [GO:0043524];negative regulation of Ras protein signal transduction [GO:0046580];pattern specification process [GO:0007389];Ras protein signal transduction [GO:0007265];receptor clustering [GO:0043113];…	dendritic shaft [GO:0043198];glutamatergic synapse [GO:0098978];membrane [GO:0016020];plasma membrane [GO:0005886];postsynaptic density [GO:0014069];postsynaptic density, intracellular component [GO:0099092];synapse [GO:0045202]	GTPase activator activity [GO:0005096];protein kinase binding [GO:0019901];SH3 domain binding [GO:0017124]	FUNCTION: Major constituent of the PSD essential for postsynaptic signaling. Inhibitory regulator of the Ras-cAMP pathway. Member of the NMDAR signaling complex in excitatory synapses, it may play a role in NMDAR-dependent control of AMPAR potentiation, AMPAR membrane trafficking and synaptic plasticity. Regulates AMPAR-mediated miniature excitatory postsynaptic currents. Exhibits dual GTPase-act…	Q9D415		0.0748905	1	0.0181025	0.0959611	F6SEU4	F6SEU4	SYGP1_MOUSE	Syngap1	Ras/Rap GTPase-activating protein SynGAP
20.2302	20.3857	20.4676	20.4067	20.3857	20.3211	19.9601	20.2185	20.5451	19.9601	20.1581	20.654	20.4067	20.1079	hematopoietic stem cell proliferation [GO:0071425];lipid transport [GO:0006869];membrane raft distribution [GO:0031580];negative regulation of angiogenesis [GO:0016525];regulation of cholesterol efflux [GO:0010874];regulation of Notch signaling pathway [GO:0008593];sprouting angiogenesis [GO:0002040]	mitochondrion [GO:0005739]	NADHX epimerase activity [GO:0052856];NADPHX epimerase activity [GO:0052857]	FUNCTION: May accelerate cholesterol efflux from endothelial cells to high-density lipoprotein (HDL) and thereby regulates angiogenesis. May orchestrate hematopoietic stem and progenitor cell emergence from the hemogenic endothelium, a type of specialized endothelium manifesting hematopoietic potential. YJEFN3-mediated cholesterol efflux activates endothelial SREBF2, the master transcription fact…			0.236979	1	0.067176	0.308238	F6W8I0	F6W8I0	YJEN3_MOUSE	Yjefn3	YjeF N-terminal domain-containing protein 3	MitoCarta3.0	literature, APEX_IMS, mito protein domain, coexpression++, MS/MS++	MIM	OXPHOS > Complex I > CI subunits;OXPHOS > OXPHOS subunits
22.5141	22.3857	22.5915	22.4118	22.5404	22.5961	22.5285	22.538	22.5475	22.6141	22.5685	22.5189	22.4144	22.4298	cell division [GO:0051301];cellular response to heat [GO:0034605];cellular response to interferon-alpha [GO:0035457];mitotic spindle assembly checkpoint signaling [GO:0007094];mRNA export from nucleus [GO:0006406];mRNA export from nucleus in response to heat stress [GO:0031990];negative regulation of RNA export from nucleus [GO:0046832];negative regulation of transcription by RNA polymerase II [G…	cytoplasm [GO:0005737];cytoplasmic dynein complex [GO:0005868];extrinsic component of membrane [GO:0019898];kinetochore [GO:0000776];mitotic spindle [GO:0072686];nuclear envelope [GO:0005635];nuclear inclusion body [GO:0042405];nuclear membrane [GO:0031965];nuclear periphery [GO:0034399];nuclear pore [GO:0005643];nuclear pore nuclear basket [GO:0044615];nucleus [GO:0005634]	chromatin binding [GO:0003682];dynein complex binding [GO:0070840];heat shock protein binding [GO:0031072];mitogen-activated protein kinase binding [GO:0051019];mRNA binding [GO:0003729];protein homodimerization activity [GO:0042803];structural constituent of nuclear pore [GO:0017056];tubulin binding [GO:0015631]	associates both with chromatin in the HSP70 promoter and with mRNAs transcribed from this promoter under stress-induced conditions. Plays a limited role in the regulation of nuclear protein export. Modulates the nucleocytoplasmic transport of activated MAPK1/ERK2 and huntingtin/HTT and may serve as a docking site for the XPO1/CRM1-mediated nuclear export complex. Plays also a role as a structural…			0.0665669	1	0.00790702	0.0552089	F6ZDS4	F6ZDS4	TPR_MOUSE	Tpr	Nucleoprotein TPR
20.1946	18.2807	19.5175	19.7464	19.9459	19.7688	19.8348	19.5711	19.8182	20.1704	19.3741	19.7744	19.5446	19.4277	negative regulation of Notch signaling pathway [GO:0045746];protein localization to plasma membrane [GO:0072659];protein maturation [GO:0051604]	cell junction [GO:0030054];cell surface [GO:0009986];cytosol [GO:0005829];integral component of plasma membrane [GO:0005887];intracellular membrane-bounded organelle [GO:0043231];late endosome membrane [GO:0031902];nuclear body [GO:0016604];plasma membrane [GO:0005886];tetraspanin-enriched microdomain [GO:0097197]	enzyme binding [GO:0019899]	FUNCTION: Regulates maturation and trafficking of the transmembrane metalloprotease ADAM10 (PubMed:23035126, PubMed:26668317). Promotes ADAM10-mediated cleavage of (CDH2) (PubMed:26668317). Negatively regulates ligand-induced Notch activity probably by regulating ADAM10 activity (By similarity). {ECO:0000250|UniProtKB:O95858, ECO:0000269|PubMed:23035126, ECO:0000269|PubMed:26668317}.			0.0358905	1	-0.0273401	-0.0741214	F7BWT7	F7BWT7	TSN15_MOUSE	Tspan15	Tetraspanin-15
24.2096	24.1719	24.2021	24.217	24.2243	24.2891	24.1565	24.2679	24.2679	24.2021	24.239	24.3712	24.0526	24.0691	dendrite morphogenesis [GO:0048813];postsynaptic actin cytoskeleton organization [GO:0098974];regulation of presynapse assembly [GO:1905606];retrograde trans-synaptic signaling by trans-synaptic protein complex [GO:0098942];synapse assembly [GO:0007416]	cytoskeleton [GO:0005856];cytosol [GO:0005829];dendrite [GO:0030425];dendritic spine [GO:0043197];extrinsic component of cytoplasmic side of plasma membrane [GO:0031234];extrinsic component of postsynaptic membrane [GO:0098890];filopodium [GO:0030175];glutamatergic synapse [GO:0098978]	cytoskeletal protein binding [GO:0008092];guanyl-nucleotide exchange factor activity [GO:0005085];small GTPase binding [GO:0031267]	FUNCTION: Functions as guanine nucleotide exchange factor for RAC1. May play a role in semaphorin signaling. Plays a role in the assembly and disassembly of dendritic filopodia, the formation of dendritic spines, regulation of dendrite length and ultimately the formation of synapses (By similarity). {ECO:0000250}.			0.340806	1	0.0361243	0.245877	F8VPU2	F8VPU2	FARP1_MOUSE	Farp1	FERM, ARHGEF and pleckstrin domain-containing protein 1
20.2764	20.3211	20.7955	20.654	20.6714	20.2066	20.5069	20.9024	20.8576	20.5165	20.5545	20.3857	20.3645	20.4576	activation of GTPase activity [GO:0090630];cytoskeleton organization [GO:0007010];epithelial cell morphogenesis [GO:0003382];establishment of epithelial cell polarity [GO:0090162];eye development [GO:0001654];hematopoietic progenitor cell differentiation [GO:0002244];regulation of small GTPase mediated signal transduction [GO:0051056]	apical part of cell [GO:0045177];apical plasma membrane [GO:0016324];cytoplasm [GO:0005737];Golgi apparatus [GO:0005794];nucleoplasm [GO:0005654];plasma membrane [GO:0005886];stress fiber [GO:0001725];tricellular tight junction [GO:0061689]	GTPase activator activity [GO:0005096]	FUNCTION: Plays a critical role in epithelial cell morphogenesis, polarity, adhesion and cytoskeletal organization in the lens (PubMed:26231217). {ECO:0000269|PubMed:26231217}.			0.469035	1	0.121094	0.546058	G3X9J0	G3X9J0	SI1L3_MOUSE	Sipa1l3	Signal-induced proliferation-associated 1-like protein 3
22.2273	22.1395	22.3129	22.1363	22.2448	22.1795	22.2302	22.2448	22.1916	22.2214	22.2477	22.1734	22.2006	22.2621	endomembrane system organization [GO:0010256];Golgi organization [GO:0007030];negative regulation of actin filament polymerization [GO:0030837];negative regulation of GTPase activity [GO:0034260];neuron projection development [GO:0031175];positive regulation of protein glycosylation in Golgi [GO:0090284];positive regulation of protein kinase B signaling [GO:0051897];positive regulation of wound h…	cytosol [GO:0005829];Golgi apparatus [GO:0005794];Golgi membrane [GO:0000139];nuclear matrix [GO:0016363];nucleolus [GO:0005730];nucleoplasm [GO:0005654];perinuclear region of cytoplasm [GO:0048471];small nuclear ribonucleoprotein complex [GO:0030532];trans-Golgi network [GO:0005802]	guanyl-nucleotide exchange factor activity [GO:0005085];myosin binding [GO:0017022];protein kinase A regulatory subunit binding [GO:0034237]	FUNCTION: Promotes guanine-nucleotide exchange on ARF1 and ARF3. Promotes the activation of ARF1/ARF3 through replacement of GDP with GTP. Involved in vesicular trafficking. Required for the maintenance of Golgi structure;the function may be independent of its GEF activity. Required for the maturaion of integrin beta-1 in the Golgi. Involved in the establishment and persistence of cell polarity d…			0.125175	1	-0.00917469	-0.0716263	G3X9K3	G3X9K3	BIG1_MOUSE	Arfgef1	Brefeldin A-inhibited guanine nucleotide-exchange protein 1
23.3239	23.5983	23.5404	23.5983	23.5404	23.3511	23.3778	23.48	23.5522	23.2821	23.5045	23.4298	23.4923	23.4041	establishment of cell polarity [GO:0030010];insulin secretion involved in cellular response to glucose stimulus [GO:0035773];phagocytosis [GO:0006909];positive regulation of GTPase activity [GO:0043547];positive regulation of protein localization to plasma membrane [GO:1903078];regulated exocytosis [GO:0045055];TRAM-dependent toll-like receptor 4 signaling pathway [GO:0035669]	endosome [GO:0005768];intracellular membrane-bounded organelle [GO:0043231];nucleoplasm [GO:0005654];phagocytic cup [GO:0001891];recycling endosome membrane [GO:0055038]	identical protein binding [GO:0042802];protein homodimerization activity [GO:0042803];protein kinase binding [GO:0019901];small GTPase binding [GO:0031267]	FUNCTION: A Rab11 effector binding preferentially phosphatidylinositol 3,4,5-trisphosphate (PtdInsP3) and phosphatidic acid (PA) and acting in the regulation of the transport of vesicles from the endosomal recycling compartment (ERC) to the plasma membrane. Involved in insulin granule exocytosis. Also involved in receptor-mediated endocytosis and membrane trafficking of recycling endosomes, proba…			0.532699	1	0.0621732	0.3971	G3XA57	G3XA57	RFIP2_MOUSE	Rab11fip2	Rab11 family-interacting protein 2
27.2891	27.391	27.3662	27.4154	27.3153	26.9977	27.2353	27.3153	27.3828	26.9539	27.2625	27.3745	27.1984	27.4234	aging [GO:0007568];brain development [GO:0007420];calcium ion export [GO:1901660];calcium ion export across plasma membrane [GO:1990034];calcium ion transport [GO:0006816];cellular calcium ion homeostasis [GO:0006874];cellular response to corticosterone stimulus [GO:0071386];cellular response to vitamin D [GO:0071305];negative regulation of cytokine production [GO:0001818];negative regulation of …	apical part of cell [GO:0045177];apical plasma membrane [GO:0016324];basolateral plasma membrane [GO:0016323];cytoplasmic side of plasma membrane [GO:0009898];dendrite membrane [GO:0032590];dendritic spine membrane [GO:0032591];GABA-ergic synapse [GO:0098982];glutamatergic synapse [GO:0098978];immunological synapse [GO:0001772];integral component of plasma membrane [GO:0005887];integral component…	ATP binding [GO:0005524];ATP hydrolysis activity [GO:0140603];ATPase-coupled cation transmembrane transporter activity [GO:0019829];calcium ion transmembrane transporter activity [GO:0015085];calmodulin binding [GO:0005516];metal ion binding [GO:0046872];PDZ domain binding [GO:0030165];P-type calcium transporter activity [GO:0005388];P-type calcium transporter activity involved in regulation of p…	FUNCTION: Catalyzes the hydrolysis of ATP coupled with the transport of calcium from the cytoplasm to the extracellular space thereby maintaining intracellular calcium homeostasis (PubMed:22311909, PubMed:16956963, PubMed:28827723, PubMed:26392310, PubMed:29950683, PubMed:24805951, PubMed:23266958). Plays a role in blood pressure regulation through regulation of intracellular calcium concentratio…			0.305656	1	0.0583511	0.319115	G5E829	G5E829	AT2B1_MOUSE	Atp2b1	Plasma membrane calcium-transporting ATPase 1
20.8576	20.7307	21.0292	21.002	21.0821	20.9882	20.9388	20.9882	20.85	21.0691	21.0088	20.8727	20.8802	21.002	cellular response to DNA damage stimulus [GO:0006974];DNA repair [GO:0006281];negative regulation of double-strand break repair [GO:2000780];negative regulation of histone H2A K63-linked ubiquitination [GO:1901315];protein polyubiquitination [GO:0000209];regulation of double-strand break repair [GO:2000779];regulation of embryonic development [GO:0045995];ubiquitin-dependent protein catabolic pro…	nuclear speck [GO:0016607];nucleoplasm [GO:0005654]	thyroid hormone receptor binding [GO:0046966];ubiquitin protein ligase activity [GO:0061630];zinc ion binding [GO:0008270]	FUNCTION: E3 ubiquitin-protein ligase involved in ubiquitin fusion degradation (UFD) pathway and regulation of DNA repair. Part of the ubiquitin fusion degradation (UFD) pathway, a process that mediates ubiquitination of protein at their N-terminus, regardless of the presence of lysine residues in target proteins. Acts as a key regulator of DNA damage response by acting as a suppressor of RNF168,…			0.181416	1	-0.0258138	-0.164453	G5E870	G5E870	TRIPC_MOUSE	Trip12	E3 ubiquitin-protein ligase TRIP12
18.4428	18.3544	19.0326	19.3356	18.8653	17.1521	18.705	18.6841	18.8068	19.4356	18.5379	18.6055	19.0042	18.2069	regulation of transcription, DNA-templated [GO:0006355]	nucleolus [GO:0005730];nucleoplasm [GO:0005654];nucleus [GO:0005634]	DNA-binding transcription factor activity, RNA polymerase II-specific [GO:0000981];metal ion binding [GO:0046872];RNA polymerase II cis-regulatory region sequence-specific DNA binding [GO:0000978]	FUNCTION: May be involved in transcriptional regulation. {ECO:0000250|UniProtKB:O95625}.			0.204312	1	-0.160372	-0.382348	G5E8B9	G5E8B9	ZBT11_MOUSE	Zbtb11	Zinc finger and BTB domain-containing protein 11
24.5754	24.48	24.4298	24.5345	24.4425	24.391	24.5165	24.4234	24.417	24.3645	24.3307	24.3844	24.48	24.4298	axon guidance [GO:0007411];axonogenesis [GO:0007409];cellular response to magnesium ion [GO:0071286];clustering of voltage-gated sodium channels [GO:0045162];establishment of protein localization [GO:0045184];Golgi to plasma membrane protein transport [GO:0043001];magnesium ion homeostasis [GO:0010960];maintenance of protein location in plasma membrane [GO:0072660];membrane assembly [GO:0071709];…	axon [GO:0030424];axon initial segment [GO:0043194];basal plasma membrane [GO:0009925];basolateral plasma membrane [GO:0016323];cell surface [GO:0009986];dendrite [GO:0030425];intercalated disc [GO:0014704];lateral plasma membrane [GO:0016328];lysosome [GO:0005764];membrane [GO:0016020];neuromuscular junction [GO:0031594];neuron projection [GO:0043005];node of Ranvier [GO:0033268];paranode region…	cadherin binding [GO:0045296];cytoskeletal protein binding [GO:0008092];phosphorylation-dependent protein binding [GO:0140031];protein-macromolecule adaptor activity [GO:0030674];spectrin binding [GO:0030507];structural constituent of cytoskeleton [GO:0005200];transmembrane transporter binding [GO:0044325]	FUNCTION: Membrane-cytoskeleton linker. May participate in the maintenance/targeting of ion channels and cell adhesion molecules at the nodes of Ranvier and axonal initial segments (By similarity). In skeletal muscle, required for costamere localization of DMD and betaDAG1. Regulates KCNA1 channel activity in function of dietary Mg(2+) levels, and thereby contributes to the regulation of renal Mg…			1.20492	1	0.0698936	0.521511	G5E8K5	G5E8K5	ANK3_MOUSE	Ank3	Ankyrin-3
24.2021	24.1871	24.1642	24.0772	24.2243	24.1253	24.2535	24.2679	24.1642	24.3444	24.1095	24.0772	24.0526	24.2096	behavioral response to pain [GO:0048266];blastocyst development [GO:0001824];cellular response to amino acid stimulus [GO:0071230];cellular response to interferon-beta [GO:0035458];cellular response to lipopolysaccharide [GO:0071222];female pregnancy [GO:0007565];myoblast fusion [GO:0007520];positive regulation of cardiac muscle cell apoptotic process [GO:0010666];positive regulation of myoblast …	cell projection [GO:0042995];chromatin [GO:0000785];cytoplasm [GO:0005737];cytosol [GO:0005829];dendrite [GO:0030425];endoplasmic reticulum [GO:0005783];external side of plasma membrane [GO:0009897];focal adhesion [GO:0005925];Golgi apparatus [GO:0005794];lysosome [GO:0005764];membrane [GO:0016020];membrane raft [GO:0045121];mitochondrial intermembrane space [GO:0005758];neuronal cell body [GO:00…	calcium ion binding [GO:0005509];calcium-dependent cysteine-type endopeptidase activity [GO:0004198];cytoskeletal protein binding [GO:0008092];enzyme binding [GO:0019899];peptidase activity [GO:0008233];protein-containing complex binding [GO:0044877]	FUNCTION: Calcium-regulated non-lysosomal thiol-protease which catalyzes limited proteolysis of substrates involved in cytoskeletal remodeling and signal transduction. Proteolytically cleaves MYOC at 'Arg-226' (By similarity). Proteolytically cleaves CPEB3 following neuronal stimulation which abolishes CPEB3 translational repressor activity, leading to translation of CPEB3 target mRNAs (PubMed:22…			0.23114	1	0.026457	0.179444	O08529	O08529	CAN2_MOUSE	Capn2	Calpain-2 catalytic subunit
23.5754	23.3511	23.3778	23.5285	23.4298	23.4551	23.5522	23.3376	23.48	23.5638	23.417	23.4923	23.1441	23.2535	actin cytoskeleton reorganization [GO:0031532];adenylate cyclase-activating G protein-coupled receptor signaling pathway [GO:0007189];adenylate cyclase-inhibiting G protein-coupled receptor signaling pathway [GO:0007193];angiogenesis [GO:0001525];blood vessel maturation [GO:0001955];brain development [GO:0007420];cardiac muscle tissue growth involved in heart morphogenesis [GO:0003245];cell migra…	caveola [GO:0005901];cytoplasm [GO:0005737];endosome [GO:0005768];external side of plasma membrane [GO:0009897];integral component of membrane [GO:0016021];intracellular membrane-bounded organelle [GO:0043231];intrinsic component of plasma membrane [GO:0031226];nucleoplasm [GO:0005654];plasma membrane [GO:0005886]	G protein-coupled receptor activity [GO:0004930];G protein-coupled receptor binding [GO:0001664];sphingolipid binding [GO:0046625];sphingosine-1-phosphate receptor activity [GO:0038036]	FUNCTION: G-protein coupled receptor for the bioactive lysosphingolipid sphingosine 1-phosphate (S1P) that seems to be coupled to the G(i) subclass of heteromeric G proteins. Signaling leads to the activation of RAC1, SRC, PTK2/FAK1 and MAP kinases. Plays an important role in cell migration, probably via its role in the reorganization of the actin cytoskeleton and the formation of lamellipodia in…			0.577321	1	0.0800197	0.475222	O08530	O08530	S1PR1_MOUSE	S1pr1	Sphingosine 1-phosphate receptor 1
24.5754	24.7024	24.7492	24.6971	24.7234	24.8191	24.6431	24.6595	24.7895	24.4923	24.7129	24.9043	24.6209	24.7594	calcium ion transmembrane transport [GO:0070588];calcium ion transmembrane transport via high voltage-gated calcium channel [GO:0061577];calcium ion transport [GO:0006816];calcium ion transport into cytosol [GO:0060402];cardiac muscle cell action potential involved in contraction [GO:0086002];cellular response to amyloid-beta [GO:1904646];membrane depolarization during bundle of His cell action p…	anchored component of postsynaptic membrane [GO:0099025];anchored component of presynaptic active zone membrane [GO:0099029];glutamatergic synapse [GO:0098978];L-type voltage-gated calcium channel complex [GO:1990454];sarcoplasmic reticulum [GO:0016529];T-tubule [GO:0030315];voltage-gated calcium channel complex [GO:0005891]	metal ion binding [GO:0046872];voltage-gated calcium channel activity [GO:0005245];voltage-gated calcium channel activity involved in bundle of His cell action potential [GO:0086057]	FUNCTION: The alpha-2/delta subunit of voltage-dependent calcium channels regulates calcium current density and activation/inactivation kinetics of the calcium channel. Plays an important role in excitation-contraction coupling (By similarity). {ECO:0000250}.	P04925		0.0510143	1	0.00857578	0.0535158	O08532	O08532	CA2D1_MOUSE	Cacna2d1	Voltage-dependent calcium channel subunit alpha-2/delta-1
26.002	26.0833	26.4105	26.2372	26.3645	26.2058	26.4536	26.1757	26.2714	26.0995	26.0317	26.1642	26.0609	26.3376	endosome to lysosome transport [GO:0008333];lipid tube assembly [GO:0060988];muscle cell differentiation [GO:0042692];negative regulation of amyloid-beta formation [GO:1902430];negative regulation of aspartic-type endopeptidase activity involved in amyloid precursor protein catabolic process [GO:1902960];negative regulation of calcium ion transmembrane transport via high voltage-gated calcium cha…	axon [GO:0030424];axon initial segment [GO:0043194];axon terminus [GO:0043679];cerebellar mossy fiber [GO:0044300];cytoplasm [GO:0005737];cytosol [GO:0005829];dendrite [GO:0030425];endosome [GO:0005768];extrinsic component of synaptic vesicle membrane [GO:0098850];glutamatergic synapse [GO:0098978];I band [GO:0031674];lipid tube [GO:0060987];membrane [GO:0016020];microtubule [GO:0005874];node of …	actin filament binding [GO:0051015];aspartic-type endopeptidase inhibitor activity [GO:0019828];chaperone binding [GO:0051087];GTPase binding [GO:0051020];identical protein binding [GO:0042802];phospholipid binding [GO:0005543];protease binding [GO:0002020];protein-containing complex binding [GO:0044877];RNA polymerase binding [GO:0070063];tau protein binding [GO:0048156]	FUNCTION: Is a key player in the control of plasma membrane curvature, and membrane shaping and remodeling. Required in muscle cells for the formation of T-tubules, tubular invaginations of the plasma membrane that function in depolarization-contraction coupling. Required in muscle cells for the formation of T-tubules, tubular invaginations of the plasma membrane that function in depolarization-c…	P10637;Q9Z2C5		0.697935	1	0.106128	0.59508	O08539	O08539	BIN1_MOUSE	Bin1	Myc box-dependent-interacting protein 1
24.9361	24.8044	24.7945	24.6971	24.7441	24.6703	24.7389	24.7594	24.7441	24.8288	24.7645	24.8142	24.7796	24.5345	endoplasmic reticulum to Golgi vesicle-mediated transport [GO:0006888];negative regulation of autophagosome assembly [GO:1902902];positive regulation of protein catabolic process [GO:0045732];protein transport [GO:0015031];retrograde vesicle-mediated transport, Golgi to endoplasmic reticulum [GO:0006890];vesicle fusion with Golgi apparatus [GO:0048280];vesicle-mediated transport [GO:0016192]	COPI-coated vesicle [GO:0030137];endoplasmic reticulum membrane [GO:0005789];endoplasmic reticulum-Golgi intermediate compartment [GO:0005793];endoplasmic reticulum-Golgi intermediate compartment membrane [GO:0033116];ER to Golgi transport vesicle membrane [GO:0012507];Golgi membrane [GO:0000139];integral component of membrane [GO:0016021];melanosome [GO:0042470];SNARE complex [GO:0031201];synapt…	SNAP receptor activity [GO:0005484];syntaxin binding [GO:0019905]	FUNCTION: SNARE involved in targeting and fusion of ER-derived transport vesicles with the Golgi complex as well as Golgi-derived retrograde transport vesicles with the ER.	O35526		0.159891	1	0.0211303	0.138955	O08547	O08547	SC22B_MOUSE	Sec22b	Vesicle-trafficking protein SEC22b
29.6948	29.6931	29.651	29.6441	29.5591	29.5736	29.6251	29.6181	29.673	29.5609	29.5951	29.6915	29.6372	29.6898	axon guidance [GO:0007411];cytoskeleton organization [GO:0007010];endocytosis [GO:0006897];olfactory bulb development [GO:0021772];positive regulation of glutamate secretion [GO:0014049];regulation of axon extension [GO:0030516];regulation of neuron differentiation [GO:0045664];regulation of neuron projection development [GO:0010975];response to amphetamine [GO:0001975];response to cocaine [GO:00…	axon [GO:0030424];cytoskeleton [GO:0005856];cytosol [GO:0005829];dendrite [GO:0030425];growth cone [GO:0030426];mitochondrion [GO:0005739];myelin sheath [GO:0043209];neuron projection [GO:0043005];neuronal cell body [GO:0043025];plasma membrane [GO:0005886];presynapse [GO:0098793];protein-containing complex [GO:0032991];terminal bouton [GO:0043195]	hydrolase activity, acting on carbon-nitrogen (but not peptide) bonds [GO:0016810];identical protein binding [GO:0042802];microtubule binding [GO:0008017];protein kinase binding [GO:0019901]	FUNCTION: Plays a role in neuronal development and polarity, as well as in axon growth and guidance, neuronal growth cone collapse and cell migration. Necessary for signaling by class 3 semaphorins and subsequent remodeling of the cytoskeleton. May play a role in endocytosis. {ECO:0000269|PubMed:22057101}.			0.0238797	1	0.00197021	0.0153022	O08553	O08553	DPYL2_MOUSE	Dpysl2	Dihydropyrimidinase-related protein 2
20.1079	19.9459	19.0133	20.0821	20.2535	20.2066	20.5915	20.4576	20.2302	20.714	20.4972	20.3211	20.654	20.714	cellular response to virus [GO:0098586];chemotaxis [GO:0006935];female pregnancy [GO:0007565];heterophilic cell-cell adhesion via plasma membrane cell adhesion molecules [GO:0007157];immune system process [GO:0002376];maintenance of protein location [GO:0045185];negative regulation of CD4-positive, alpha-beta T cell proliferation [GO:2000562];negative regulation of gene expression [GO:0010629];ne…	collagen-containing extracellular matrix [GO:0062023];cytoplasm [GO:0005737];cytosol [GO:0005829];extracellular region [GO:0005576];nucleus [GO:0005634]	carbohydrate binding [GO:0030246];enzyme binding [GO:0019899];galactoside binding [GO:0016936];protein serine/threonine kinase activator activity [GO:0043539];signaling receptor binding [GO:0005102]	FUNCTION: [Isoform 2]: Acts as an eosinophil chemoattractant (By similarity). It also inhibits angiogenesis (By similarity). Suppresses IFNG production by natural killer cells. {ECO:0000250|UniProtKB:O00182, ECO:0000269|PubMed:23242525}.;FUNCTION: Binds galactosides (By similarity). Has high affinity for the Forssman pentasaccharide (By similarity). Ligand for HAVCR2/TIM3 (By similarity). Binding…	P15379;Q8VIM0		1.36838	0.534667	-0.481319	-1.54024	O08573	O08573	LEG9_MOUSE	Lgals9	Galectin-9
21.3962	21.4425	21.5915	21.7836	22.0122	21.6843	21.7056	21.5961	21.4324	21.7836	21.6584	21.6051	21.4015	21.9207	positive regulation of cGMP-mediated signaling [GO:0010753]	cytosol [GO:0005829];intracellular membrane-bounded organelle [GO:0043231];plasma membrane [GO:0005886]		FUNCTION: May act as an effector of RAP2A in neuronal cells. {ECO:0000269|PubMed:9523700}.			0.16934	1	-0.0467002	-0.222987	O08576	O08576	RUN3A_MOUSE	Rundc3a	RUN domain-containing protein 3A
22.9548	23.2535	23.5285	23.0838	23.5983	23.2821	23.5165	23.1795	23.5045	23.48	23.3376	23.417	23.3101	23.2405	cellular response to growth factor stimulus [GO:0071363];negative regulation of canonical Wnt signaling pathway [GO:0090090];negative regulation of fibroblast proliferation [GO:0048147];nuclear membrane organization [GO:0071763];positive regulation of protein export from nucleus [GO:0046827];regulation of canonical Wnt signaling pathway [GO:0060828];skeletal muscle cell differentiation [GO:003591…	cortical endoplasmic reticulum [GO:0032541];cytoplasm [GO:0005737];endoplasmic reticulum [GO:0005783];integral component of membrane [GO:0016021];microtubule [GO:0005874];nuclear envelope [GO:0005635];nuclear inner membrane [GO:0005637];nuclear lamina [GO:0005652];nuclear membrane [GO:0031965];nuclear outer membrane [GO:0005640];nucleoplasm [GO:0005654];nucleus [GO:0005634];spindle [GO:0005819];s…	actin binding [GO:0003779];beta-tubulin binding [GO:0048487]	FUNCTION: Stabilizes and promotes the formation of a nuclear actin cortical network. Stimulates actin polymerization in vitro by binding and stabilizing the pointed end of growing filaments. Inhibits beta-catenin activity by preventing its accumulation in the nucleus. Acts by influencing the nuclear accumulation of beta-catenin through a CRM1-dependent export pathway. Links centrosomes to the nuc…			0.123683	1	-0.0346354	-0.167165	O08579	O08579	EMD_MOUSE	Emd	Emerin
22.1174	22.2877	22.2679	22.1856	22.2096	22.3403	22.1269	22.2933	22.0493	22.2036	22.3565	22.1734	22.3962	22.2006	GTP metabolic process [GO:0046039];positive regulation of mRNA catabolic process [GO:0061014];translational elongation [GO:0006414]	cytoplasmic exosome (RNase complex) [GO:0000177];cytosol [GO:0005829]	GTP binding [GO:0005525];GTPase activity [GO:0003924];translation elongation factor activity [GO:0003746]	FUNCTION: Promotes degradation of target mRNA species. Plays a role in the regulation of circadian mRNA stability. Binds GTP and has GTPase activity (By similarity). {ECO:0000250}.			0.49763	1	-0.0574095	-0.370153	O08582	O08582	GTPB1_MOUSE	Gtpbp1	GTP-binding protein 1
24.2679	24.1946	24.4984	24.2317	24.3444	24.3645	24.2096	24.3778	24.3712	24.4234	24.2607	24.217	24.417	24.0526	mRNA processing [GO:0006397];mRNA transport [GO:0051028];RNA export from nucleus [GO:0006405];RNA splicing [GO:0008380]	cytoplasm [GO:0005737];nuclear speck [GO:0016607];nucleus [GO:0005634];spliceosomal complex [GO:0005681]	C5-methylcytidine-containing RNA binding [GO:0062153];RNA binding [GO:0003723];single-stranded DNA binding [GO:0003697]	ALYREF/THOC4 mediates the recruitment of the TREX complex to the intronless viral mRNA. Required for TREX complex assembly and for linking DDX39B to the cap-binding complex (CBC). In conjunction with THOC5 functions in NXF1-NXT1 mediated nuclear export of HSP70 mRNA;both proteins enhance the RNA binding activity of NXF1 and are required for NXF1 localization to the nuclear rim. Involved in the nu…			0.277317	1	0.0436426	0.261079	O08583	O08583	THOC4_MOUSE	Alyref	THO complex subunit 4
25.8647	25.4923	25.2679	26.632	25.3778	25.4707	25.217	25.6865	26.1075	25.8361	25.7645	25.8385	25.6486	25.4707	cell cycle [GO:0007049];cell division [GO:0051301];clathrin coat assembly [GO:0048268];clathrin-dependent endocytosis [GO:0072583];intracellular protein transport [GO:0006886]	clathrin coat [GO:0030118];clathrin coat of coated pit [GO:0030132];clathrin coat of trans-Golgi network vesicle [GO:0030130];clathrin complex [GO:0071439];clathrin vesicle coat [GO:0030125];clathrin-coated pit [GO:0005905];clathrin-coated vesicle [GO:0030136];cytoplasmic vesicle [GO:0031410];glutamatergic synapse [GO:0098978];plasma membrane [GO:0005886];postsynaptic endocytic zone [GO:0098843];…	clathrin heavy chain binding [GO:0032050];GTPase binding [GO:0051020];peptide binding [GO:0042277];protein-containing complex binding [GO:0044877];structural molecule activity [GO:0005198]	FUNCTION: Clathrin is the major protein of the polyhedral coat of coated pits and vesicles. Acts as component of the TACC3/ch-TOG/clathrin complex proposed to contribute to stabilization of kinetochore fibers of the mitotic spindle by acting as inter-microtubule bridge (By similarity). {ECO:0000250|UniProtKB:P09496}.			0.0537248	1	-0.032064	-0.101962	O08585	O08585	CLCA_MOUSE	Clta	Clathrin light chain A
23.5285	23.48	23.4551	23.4551	23.5045	23.5638	23.2521	23.3511	23.4551	23.3645	23.2229	23.4676	23.2821	23.48	adult behavior [GO:0030534];aging [GO:0007568];angiogenesis [GO:0001525];apoptotic process [GO:0006915];brain morphogenesis [GO:0048854];canonical Wnt signaling pathway [GO:0060070];cardiac muscle tissue development [GO:0048738];cell migration [GO:0016477];cell motility [GO:0048870];cellular response to decreased oxygen levels [GO:0036294];cellular response to electrical stimulus [GO:0071257];cel…	apical plasma membrane [GO:0016324];cell projection [GO:0042995];cytoplasm [GO:0005737];cytoplasmic side of plasma membrane [GO:0009898];cytosol [GO:0005829];dendritic spine [GO:0043197];mitochondrion [GO:0005739];myelin sheath adaxonal region [GO:0035749];neuron projection [GO:0043005];nucleoplasm [GO:0005654];nucleus [GO:0005634];plasma membrane [GO:0005886];PML body [GO:0016605];postsynaptic c…	anaphase-promoting complex binding [GO:0010997];enzyme binding [GO:0019899];identical protein binding [GO:0042802];inositol-1,3,4,5-tetrakisphosphate 3-phosphatase activity [GO:0051717];ionotropic glutamate receptor binding [GO:0035255];PDZ domain binding [GO:0030165];phosphatidylinositol-3,4,5-trisphosphate 3-phosphatase activity [GO:0016314];phosphatidylinositol-3,4-bisphosphate 3-phosphatase a…	FUNCTION: In motile cells, suppresses the formation of lateral pseudopods and thereby promotes cell polarization and directed movement (By similarity). Tumor suppressor. Acts as a dual-specificity protein phosphatase, dephosphorylating tyrosine-, serine- and threonine-phosphorylated proteins. Also acts as a lipid phosphatase, removing the phosphate in the D3 position of the inositol ring from pho…	B1AZ99;P02340;P49452;P62991;Q6A4J8;Q9JHL1		0.814812	1	0.0860637	0.550154	O08586	O08586	PTEN_MOUSE	Pten	Phosphatidylinositol 3,4,5-trisphosphate 3-phosphatase and dual-specificity protein phosphatase PTEN
29.5754	29.632	29.4919	29.6268	29.5203	29.5259	29.4881	29.4053	29.5071	29.49	29.5203	29.6355	29.5969	29.6629	axon target recognition [GO:0007412];cellular response to interferon-gamma [GO:0071346];developmental process involved in reproduction [GO:0003006];exocytosis [GO:0006887];intracellular protein transport [GO:0006886];long-term synaptic depression [GO:0060292];negative regulation of neuron apoptotic process [GO:0043524];negative regulation of protein-containing complex assembly [GO:0031333];negati…	axon [GO:0030424];cytoplasm [GO:0005737];cytoskeleton [GO:0005856];cytosol [GO:0005829];extrinsic component of presynaptic active zone membrane [GO:0098891];glutamatergic synapse [GO:0098978];mitochondrion [GO:0005739];myelin sheath [GO:0043209];nucleoplasm [GO:0005654];nucleus [GO:0005634];perinuclear region of cytoplasm [GO:0048471];phagocytic vesicle [GO:0045335];plasma membrane [GO:0005886];p…	identical protein binding [GO:0042802];phospholipase binding [GO:0043274];protein domain specific binding [GO:0019904];protein kinase binding [GO:0019901];protein N-terminus binding [GO:0047485];SNARE binding [GO:0000149];syntaxin binding [GO:0019905];syntaxin-1 binding [GO:0017075]	FUNCTION: Participates in the regulation of synaptic vesicle docking and fusion through interaction with GTP-binding proteins (By similarity). Essential for neurotransmission and binds syntaxin, a component of the synaptic vesicle fusion machinery probably in a 1:1 ratio. Can interact with syntaxins 1, 2, and 3 but not syntaxin 4. May play a role in determining the specificity of intracellular fu…	P31423		0.63238	1	-0.0508004	-0.361678	O08599	O08599	STXB1_MOUSE	Stxbp1	Syntaxin-binding protein 1
22.1795	22.0156	22.2243	22.1673	22.1395	22.2821	22.3962	22.2332	22.1079	22.2707	21.9495	21.8307	22.1488	22.0258	aging [GO:0007568];apoptotic DNA fragmentation [GO:0006309];cellular response to calcium ion [GO:0071277];cellular response to glucose stimulus [GO:0071333];cellular response to hypoxia [GO:0071456];DNA catabolic process [GO:0006308];in utero embryonic development [GO:0001701];neuron death in response to oxidative stress [GO:0036475];positive regulation of apoptotic DNA fragmentation [GO:1902512]…	cytosol [GO:0005829];mitochondrial inner membrane [GO:0005743];mitochondrion [GO:0005739];nucleus [GO:0005634];perikaryon [GO:0043204]	deoxyribonuclease activity [GO:0004536];endonuclease activity [GO:0004519];endoribonuclease activity [GO:0004521];metal ion binding [GO:0046872];nucleic acid binding [GO:0003676];single-stranded DNA endodeoxyribonuclease activity [GO:0000014]	FUNCTION: Endonuclease that preferentially catalyzes the cleavage of double-stranded 5-hydroxymethylcytosine (5hmC)-modified DNA (PubMed:25355512, PubMed:32095813). The 5hmC-modified nucleotide does not increase the binding affinity, but instead increases the efficiency of cutting and specifies the site of cleavage for the modified DNAs (PubMed:32095813). Shows significantly higher affinity for f…			1.17155	0.940602	0.148845	0.855317	O08600	O08600	NUCG_MOUSE	Endog	Endonuclease G, mitochondrial	MitoCarta3.0	literature, APEX_IMS, yeast mito homolog, mito protein domain, coexpression++, MS/MS	IMS	Mitochondrial central dogma > mtDNA maintenance > mtDNA stability and decay;Mitochondrial central dogma > mtRNA metabolism > mtRNA stability and decay;Mitochondrial dynamics and surveillance > Apoptosis
18.1385	19.1776	18.812	18.5396	18.8752	17.7764	18.6439	19.0401	17.2757	18.6164	18.8066	18.6593	18.4591	17.7207	cholesterol homeostasis [GO:0042632];cholesterol metabolic process [GO:0008203];circadian rhythm [GO:0007623];lipid metabolic process [GO:0006629];lipid transport [GO:0006869];lipoprotein metabolic process [GO:0042157];lipoprotein transport [GO:0042953];low-density lipoprotein particle remodeling [GO:0034374];phospholipid transport [GO:0015914];plasma lipoprotein particle assembly [GO:0034377];pr…	basolateral plasma membrane [GO:0016323];brush border membrane [GO:0031526];endoplasmic reticulum [GO:0005783];Golgi apparatus [GO:0005794];microvillus membrane [GO:0031528];receptor complex [GO:0043235];rough endoplasmic reticulum [GO:0005791];vesicle [GO:0031982]	apolipoprotein binding [GO:0034185];ceramide 1-phosphate transfer activity [GO:1902388];cholesterol transfer activity [GO:0120020];lipid binding [GO:0008289];lipid transporter activity [GO:0005319];phosphatidylcholine transfer activity [GO:0120019];phosphatidylethanolamine transfer activity [GO:1904121];phospholipid transfer activity [GO:0120014];phospholipid transporter activity [GO:0005548];pro…	FUNCTION: [Isoform 2]: Critical for the development of natural killer T (NKT) cells (PubMed:17312007). Required for the assembly and secretion of plasma lipoproteins that contain apolipoprotein B (PubMed:17635917). {ECO:0000269|PubMed:17312007, ECO:0000269|PubMed:17635917}.;FUNCTION: Catalyzes the transport of triglyceride, cholesteryl ester, and phospholipid between phospholipid surfaces (PubMed…			0.0253155	1	0.023032	0.0551595	O08601	O08601	MTP_MOUSE	Mttp	Microsomal triglyceride transfer protein large subunit
22.9171	23.3376	22.4349	22.9152	22.7265	23.1395	22.5356	22.3699	22.4349	22.9477	22.969	22.5708	22.7203	22.6649	cardiac muscle cell development [GO:0055013];elastic fiber assembly [GO:0048251];skeletal muscle myosin thick filament assembly [GO:0030241];smooth muscle contraction [GO:0006939]	brush border [GO:0005903];melanosome [GO:0042470];muscle myosin complex [GO:0005859];myofibril [GO:0030016];myosin complex [GO:0016459];myosin filament [GO:0032982];smooth muscle contractile fiber [GO:0030485];stress fiber [GO:0001725]	actin filament binding [GO:0051015];ATP binding [GO:0005524];calmodulin binding [GO:0005516];motor activity [GO:0003774];structural constituent of muscle [GO:0008307]	FUNCTION: Muscle contraction.			0.0377201	1	-0.0177298	-0.0666015	O08638	O08638	MYH11_MOUSE	Myh11	Myosin-11
15.1585	18.6465	16.8235	18.6958	18.8376	19.0731	19.0136	18.6402	18.1467	18.6653	18.1834	18.7528	18.5919	20.1704	activated T cell proliferation [GO:0050798];axon guidance [GO:0007411];central nervous system projection neuron axonogenesis [GO:0021952];positive regulation of kinase activity [GO:0033674];positive regulation of protein binding [GO:0032092];positive regulation of T cell costimulation [GO:2000525];T cell mediated immunity [GO:0002456];transmembrane receptor protein tyrosine kinase signaling pathw…	cell surface [GO:0009986];extracellular region [GO:0005576];integral component of plasma membrane [GO:0005887];neuron projection [GO:0043005];receptor complex [GO:0043235]	ATP binding [GO:0005524];transmembrane receptor protein tyrosine kinase activity [GO:0004714];transmembrane-ephrin receptor activity [GO:0005005]	FUNCTION: Kinase-defective receptor for members of the ephrin-B family. Binds to ephrin-B1 and ephrin-B2. Modulates cell adhesion and migration by exerting both positive and negative effects upon stimulation with ephrin-B2. Inhibits JNK activation, T-cell receptor-induced IL-2 secretion and CD25 expression upon stimulation with ephrin-B2 (By similarity). {ECO:0000250}.			0.584909	0.859698	-0.757703	-1.02255	O08644	O08644	EPHB6_MOUSE	Ephb6	Ephrin type-B receptor 6
20.3211	21.0756	20.9812	20.5069	21.0559	21.2933	21.1581	21.0821	20.9882	21.1015	20.895	21.1015	21.1642	20.7553	activation of MAPKK activity [GO:0000186];chorionic trophoblast cell differentiation [GO:0060718];determination of dorsal identity [GO:0048263];intracellular signal transduction [GO:0035556];male germ-line sex determination [GO:0019100];placenta development [GO:0001890];positive regulation of JUN kinase activity [GO:0043507];positive regulation of p38MAPK cascade [GO:1900745];positive regulation …	cytoplasm [GO:0005737];perinuclear region of cytoplasm [GO:0048471]	ATP binding [GO:0005524];MAP kinase kinase kinase activity [GO:0004709];metal ion binding [GO:0046872];protein kinase activity [GO:0004672];protein serine kinase activity [GO:0106310];protein threonine kinase activity [GO:0106311]	FUNCTION: Component of a protein kinase signal transduction cascade. Activates the CSBP2, P38 and JNK MAPK pathways, but not the ERK pathway. Specifically phosphorylates and activates MAP2K4 and MAP2K6. {ECO:0000269|PubMed:16157600, ECO:0000269|PubMed:9079650}.			0.161803	1	-0.0632462	-0.248781	O08648	O08648	M3K4_MOUSE	Map3k4	Mitogen-activated protein kinase kinase kinase 4
23.2961	23.2961	23.2679	23.2821	23.2006	23.1916	23.2346	23.2961	23.2463	23.3239	23.3645	23.1348	23.2463	23.2346	N-terminal protein amino acid modification [GO:0031365];peptidyl-methionine modification [GO:0018206];protein initiator methionine removal [GO:0070084];protein processing [GO:0016485]	cytoplasm [GO:0005737];cytosol [GO:0005829];plasma membrane [GO:0005886]	aminopeptidase activity [GO:0004177];metal ion binding [GO:0046872];metalloaminopeptidase activity [GO:0070006];metalloexopeptidase activity [GO:0008235]	FUNCTION: Cotranslationally removes the N-terminal methionine from nascent proteins. The N-terminal methionine is often cleaved when the second residue in the primary sequence is small and uncharged (Met-Ala-, Cys, Gly, Pro, Ser, Thr, or Val). {ECO:0000255|HAMAP-Rule:MF_03175}.;FUNCTION: Protects eukaryotic initiation factor EIF2S1 from translation-inhibiting phosphorylation by inhibitory kinases…			0.0414872	1	-0.0039892	-0.0297408	O08663	O08663	MAP2_MOUSE	Metap2	Methionine aminopeptidase 2
20.4067	20.7553	21.1332	21.1269	21.0088	20.895	20.7955	20.6276	20.9742	20.7307	20.7471	21.1079	20.5823	21.3045	microtubule-based movement [GO:0007018];mitotic spindle assembly [GO:0090307]	cytoplasm [GO:0005737];kinesin complex [GO:0005871];microtubule [GO:0005874];microtubule organizing center [GO:0005815];mitotic spindle [GO:0072686];nucleus [GO:0005634]	ATP binding [GO:0005524];ATP-dependent microtubule motor activity [GO:1990939];microtubule binding [GO:0008017];microtubule motor activity [GO:0003777]	FUNCTION: May play a role in microtubule-dependent retrograde axonal transport. May function as the motor for the transport of multivesicular body (MVB)-like organelles in dendrites.			0.0932176	1	-0.0363728	-0.148157	O08672	O08672	KIFC2_MOUSE	Kifc2	Kinesin-like protein KIFC2
23.0359	22.7574	22.4375	22.5404	22.4349	22.3884	22.3184	22.3294	22.8802	22.8651	22.2849	22.8689	22.3752	22.4425	blood coagulation [GO:0007596];inflammatory response [GO:0006954];negative regulation of blood coagulation [GO:0030195];negative regulation of endopeptidase activity [GO:0010951];positive regulation of cytosolic calcium ion concentration [GO:0007204];vasodilation [GO:0042311]	collagen-containing extracellular matrix [GO:0062023];extracellular region [GO:0005576];extracellular space [GO:0005615]	cysteine-type endopeptidase inhibitor activity [GO:0004869];endopeptidase inhibitor activity [GO:0004866];signaling receptor binding [GO:0005102]	(2) HMW-kininogen plays an important role in blood coagulation by helping to position optimally prekallikrein and factor XI next to factor XII;(3) HMW-kininogen inhibits the thrombin- and plasmin-induced aggregation of thrombocytes;(4) the active peptide bradykinin that is released from HMW-kininogen shows a variety of physiological effects: (4A) influence in smooth muscle contraction, (4B) induc…			0.0041679	1	0.00181567	0.007305	O08677	O08677	KNG1_MOUSE	Kng1	Kininogen-1
23.3511	23.3239	23.391	23.1206	23.2821	23.3101	23.3511	23.3778	23.2961	23.1504	23.3239	23.2961	23.391	23.3778	proteolysis [GO:0006508]	cell surface [GO:0009986];cytoplasm [GO:0005737];synapse [GO:0045202]	calcium-dependent cysteine-type endopeptidase activity [GO:0004198]	FUNCTION: Calcium-regulated non-lysosomal thiol-protease. {ECO:0000250}.			0.026955	1	0.00369415	0.0249742	O08688	O08688	CAN5_MOUSE	Capn5	Calpain-5
27.0084	26.976	26.8741	27.1015	26.8385	26.8858	26.965	26.9539	27.0505	26.8741	26.8974	27.0084	26.9977	26.7517	bleb assembly [GO:0032060];cell redox homeostasis [GO:0045454];cellular oxidant detoxification [GO:0098869];glycerophospholipid catabolic process [GO:0046475];hydrogen peroxide catabolic process [GO:0042744];positive regulation of mRNA splicing, via spliceosome [GO:0048026];response to oxidative stress [GO:0006979];response to reactive oxygen species [GO:0000302]	cytoplasm [GO:0005737];cytosol [GO:0005829];lysosome [GO:0005764];mitochondrion [GO:0005739];nucleus [GO:0005634];perinuclear region of cytoplasm [GO:0048471]	1-acylglycerophosphocholine O-acyltransferase activity [GO:0047184];calcium-independent phospholipase A2 activity [GO:0047499];glutathione peroxidase activity [GO:0004602];identical protein binding [GO:0042802];peroxidase activity [GO:0004601];peroxiredoxin activity [GO:0051920];phospholipase A2 activity (consuming 1,2-dipalmitoylphosphatidylcholine) [GO:0102567];phospholipase A2 activity [GO:000…	FUNCTION: Thiol-specific peroxidase that catalyzes the reduction of hydrogen peroxide and organic hydroperoxides to water and alcohols, respectively (By similarity). Can reduce H(2)O(2) and short chain organic, fatty acid, and phospholipid hydroperoxides (By similarity). Has phospholipase activity (PubMed:26830860). Can either reduce the oxidized sn-2 fatty acyl group of phospholipids (peroxidase…	O70145		0.521485	1	0.0556648	0.367434	O08709	O08709	PRDX6_MOUSE	Prdx6	Peroxiredoxin-6	MitoCarta3.0	yeast mito homolog+, Rickettsial homolog, mito protein domain	unknown	Metabolism > Detoxification > ROS and glutathione metabolism;Metabolism > Lipid metabolism > Phospholipid metabolism
21.4726	20.7715	21.4375	21.8651	21.5117	21.7056	21.4476	21.2419	21.4118	21.4221	21.4273	21.5545	20.8423	21.9812	antiviral innate immune response [GO:0140374];apoptotic process [GO:0006915];negative regulation of cardiac muscle hypertrophy [GO:0010614];negative regulation of protein dephosphorylation [GO:0035308];negative regulation of protein import into nucleus [GO:0042308]	endoplasmic reticulum [GO:0005783];integral component of membrane [GO:0016021];lipid droplet [GO:0005811];mitochondrial crista [GO:0030061];mitochondrial outer membrane [GO:0005741];mitochondrion [GO:0005739];neuromuscular junction [GO:0031594];postsynaptic membrane [GO:0045211]	beta-tubulin binding [GO:0048487];microtubule binding [GO:0008017];molecular adaptor activity [GO:0060090];protein kinase A regulatory subunit binding [GO:0034237];protein kinase binding [GO:0019901];protein phosphatase 2B binding [GO:0030346];protein phosphatase binding [GO:0019903];RNA binding [GO:0003723]	FUNCTION: Differentially targeted protein that binds to type I and II regulatory subunits of protein kinase A (PubMed:9065479, PubMed:9182549). Anchors them to the cytoplasmic face of the mitochondrial outer membrane or allows them to reside in the endoplasmic reticulum (PubMed:9065479, PubMed:9182549). Involved in mitochondrial-mediated antiviral innate immunity (By similarity). Promotes translo…	Q06986;Q16825		0.0293652	1	-0.0159997	-0.0549833	O08715	O08715	AKAP1_MOUSE	Akap1	A-kinase anchor protein 1, mitochondrial	MitoCarta3.0	literature, mito protein domain, induction, coexpression++, MS/MS+	MOM	Signaling > cAMP-PKA signaling
18.2132	19.7064	19.7139	18.5461	19.6153	18.3297	19.7836	19.9601	19.6471	19.9316	19.6868	19.4853	19.6234	19.452	acute inflammatory response to non-antigenic stimulus [GO:0002525];apoptotic process [GO:0006915];axonal fasciculation [GO:0007413];cellular response to staurosporine [GO:0072734];epithelial cell differentiation [GO:0030855];positive regulation of apoptotic process [GO:0043065];positive regulation of neuron apoptotic process [GO:0043525];positive regulation of retinal cell programmed cell death […	axon [GO:0030424];cytoplasm [GO:0005737];cytosol [GO:0005829];neuronal cell body [GO:0043025];nucleoplasm [GO:0005654];nucleus [GO:0005634]	cysteine-type endopeptidase activity [GO:0004197];cysteine-type endopeptidase activity involved in apoptotic process [GO:0097153];cysteine-type endopeptidase activity involved in execution phase of apoptosis [GO:0097200];endopeptidase activity [GO:0004175];identical protein binding [GO:0042802]	FUNCTION: Cysteine protease that plays essential roles in programmed cell death, axonal degeneration, development and innate immunity (PubMed:18981099, PubMed:23695670, PubMed:32298652). During apoptosis, localizes in the nucleus and cleaves the nuclear structural protein NUMA1 and lamin A/LMNA thereby inducing nuclear shrinkage and fragmentation (By similarity). Furthermore, cleaves many transcr…			0.532187	0.946242	-0.356314	-0.839502	O08738	O08738	CASP6_MOUSE	Casp6	Caspase-6
23.0258	23.0224	23.0559	23.0526	23.0641	23.0122	23.1457	23.1158	23.0241	23.087	23.0509	22.7876	22.9882	23.1673	ADP catabolic process [GO:0046032];ADP metabolic process [GO:0046031];AMP catabolic process [GO:0006196];AMP metabolic process [GO:0046033];ATP metabolic process [GO:0046034];energy homeostasis [GO:0097009];erythrocyte homeostasis [GO:0034101];GTP metabolic process [GO:0046039];IMP biosynthetic process [GO:0006188];IMP salvage [GO:0032264]	cytosol [GO:0005829]	AMP deaminase activity [GO:0003876];metal ion binding [GO:0046872]	FUNCTION: AMP deaminase plays a critical role in energy metabolism.			0.367901	1	0.0414527	0.275247	O08739	O08739	AMPD3_MOUSE	Ampd3	AMP deaminase 3
20.7796	21.0691	21.1079	20.7955	20.8802	20.3538	20.9459	21.1206	21.1704	20.9171	21.2006	20.8191	20.9316	20.7634	anterior/posterior axon guidance [GO:0033564];apoptotic process [GO:0006915];axon guidance [GO:0007411];brain development [GO:0007420];chemorepulsion of axon [GO:0061643];dorsal root ganglion development [GO:1990791];netrin-activated signaling pathway [GO:0038007];positive regulation of apoptotic process [GO:0043065];regulation of cell migration [GO:0030334]	axon [GO:0030424];cell surface [GO:0009986];dendrite [GO:0030425];filopodium [GO:0030175];growth cone [GO:0030426];integral component of membrane [GO:0016021];lamellipodium [GO:0030027];neuronal cell body [GO:0043025];plasma membrane [GO:0005886];synapse [GO:0045202]	netrin receptor activity [GO:0005042];netrin receptor activity involved in chemorepulsion [GO:0005043];protein kinase binding [GO:0019901];tubulin binding [GO:0015631]	FUNCTION: Receptor for netrin required for axon guidance (PubMed:22685302, PubMed:10399920). Mediates axon repulsion of neuronal growth cones in the developing nervous system upon ligand binding (PubMed:10399920, PubMed:22685302). NTN1/Netrin-1 binding might cause dissociation of UNC5C from polymerized TUBB3 in microtubules and thereby lead to increased microtubule dynamics and axon repulsion (Pu…	Q9ERD7		0.0350009	1	-0.012701	-0.0557173	O08747	O08747	UNC5C_MOUSE	Unc5c	Netrin receptor UNC5C
26.0914	26.3135	26.204	26.2243	26.1852	26.1546	26.2961	26.1927	26.2481	26.239	26.2058	26.3359	26.2838	26.2317	2-oxoglutarate metabolic process [GO:0006103];acetyl-CoA biosynthetic process from pyruvate [GO:0006086];aging [GO:0007568];cell redox homeostasis [GO:0045454];dihydrolipoamide metabolic process [GO:0051068];gastrulation [GO:0007369];histone succinylation [GO:0106077];lipoate metabolic process [GO:0009106];mitochondrial acetyl-CoA biosynthetic process from pyruvate [GO:0061732];mitochondrial elec…	acrosomal matrix [GO:0043159];cilium [GO:0005929];mitochondrial matrix [GO:0005759];mitochondrion [GO:0005739];motile cilium [GO:0031514];myelin sheath [GO:0043209];nucleus [GO:0005634];oxoglutarate dehydrogenase complex [GO:0045252];pyruvate dehydrogenase complex [GO:0045254]	dihydrolipoyl dehydrogenase activity [GO:0004148];flavin adenine dinucleotide binding [GO:0050660];lipoamide binding [GO:0043544];NAD binding [GO:0051287];pyruvate dehydrogenase (NAD+) activity [GO:0034604]	FUNCTION: Lipoamide dehydrogenase is a component of the glycine cleavage system as well as an E3 component of three alpha-ketoacid dehydrogenase complexes (pyruvate-, alpha-ketoglutarate-, and branched-chain amino acid-dehydrogenase complex) (By similarity). The 2-oxoglutarate dehydrogenase complex is mainly active in the mitochondrion (By similarity). A fraction of the 2-oxoglutarate dehydrogena…	O54910		0.680308	1	-0.0470173	-0.347258	O08749	O08749	DLDH_MOUSE	Dld	Dihydrolipoyl dehydrogenase, mitochondrial	MitoCarta3.0	literature, APEX_matrix, targetP signal, yeast mito homolog, Rickettsial homolog, mito protein domain, induction, coexpression++, MS/MS++	Matrix	Metabolism > Amino acid metabolism > Branched-chain amino acid dehydrogenase complex;Metabolism > Amino acid metabolism > Branched-chain amino acid metabolism;Metabolism > Amino acid metabolism > Glycine cleavage system;Metabolism > Amino acid metabolism > Glycine metabolism;Metabolism > Amino acid metabolism > Lysine metabolism;Metabolism > Carbohydrate metabolism > Pyruvate metabolism;Metabolis…
25.2133	25.0567	25.019	25.002	25.0275	25.1833	25.0062	25.0732	25.0772	25.065	25.239	25.1946	25.1527	25.1833	androgen metabolic process [GO:0008209];bile acid biosynthetic process [GO:0006699];brexanolone metabolic process [GO:0062173];C21-steroid hormone metabolic process [GO:0008207];estrogen metabolic process [GO:0008210];fatty acid beta-oxidation [GO:0006635];isoleucine catabolic process [GO:0006550];mitochondrial tRNA 3'-end processing [GO:1990180];mitochondrial tRNA 5'-end processing [GO:0097745];…	endoplasmic reticulum [GO:0005783];mitochondrial inner membrane [GO:0005743];mitochondrial nucleoid [GO:0042645];mitochondrial ribonuclease P complex [GO:0030678];mitochondrion [GO:0005739]	17-beta-hydroxysteroid dehydrogenase (NAD+) activity [GO:0044594];3-hydroxy-2-methylbutyryl-CoA dehydrogenase activity [GO:0047015];3-hydroxyacyl-CoA dehydrogenase activity [GO:0003857];acetoacetyl-CoA reductase activity [GO:0018454];amyloid-beta binding [GO:0001540];androstan-3-alpha,17-beta-diol dehydrogenase activity [GO:0047044];chenodeoxycholate 7-alpha-dehydrogenase (NAD+) activity [GO:0106…	FUNCTION: In addition to mitochondrial dehydrogenase activity, moonlights as a component of mitochondrial ribonuclease P, a complex that cleaves tRNA molecules in their 5'-ends. Together with TRMT10C/MRPP1, forms a subcomplex of the mitochondrial ribonuclease P, named MRPP1-MRPP2 subcomplex, which displays functions that are independent of the ribonuclease P activity. The MRPP1-MRPP2 subcomplex c…			1.40501	1	-0.0937482	-0.666993	O08756	O08756	HCD2_MOUSE	Hsd17b10	3-hydroxyacyl-CoA dehydrogenase type-2
23.6096	23.654	23.7895	23.6649	23.7182	23.7077	23.632	23.7389	23.6865	23.5522	23.7077	23.6971	23.6757	23.7389	androgen receptor signaling pathway [GO:0030521];cellular response to brain-derived neurotrophic factor stimulus [GO:1990416];locomotory exploration behavior [GO:0035641];motor learning [GO:0061743];negative regulation of dendritic spine morphogenesis [GO:0061002];ovarian follicle development [GO:0001541];positive regulation of Golgi lumen acidification [GO:1905528];positive regulation of phospha…	cytosol [GO:0005829];nucleus [GO:0005634];proteasome complex [GO:0000502]	metal ion binding [GO:0046872];transcription coactivator activity [GO:0003713];ubiquitin protein ligase activity [GO:0061630];ubiquitin-protein transferase activity [GO:0004842]	FUNCTION: E3 ubiquitin-protein ligase which accepts ubiquitin from an E2 ubiquitin-conjugating enzyme in the form of a thioester and transfers it to its substrates. Several substrates have been identified including the ARNTL/BMAL1, ARC, RAD23A and RAD23B, MCM7 (which is involved in DNA replication), annexin A1, the PML tumor suppressor, and the cell cycle regulator CDKN1B (PubMed:20211139, PubMed…			0.169401	1	0.0147243	0.109481	O08759	O08759	UBE3A_MOUSE	Ube3a	Ubiquitin-protein ligase E3A
20.5638	20.8269	21.0224	20.85	20.5356	21.3752	20.8876	21.1079	20.9742	20.895	20.7715	20.6276	21.2006	20.4476	neural crest cell development [GO:0014032];neural crest formation [GO:0014029];nucleolar large rRNA transcription by RNA polymerase I [GO:0042790];regulation of translation [GO:0006417]	cytosol [GO:0005829];fibrillar center [GO:0001650];nucleolus [GO:0005730];nucleoplasm [GO:0005654]	protein heterodimerization activity [GO:0046982];protein-macromolecule adaptor activity [GO:0030674];scaffold protein binding [GO:0097110]	FUNCTION: Nucleolar protein that acts as a regulator of RNA polymerase I by connecting RNA polymerase I with enzymes responsible for ribosomal processing and modification. Required for neural crest specification: following monoubiquitination by the BCR(KBTBD8) complex, associates with NOLC1 and acts as a platform to connect RNA polymerase I with enzymes responsible for ribosomal processing and mo…			0.344357	1	0.116384	0.465731	O08784	O08784	TCOF_MOUSE	Tcof1	Treacle protein
19.9459	19.7351	19.5682	19.4744	19.9601	19.5515	19.7292	19.9459	19.7793	19.6968	19.2428	19.7922	19.4876	19.8814	cellular response to ionizing radiation [GO:0071479];circadian regulation of gene expression [GO:0032922];circadian rhythm [GO:0007623];DNA damage checkpoint signaling [GO:0000077];negative regulation of glucocorticoid receptor signaling pathway [GO:2000323];negative regulation of transcription, DNA-templated [GO:0045892];positive regulation of inflammatory response [GO:0050729];positive regulati…	chromatoid body [GO:0033391];chromosome [GO:0005694];CLOCK-BMAL transcription complex [GO:1990513];cytoplasm [GO:0005737];cytosol [GO:0005829];intracellular membrane-bounded organelle [GO:0043231];nucleolus [GO:0005730];nucleoplasm [GO:0005654];nucleus [GO:0005634];perichromatin fibrils [GO:0005726];rough endoplasmic reticulum [GO:0005791];transcription regulator complex [GO:0005667]	chromatin DNA binding [GO:0031490];DNA binding [GO:0003677];DNA-binding transcription activator activity, RNA polymerase II-specific [GO:0001228];DNA-binding transcription factor activity [GO:0003700];DNA-binding transcription factor activity, RNA polymerase II-specific [GO:0000981];E-box binding [GO:0070888];histone acetyltransferase activity [GO:0004402];protein dimerization activity [GO:004698…	contributes to the chromatoid body assembly and physiology. The CLOCK-ARNTL2/BMAL2 heterodimer activates the transcription of SERPINE1/PAI1 and BHLHE40/DEC1. The preferred binding motif for the CLOCK-ARNTL/BMAL1 heterodimer is 5'-CACGTGA-3', which contains a flanking Ala residue in addition to the canonical 6-nucleotide E-box sequence (By similarity). CLOCK specifically binds to the half-site 5'-…	O54943;P20444;P30154;P36873;P51449;P62136;P62140;P67870;P97784;Q03164;Q14738;Q14995;Q3U1J4;Q923E4;Q92753;Q9JMK2;Q9WTL8;Q9WTL8-2;Q9WTL8-4		0.500317	1	0.123138	0.565689	O08785	O08785	CLOCK_MOUSE	Clock	Circadian locomoter output cycles protein kaput
25.1253	25.1833	25.2207	25.1527	25.2133	25.1833	25.2317	25.1946	25.1757	25.1174	25.1332	25.1642	25.2133	25.1833	cell division [GO:0051301];centriole-centriole cohesion [GO:0010457];cytoplasmic microtubule organization [GO:0031122];establishment of mitotic spindle orientation [GO:0000132];melanosome transport [GO:0032402];microtubule anchoring at centrosome [GO:0034454];motor behavior [GO:0061744];neuromuscular junction development [GO:0007528];neuromuscular process [GO:0050905];neuron cellular homeostasis …	axon [GO:0030424];cell cortex [GO:0005938];cell cortex region [GO:0099738];cell leading edge [GO:0031252];centriolar subdistal appendage [GO:0120103];centriole [GO:0005814];centrosome [GO:0005813];ciliary basal body [GO:0036064];cytoplasm [GO:0005737];cytoplasmic dynein complex [GO:0005868];cytosol [GO:0005829];intercellular bridge [GO:0045171];kinetochore [GO:0000776];microtubule [GO:0005874];mi…	identical protein binding [GO:0042802];microtubule binding [GO:0008017];microtubule plus-end binding [GO:0051010];protein kinase binding [GO:0019901];tubulin binding [GO:0015631]	FUNCTION: Plays a key role in dynein-mediated retrograde transport of vesicles and organelles along microtubules by recruiting and tethering dynein to microtubules. Binds to both dynein and microtubules providing a link between specific cargos, microtubules and dynein. Essential for targeting dynein to microtubule plus ends, recruiting dynein to membranous cargos and enhancing dynein processivity…	P28741;P33175;Q6A078		0.624028	1	0.0244392	0.204231	O08788	O08788	DCTN1_MOUSE	Dctn1	Dynactin subunit 1
24.5225	24.3645	24.5522	24.5638	24.6375	24.6264	24.5869	24.3031	24.5696	24.6264	24.4362	24.391	24.3578	24.4614	in utero embryonic development [GO:0001701];liver development [GO:0001889];negative regulation of neuron projection development [GO:0010977];N-glycan processing [GO:0006491];nitrogen compound metabolic process [GO:0006807]	endoplasmic reticulum [GO:0005783];glucosidase II complex [GO:0017177];intracellular membrane-bounded organelle [GO:0043231]	calcium ion binding [GO:0005509];phosphoprotein binding [GO:0051219];protein kinase C binding [GO:0005080];protein-containing complex binding [GO:0044877];RNA binding [GO:0003723];transmembrane transporter binding [GO:0044325]	FUNCTION: Regulatory subunit of glucosidase II that cleaves sequentially the 2 innermost alpha-1,3-linked glucose residues from the Glc(2)Man(9)GlcNAc(2) oligosaccharide precursor of immature glycoproteins (PubMed:27462106, PubMed:9148925). Required for efficient PKD1/Polycystin-1 biogenesis and trafficking to the plasma membrane of the primary cilia (PubMed:21685914). {ECO:0000269|PubMed:2168591…			0.555075	1	0.0706202	0.435325	O08795	O08795	GLU2B_MOUSE	Prkcsh	Glucosidase 2 subunit beta
19.9601	21.2361	20.7715	20.2535	20.654	20.5545	21.0156	20.7715	21.1704	20.8034	20.5638	21.0886	21.1079	21.2989	epithelial cell-cell adhesion [GO:0090136];negative regulation of endopeptidase activity [GO:0010951]	cytoplasm [GO:0005737];cytosol [GO:0005829];extracellular space [GO:0005615]	serine-type endopeptidase inhibitor activity [GO:0004867]	FUNCTION: Has an important role in epithelial desmosome-mediated cell-cell adhesion. {ECO:0000250|UniProtKB:P50452}.			0.624849	0.948037	-0.262839	-0.844408	O08800	O08800	SPB8_MOUSE	Serpinb8	Serpin B8
22.7512	22.6364	22.5309	22.3156	22.5777	22.5638	22.7098	22.7715	22.5522	22.7077	22.68	22.8895	22.895	22.5869	cell redox homeostasis [GO:0045454];extracellular matrix organization [GO:0030198];male gonad development [GO:0008584];negative regulation of male germ cell proliferation [GO:2000255];peptidyl-proline hydroxylation to 4-hydroxy-L-proline [GO:0018401];protein maturation by protein folding [GO:0022417];reactive oxygen species metabolic process [GO:0072593];response to oxidative stress [GO:0006979];…	cytoplasm [GO:0005737];cytosol [GO:0005829];endoplasmic reticulum [GO:0005783];extracellular space [GO:0005615];mitochondrion [GO:0005739];smooth endoplasmic reticulum [GO:0005790]	identical protein binding [GO:0042802];peroxidase activity [GO:0004601];peroxiredoxin activity [GO:0051920]	FUNCTION: Thiol-specific peroxidase that catalyzes the reduction of hydrogen peroxide and organic hydroperoxides to water and alcohols, respectively. Plays a role in cell protection against oxidative stress by detoxifying peroxides and as sensor of hydrogen peroxide-mediated signaling events (PubMed:11229364). Regulates the activation of NF-kappa-B in the cytosol by a modulation of I-kappa-B-alph…	Q8NBS9-1		1.13027	0.940375	-0.150806	-0.851626	O08807	O08807	PRDX4_MOUSE	Prdx4	Peroxiredoxin-4	MitoCarta3.0	APEX_IMS, Rickettsial homolog, mito protein domain	IMS	Metabolism > Detoxification > ROS and glutathione metabolism
25.1332	24.9406	25.6125	24.8764	25.0443	25.6181	25.5725	25.5754	25.1332	25.4583	25.5783	25.6703	25.6153	25.2856	actin cytoskeleton organization [GO:0030036];actin filament polymerization [GO:0030041];brain development [GO:0007420];cellular response to histamine [GO:0071420];cytoskeleton organization [GO:0007010];neuron projection development [GO:0031175];positive regulation of cell migration [GO:0030335];protein localization to microtubule [GO:0035372];regulation of cell shape [GO:0008360];regulation of cy…	brush border [GO:0005903];cytoplasm [GO:0005737];microtubule organizing center [GO:0005815];mitotic spindle [GO:0072686];neuron projection [GO:0043005];nucleus [GO:0005634];ruffle membrane [GO:0032587]	actin binding [GO:0003779];identical protein binding [GO:0042802];profilin binding [GO:0005522];small GTPase binding [GO:0031267];transmembrane transporter binding [GO:0044325]	FUNCTION: Actin nucleation and elongation factor required for the assembly of F-actin structures, such as actin cables and stress fibers (PubMed:10678165, PubMed:15044801, PubMed:18572016, PubMed:23558171). Binds to the barbed end of the actin filament and slows down actin polymerization and depolymerization (PubMed:10678165, PubMed:15044801, PubMed:18572016). Required for cytokinesis, and transc…	Itself;P46940;P61586;Q8BKX1		0.882275	0.88742	-0.243094	-0.972249	O08808	O08808	DIAP1_MOUSE	Diaph1	Protein diaphanous homolog 1
23.2679	23.1395	23.2361	23.074	23.0886	23.1704	23.1047	23.1916	23.1379	23.2535	23.2434	23.1363	23.239	23.0592	mRNA splicing, via spliceosome [GO:0000398]	Cajal body [GO:0015030];catalytic step 2 spliceosome [GO:0071013];cytosol [GO:0005829];intracellular membrane-bounded organelle [GO:0043231];nuclear speck [GO:0016607];nucleoplasm [GO:0005654];nucleus [GO:0005634];ribonucleoprotein complex [GO:1990904];U2-type catalytic step 2 spliceosome [GO:0071007];U2-type precatalytic spliceosome [GO:0071005];U4/U6 x U5 tri-snRNP complex [GO:0046540]	GTP binding [GO:0005525];GTPase activity [GO:0003924];U5 snRNA binding [GO:0030623]	FUNCTION: Required for pre-mRNA splicing as component of the spliceosome, including pre-catalytic, catalytic and post-catalytic spliceosomal complexes (By similarity). Component of the U5 snRNP and the U4/U6-U5 tri-snRNP complex, a building block of the spliceosome (By similarity). {ECO:0000250|UniProtKB:Q15029}.			0.316626	1	-0.0295525	-0.209945	O08810	O08810	U5S1_MOUSE	Eftud2	116 kDa U5 small nuclear ribonucleoprotein component
23.2096	23.391	23.4551	23.6649	23.654	23.6431	23.5522	23.4676	23.5165	23.2214	23.3778	23.632	23.4041	23.9933	negative regulation of protein autophosphorylation [GO:0031953];nervous system development [GO:0007399];transmembrane receptor protein tyrosine kinase signaling pathway [GO:0007169]	anchored component of membrane [GO:0031225];external side of plasma membrane [GO:0009897];receptor complex [GO:0043235]	glial cell-derived neurotrophic factor receptor activity [GO:0016167];signaling receptor activity [GO:0038023]	FUNCTION: [Isoform 2]: participates in NRTN-induced 'Ser-727' phosphorylation of STAT3. {ECO:0000269|PubMed:23872421}.;FUNCTION: Receptor for neurturin. Mediates the NRTN-induced autophosphorylation and activation of the RET receptor. Also able to mediate GDNF signaling through the RET tyrosine kinase receptor. {ECO:0000269|PubMed:9182803}.			0.06074	1	-0.0197265	-0.0906924	O08842	O08842	GFRA2_MOUSE	Gfra2	GDNF family receptor alpha-2
22.7223	22.4015	22.3156	22.4676	22.4947	22.1734	22.3538	22.3725	22.3321	22.3936	22.3184	22.2877	22.3101	22.5069	cellular response to interferon-alpha [GO:0035457];cilium assembly [GO:0060271];immune system development [GO:0002520];regulation of gene expression [GO:0010468];response to UV [GO:0009411];smoothened signaling pathway [GO:0007224]	cytoplasm [GO:0005737];cytosol [GO:0005829];nucleoplasm [GO:0005654];nucleus [GO:0005634];ribonucleoprotein complex [GO:1990904]	metal ion binding [GO:0046872];misfolded RNA binding [GO:0034336];RNA binding [GO:0003723];U2 snRNA binding [GO:0030620]	FUNCTION: May play roles in cilia formation and/or maintenance. {ECO:0000269|PubMed:21289087}.;FUNCTION: RNA-binding protein that binds to misfolded non-coding RNAs, pre-5S rRNA, and several small cytoplasmic RNA molecules known as Y RNAs. May stabilize some of these RNAs and protect them from degradation. {ECO:0000269|PubMed:21289087}.			0.222813	1	0.0403981	0.231207	O08848	O08848	RO60_MOUSE	RO60	60 kDa SS-A/Ro ribonucleoprotein
19.6306	20.1457	20.4676	20.4972	20.6453	20.8423	20.0951	20.3962	20.1946	20.002	20.3962	20.3962	20.6006	20.1704	cellular glucose homeostasis [GO:0001678];cellular response to insulin stimulus [GO:0032869];insulin receptor signaling pathway [GO:0008286];negative regulation of cell migration involved in sprouting angiogenesis [GO:0090051];negative regulation of MAPK cascade [GO:0043409];phosphatidylinositol 3-kinase signaling [GO:0014065];phosphatidylinositol phosphate biosynthetic process [GO:0046854];posit…	focal adhesion [GO:0005925];nucleus [GO:0005634];phosphatidylinositol 3-kinase complex [GO:0005942]	1-phosphatidylinositol-3-kinase regulator activity [GO:0046935];phosphatidylinositol 3-kinase regulatory subunit binding [GO:0036312];phosphotyrosine residue binding [GO:0001784];protein heterodimerization activity [GO:0046982];protein phosphatase binding [GO:0019903];receptor tyrosine kinase binding [GO:0030971];transcription factor binding [GO:0008134]	FUNCTION: Regulatory subunit of phosphoinositide-3-kinase (PI3K), a kinase that phosphorylates PtdIns(4,5)P2 (Phosphatidylinositol 4,5-bisphosphate) to generate phosphatidylinositol 3,4,5-trisphosphate (PIP3). PIP3 plays a key role by recruiting PH domain-containing proteins to the membrane, including AKT1 and PDPK1, activating signaling cascades involved in cell growth, survival, proliferation, …	O88665;Q9JK42		0.0209864	1	0.0107571	0.0386837	O08908	O08908	P85B_MOUSE	Pik3r2	Phosphatidylinositol 3-kinase regulatory subunit beta
18.8342	18.8373	18.5818	18.3379	18.571	18.5305	19.1487	18.9422	19.0413	19.065	19.5914	19.1094	18.7563	19.0356	protein O-linked glycosylation [GO:0006493];protein O-linked glycosylation via serine [GO:0018242];protein O-linked glycosylation via threonine [GO:0018243]	extracellular region [GO:0005576];Golgi apparatus [GO:0005794];Golgi cisterna membrane [GO:0032580];integral component of membrane [GO:0016021];perinuclear region of cytoplasm [GO:0048471]	carbohydrate binding [GO:0030246];manganese ion binding [GO:0030145];polypeptide N-acetylgalactosaminyltransferase activity [GO:0004653]	FUNCTION: Catalyzes the initial reaction in O-linked oligosaccharide biosynthesis, the transfer of an N-acetyl-D-galactosamine residue to a serine or threonine residue on the protein receptor. Has a broad spectrum of substrates for peptides such as EA2, Muc5AC, Muc1a, Muc1b and Muc7. {ECO:0000269|PubMed:9153242}.			1.36877	0.677583	-0.35322	-1.38026	O08912	O08912	GALT1_MOUSE	Galnt1	Polypeptide N-acetylgalactosaminyltransferase 1
22.4874	22.6006	22.823	22.5261	22.6992	22.5333	22.7695	22.7161	22.7244	22.4825	22.7119	22.8839	22.7327	22.6757	fatty acid catabolic process [GO:0009062];monoacylglycerol catabolic process [GO:0052651]	endoplasmic reticulum membrane [GO:0005789];Golgi membrane [GO:0000139];integral component of membrane [GO:0016021];organelle membrane [GO:0031090]	acylglycerol lipase activity [GO:0047372];amidase activity [GO:0004040];anandamide amidohydrolase activity [GO:0103073];fatty acid amide hydrolase activity [GO:0017064];hydrolase activity, acting on ester bonds [GO:0016788];identical protein binding [GO:0042802];lipid binding [GO:0008289];oleamide hydrolase activity [GO:0102077];phospholipid binding [GO:0005543]	FUNCTION: Catalyzes the hydrolysis of endogenous amidated lipids like the endocannabinoid anandamide (N-(5Z,8Z,11Z,14Z-eicosatetraenoyl)-ethanolamine), as well as other fatty amides such as the taurine-conjugated fatty acids (a structural class of central nervous system (CNS) metabolites), to their corresponding fatty acids, thereby regulating the signaling functions of these molecules (PubMed:15…			0.260171	1	-0.0440543	-0.256872	O08914	O08914	FAAH1_MOUSE	Faah	Fatty-acid amide hydrolase 1
22.391	22.4118	22.5892	22.6074	22.5685	22.4375	22.6276	21.9812	22.68	22.6886	22.6714	22.502	22.5685	22.4144	negative regulation of cyclic-nucleotide phosphodiesterase activity [GO:0051344];protein maturation by protein folding [GO:0022417];protein targeting to mitochondrion [GO:0006626];regulation of protein kinase A signaling [GO:0010738];xenobiotic metabolic process [GO:0006805]	aryl hydrocarbon receptor complex [GO:0034751];cytosol [GO:0005829];membrane [GO:0016020];plasma membrane [GO:0005886]	aryl hydrocarbon receptor binding [GO:0017162];GAF domain binding [GO:0036004];peptidyl-prolyl cis-trans isomerase activity [GO:0003755];transcription coregulator activity [GO:0003712];unfolded protein binding [GO:0051082]	FUNCTION: May play a positive role in AHR-mediated (aromatic hydrocarbon receptor) signaling, possibly by influencing its receptivity for ligand and/or its nuclear targeting.	P21279;P27601;P37242		0.405926	1	-0.0918593	-0.451158	O08915	O08915	AIP_MOUSE	Aip	AH receptor-interacting protein
25.0148	25.065	25.0484	25.0772	25.0526	25.1095	24.9716	25.0275	25.0609	24.9584	25.0317	25.1449	25.0233	25.0772	axon guidance [GO:0007411];axonogenesis [GO:0007409];cellular response to exogenous dsRNA [GO:0071360];dsRNA transport [GO:0033227];endocytosis [GO:0006897];extracellular matrix disassembly [GO:0022617];membrane raft assembly [GO:0001765];plasma membrane raft assembly [GO:0044854];positive regulation of cell adhesion molecule production [GO:0060355];positive regulation of cell junction assembly […	adherens junction [GO:0005912];basolateral plasma membrane [GO:0016323];caveola [GO:0005901];cell-cell contact zone [GO:0044291];cell-cell junction [GO:0005911];centriolar satellite [GO:0034451];COP9 signalosome [GO:0008180];cortical actin cytoskeleton [GO:0030864];cytoplasmic vesicle [GO:0031410];dopaminergic synapse [GO:0098691];early endosome [GO:0005769];endosome [GO:0005768];external side of…	ionotropic glutamate receptor binding [GO:0035255];protease binding [GO:0002020]	FUNCTION: May act as a scaffolding protein within caveolar membranes, functionally participating in formation of caveolae or caveolae-like vesicles.			0.00465748	1	0.000390879	0.00303868	O08917	O08917	FLOT1_MOUSE	Flot1	Flotillin-1
24.867	25.0691	25.1371	25.0567	24.9847	25.1095	24.9406	25.1174	25.141	24.6757	25.1371	25.1527	25.0062	25.065	adherens junction organization [GO:0034332];axonogenesis [GO:0007409];cytokine-mediated signaling pathway [GO:0019221];forebrain development [GO:0030900];lateral ventricle development [GO:0021670];nervous system development [GO:0007399];neuroblast division in subventricular zone [GO:0021849];neuroblast proliferation [GO:0007405];positive regulation of dendrite morphogenesis [GO:0050775];positive …	cytoplasm [GO:0005737]		FUNCTION: Plays a role in the process of neurogenesis. Required throughout embryonic neurogenesis to maintain neural progenitor cells, also called radial glial cells (RGCs), by allowing their daughter cells to choose progenitor over neuronal cell fate. Not required for the proliferation of neural progenitor cells before the onset of embryonic neurogenesis. Also required postnatally in the subvent…			0.212431	1	0.0396675	0.224846	O08919	O08919	NUMBL_MOUSE	Numbl	Numb-like protein
21.85	21.8191	21.9352	21.7013	21.8987	22.1143	21.6006	21.8839	21.953	21.6929	21.7715	21.8538	21.8764	21.6671	establishment of epithelial cell polarity [GO:0090162];Golgi vesicle transport [GO:0048193];positive regulation of cell adhesion [GO:0045785];regulation of ARF protein signal transduction [GO:0032012]	adherens junction [GO:0005912];bicellular tight junction [GO:0005923];cytoplasm [GO:0005737];cytosol [GO:0005829];extrinsic component of cytoplasmic side of plasma membrane [GO:0031234];nucleoplasm [GO:0005654];plasma membrane [GO:0005886];ruffle [GO:0001726]	guanyl-nucleotide exchange factor activity [GO:0005085];phosphatidylinositol-3,4,5-trisphosphate binding [GO:0005547]	FUNCTION: Promotes guanine-nucleotide exchange on ARF1. Promotes the activation of ARF factors through replacement of GDP with GTP (PubMed:18042453). Plays a role in the epithelial polarization (PubMed:20080746). {ECO:0000269|PubMed:18042453, ECO:0000269|PubMed:20080746}.			0.604137	1	0.0894561	0.514696	O08967	O08967	CYH3_MOUSE	Cyth3	Cytohesin-3
23.3101	23.48	23.4041	23.4425	23.3101	23.417	23.2821	23.4551	23.5045	23.2288	23.4425	23.5638	23.5285	23.4551	cellular response to leukemia inhibitory factor [GO:1990830];Ras protein signal transduction [GO:0007265]	plasma membrane [GO:0005886]	G protein activity [GO:0003925];GDP binding [GO:0019003];GTP binding [GO:0005525];GTPase activity [GO:0003924];GTP-dependent protein binding [GO:0030742]	FUNCTION: Serves as an important signal transducer for a novel upstream stimuli in controlling cell proliferation. Activates the MAP kinase pathway (By similarity). {ECO:0000250|UniProtKB:O14807}.			0.341966	1	-0.0431519	-0.276805	O08989	O08989	RASM_MOUSE	Mras	Ras-related protein M-Ras
22.5165	22.1206	22.3962	22.1734	22.6497	22.5475	22.4221	22.3266	22.5498	22.5498	22.4501	22.3699	22.5708	22.4221	actin cytoskeleton organization [GO:0030036];chemical synaptic transmission [GO:0007268];negative regulation of proteasomal ubiquitin-dependent protein catabolic process [GO:0032435];negative regulation of receptor internalization [GO:0002091];negative regulation of transcription by RNA polymerase II [GO:0000122];positive regulation of cell growth [GO:0030307];positive regulation of cell migratio…	adherens junction [GO:0005912];cytoplasm [GO:0005737];cytoskeleton [GO:0005856];cytosol [GO:0005829];endoplasmic reticulum membrane [GO:0005789];extracellular exosome [GO:0070062];focal adhesion [GO:0005925];interleukin-5 receptor complex [GO:0005895];melanosome [GO:0042470];membrane raft [GO:0045121];nuclear membrane [GO:0031965];nucleoplasm [GO:0005654];plasma membrane [GO:0005886];synapse [GO:…	cell adhesion molecule binding [GO:0050839];ephrin receptor binding [GO:0046875];frizzled binding [GO:0005109];growth factor binding [GO:0019838];identical protein binding [GO:0042802];interleukin-5 receptor binding [GO:0005137];neurexin family protein binding [GO:0042043];phosphatidylinositol-4,5-bisphosphate binding [GO:0005546];protein C-terminus binding [GO:0008022];protein heterodimerization…	FUNCTION: Multifunctional adapter protein involved in diverse array of functions including trafficking of transmembrane proteins, neuro and immunomodulation, exosome biogenesis, and tumorigenesis. Positively regulates TGFB1-mediated SMAD2/3 activation and TGFB1-induced epithelial-to-mesenchymal transition (EMT) and cell migration in various cell types. May increase TGFB1 signaling by enhancing ce…	P52795;Q9WU78		0.310497	1	-0.0611572	-0.329294	O08992	O08992	SDCB1_MOUSE	Sdcbp	Syntenin-1
23.9043	22.8895	23.1916	24.604	22.7895	23.0674	22.3129	24.1488	23.0037	23.074	23.2066	22.7995	22.823	22.4898	cellular copper ion homeostasis [GO:0006878];copper ion export [GO:0060003];copper ion transport [GO:0006825];negative regulation of apoptotic process [GO:0043066];response to oxidative stress [GO:0006979]	cytosol [GO:0005829]	ATPase binding [GO:0051117];copper chaperone activity [GO:0016531];copper ion binding [GO:0005507];copper-dependent protein binding [GO:0032767];cuprous ion binding [GO:1903136]	FUNCTION: Binds and deliver cytosolic copper to the copper ATPase proteins. May be important in cellular antioxidant defense (By similarity). {ECO:0000250}.			0.649807	0.87687	0.444946	0.995397	O08997	O08997	ATOX1_MOUSE	Atox1	Copper transport protein ATOX1
21.2361	21.654	21.3266	21.4874	21.7594	20.5823	21.9134	21.8307	21.5685	21.7098	21.5638	21.4015	21.7223	21.7553	ceramide biosynthetic process [GO:0046513];fatty acid biosynthetic process [GO:0006633];myelin maintenance [GO:0043217];positive regulation of apoptotic process [GO:0043065]	endoplasmic reticulum membrane [GO:0005789];integral component of membrane [GO:0016021];mitochondrial membrane [GO:0031966];mitochondrion [GO:0005739]	retinol isomerase activity [GO:0050251];sphingolipid delta-4 desaturase activity [GO:0042284]	FUNCTION: Has sphingolipid-delta-4-desaturase activity. Converts D-erythro-sphinganine to D-erythro-sphingosine (E-sphing-4-enine). Catalyzes the equilibrium isomerization of retinols (By similarity). {ECO:0000250|UniProtKB:Q5F3C1, ECO:0000269|PubMed:11937514}.			0.339187	1	-0.146268	-0.503127	O09005	O09005	DEGS1_MOUSE	Degs1	Sphingolipid delta(4)-desaturase DES1
19.0622	20.4576	19.9316	20.5915	20.4375	20.5545	20.4476	20.417	21.0691	20.7056	21.1395	20.7955	20.4874	20.3857	cell development [GO:0048468];cellular lipid metabolic process [GO:0044255];cerebral cortex cell migration [GO:0021795];cerebral cortex neuron differentiation [GO:0021895];endoplasmic reticulum organization [GO:0007029];fatty acid beta-oxidation [GO:0006635];mitochondrial membrane organization [GO:0007006];mitochondrion organization [GO:0007005];negative regulation of protein-containing complex a…	cytoplasm [GO:0005737];cytosol [GO:0005829];Golgi apparatus [GO:0005794];membrane [GO:0016020];mitochondrion [GO:0005739];peroxisomal matrix [GO:0005782];peroxisomal membrane [GO:0005778];peroxisome [GO:0005777];protein-containing complex [GO:0032991]	enzyme binding [GO:0019899];peroxisome matrix targeting signal-1 binding [GO:0005052];peroxisome membrane targeting sequence binding [GO:0033328];peroxisome targeting sequence binding [GO:0000268];protein C-terminus binding [GO:0008022];protein N-terminus binding [GO:0047485];protein sequestering activity [GO:0140311];small GTPase binding [GO:0031267]	FUNCTION: Binds to the C-terminal PTS1-type tripeptide peroxisomal targeting signal (SKL-type) and plays an essential role in peroxisomal protein import. {ECO:0000250|UniProtKB:Q920N5}.			0.71332	0.866704	-0.372895	-1.00592	O09012	O09012	PEX5_MOUSE	Pex5	Peroxisomal targeting signal 1 receptor
21.0088	21.1825	20.7634	20.85	21.2877	21.1395	21.2593	20.9098	20.9098	21.4324	20.9951	20.8576	21.1015	21.265	exocytic insertion of neurotransmitter receptor to postsynaptic membrane [GO:0098967];exocytosis [GO:0006887];histamine secretion by mast cell [GO:0002553];membrane fusion [GO:0061025];protein transport [GO:0015031];protein-containing complex assembly [GO:0065003];regulation of exocytosis [GO:0017157];synaptic vesicle fusion to presynaptic active zone membrane [GO:0031629];synaptic vesicle primin…	adherens junction [GO:0005912];azurophil granule [GO:0042582];cytoplasm [GO:0005737];cytoplasmic vesicle [GO:0031410];GABA-ergic synapse [GO:0098982];glutamatergic synapse [GO:0098978];mitochondrion [GO:0005739];neuron projection [GO:0043005];nucleoplasm [GO:0005654];plasma membrane [GO:0005886];postsynapse [GO:0098794];presynapse [GO:0098793];SNARE complex [GO:0031201];specific granule [GO:00425…	SNAP receptor activity [GO:0005484];syntaxin binding [GO:0019905]	FUNCTION: Essential component of the high affinity receptor for the general membrane fusion machinery and an important regulator of transport vesicle docking and fusion. {ECO:0000250}.	Q08850		0.385128	1	-0.0957774	-0.45033	O09044	O09044	SNP23_MOUSE	Snap23	Synaptosomal-associated protein 23
25.4041	25.5165	25.5014	25.391	25.4266	25.3342	25.4362	25.5014	25.5165	25.3444	25.4953	25.4738	25.5983	25.4041	proteasomal ubiquitin-independent protein catabolic process [GO:0010499];proteasome-mediated ubiquitin-dependent protein catabolic process [GO:0043161]	cytoplasm [GO:0005737];cytosol [GO:0005829];nucleoplasm [GO:0005654];nucleus [GO:0005634];proteasome complex [GO:0000502];proteasome core complex [GO:0005839];proteasome core complex, beta-subunit complex [GO:0019774]	endopeptidase activity [GO:0004175];threonine-type endopeptidase activity [GO:0004298]	FUNCTION: Non-catalytic component of the 20S core proteasome complex involved in the proteolytic degradation of most intracellular proteins. This complex plays numerous essential roles within the cell by associating with different regulatory particles. Associated with two 19S regulatory particles, forms the 26S proteasome and thus participates in the ATP-dependent degradation of ubiquitinated pro…			0.141642	1	-0.0156308	-0.109412	O09061	O09061	PSB1_MOUSE	Psmb1	Proteasome subunit beta type-1
21.3266	21.1457	21.4874	21.1206	21.3376	21.4576	21.3752	21.6453	20.9024	21.4221	21.4476	21.1395	21.6671	20.8346	cellular response to oxidative stress [GO:0034599];cellular response to tumor necrosis factor [GO:0071356];chromatin organization [GO:0006325];circadian regulation of gene expression [GO:0032922];circadian rhythm [GO:0007623];DNA methylation-dependent heterochromatin assembly [GO:0006346];embryonic digit morphogenesis [GO:0042733];endoderm development [GO:0007492];epidermal cell differentiation […	chromatin [GO:0000785];cytoplasm [GO:0005737];cytosol [GO:0005829];heterochromatin [GO:0000792];histone deacetylase complex [GO:0000118];neuron projection [GO:0043005];neuronal cell body [GO:0043025];nucleoplasm [GO:0005654];nucleus [GO:0005634];NuRD complex [GO:0016581];perinuclear region of cytoplasm [GO:0048471];protein-containing complex [GO:0032991];Sin3 complex [GO:0016580];transcription re…	chromatin binding [GO:0003682];core promoter sequence-specific DNA binding [GO:0001046];deacetylase activity [GO:0019213];DNA binding [GO:0003677];DNA-binding transcription factor binding [GO:0140297];E-box binding [GO:0070888];enzyme binding [GO:0019899];histone deacetylase activity [GO:0004407];histone deacetylase binding [GO:0042826];Krueppel-associated box domain binding [GO:0035851];NAD-depe…	FUNCTION: Responsible for the deacetylation of lysine residues on the N-terminal part of the core histones (H2A, H2B, H3 and H4). Histone deacetylation gives a tag for epigenetic repression and plays an important role in transcriptional regulation, cell cycle progression and developmental events. Histone deacetylases act via the formation of large multiprotein complexes. Deacetylates SP proteins,…	E9QAG8;O88939;P13864;P22091;P25799;P27699;Q02591;Q04207;Q3TKT4;Q3TQ03;Q60520;Q6ZQ88;Q8VI24;Q9R190		0.0209371	1	0.00875376	0.0356937	O09106	O09106	HDAC1_MOUSE	Hdac1	Histone deacetylase 1
27.019	27.0609	26.8623	26.673	26.726	26.9428	26.9316	26.9539	26.9088	26.8264	26.8504	26.8623	26.9316	26.8504	mitochondrial respiratory chain complex I assembly [GO:0032981]	mitochondrial respiratory chain complex I [GO:0005747];mitochondrion [GO:0005739]		FUNCTION: Accessory subunit of the mitochondrial membrane respiratory chain NADH dehydrogenase (Complex I), that is believed not to be involved in catalysis. Complex I functions in the transfer of electrons from NADH to the respiratory chain. The immediate electron acceptor for the enzyme is believed to be ubiquinone. {ECO:0000250|UniProtKB:Q9NX14}.			0.233879	1	0.0333707	0.209559	O09111	O09111	NDUBB_MOUSE	Ndufb11	NADH dehydrogenase [ubiquinone] 1 beta subcomplex subunit 11, mitochondrial	MitoCarta3.0	literature, APEX_IMS, APEX_matrix, targetP signal+, coexpression++, MS/MS++	MIM	OXPHOS > Complex I > CI subunits;OXPHOS > OXPHOS subunits
24.9495	24.9134	24.9361	24.6865	24.7995	25.0275	24.558	24.6486	24.8385	24.5926	24.6649	25.0526	24.7594	24.8764	mast cell degranulation [GO:0043303];negative regulation of male germ cell proliferation [GO:2000255];prostaglandin biosynthetic process [GO:0001516];regulation of circadian sleep/wake cycle, sleep [GO:0045187];response to glucocorticoid [GO:0051384]	extracellular region [GO:0005576];extracellular space [GO:0005615];Golgi apparatus [GO:0005794];nuclear membrane [GO:0031965];nucleoplasm [GO:0005654];perinuclear region of cytoplasm [GO:0048471];rough endoplasmic reticulum [GO:0005791]	fatty acid binding [GO:0005504];prostaglandin-D synthase activity [GO:0004667];retinoid binding [GO:0005501];small molecule binding [GO:0036094]	FUNCTION: Catalyzes the conversion of PGH2 to PGD2, a prostaglandin involved in smooth muscle contraction/relaxation and a potent inhibitor of platelet aggregation. Involved in a variety of CNS functions, such as sedation, NREM sleep and PGE2-induced allodynia, and may have an anti-apoptotic role in oligodendrocytes. Binds small non-substrate lipophilic molecules, including biliverdin, bilirubin,…			0.116302	1	0.0283003	0.146959	O09114	O09114	PTGDS_MOUSE	Ptgds	Prostaglandin-H2 D-isomerase
22.4626	22.0459	22.1642	22.2736	22.3403	21.1642	22.4775	22.3672	22.1269	22.4324	22.1734	22.2821	22.1079	22.6051		integral component of synaptic vesicle membrane [GO:0030285];melanosome [GO:0042470];membrane [GO:0016020];secretory granule [GO:0030141];synaptic vesicle membrane [GO:0030672]	syntaxin-1 binding [GO:0017075]				0.377634	1	-0.162115	-0.551843	O09117	O09117	SYPL1_MOUSE	Sypl1	Synaptophysin-like protein 1
21.7223	21.5685	21.6971	21.5823	21.7471	21.7512	21.68	21.5915	21.6584	21.7512	21.6006	21.7915	21.5117	21.8307	axon guidance [GO:0007411];leukocyte aggregation [GO:0070486];negative chemotaxis [GO:0050919];negative regulation of alkaline phosphatase activity [GO:0010693];negative regulation of axon extension involved in axon guidance [GO:0048843];negative regulation of cell adhesion [GO:0007162];negative regulation of osteoblast differentiation [GO:0045668];negative regulation of peptidyl-tyrosine phospho…	extracellular space [GO:0005615];integral component of plasma membrane [GO:0005887];membrane [GO:0016020]	chemorepellent activity [GO:0045499];identical protein binding [GO:0042802];semaphorin receptor binding [GO:0030215];signaling receptor activity [GO:0038023];signaling receptor binding [GO:0005102];transmembrane signaling receptor activity [GO:0004888]	FUNCTION: Cell surface receptor for PLXNB1 and PLXNB2 that plays an important role in cell-cell signaling (By similarity). Regulates GABAergic synapse development (PubMed:23699507, PubMed:29981480). Promotes the development of inhibitory synapses in a PLXNB1-dependent manner (PubMed:23699507, PubMed:29981480). Modulates the complexity and arborization of developing neurites in hippocampal neurons…			0.234567	1	-0.0306586	-0.198705	O09126	O09126	SEM4D_MOUSE	Sema4d	Semaphorin-4D
24.7182	24.9271	25.1946	25.0526	25.2207	25.0975	25.1604	25.0317	24.8811	24.918	24.989	24.6865	24.9088	24.9628	cellular response to arsenic-containing substance [GO:0071243];glutathione metabolic process [GO:0006749];L-ascorbic acid biosynthetic process [GO:0019853];L-ascorbic acid metabolic process [GO:0019852];negative regulation of ryanodine-sensitive calcium-release channel activity [GO:0060315];positive regulation of ryanodine-sensitive calcium-release channel activity [GO:0060316];regulation of rele…	axon [GO:0030424];basement membrane [GO:0005604];cell body [GO:0044297];cytoplasm [GO:0005737];cytosol [GO:0005829];myelin sheath [GO:0043209];nuclear membrane [GO:0031965];nucleoplasm [GO:0005654]	glutathione dehydrogenase (ascorbate) activity [GO:0045174];glutathione transferase activity [GO:0004364];methylarsonate reductase activity [GO:0050610];oxidoreductase activity [GO:0016491]	FUNCTION: Exhibits glutathione-dependent thiol transferase and dehydroascorbate reductase activities. Has S-(phenacyl)glutathione reductase activity. Has also glutathione S-transferase activity. Participates in the biotransformation of inorganic arsenic and reduces monomethylarsonic acid (MMA) and dimethylarsonic acid. {ECO:0000250|UniProtKB:P78417}.			0.900716	0.985844	0.138509	0.752156	O09131	O09131	GSTO1_MOUSE	Gsto1	Glutathione S-transferase omega-1
21.3592	20.9171	20.9601	20.7553	21.3857	20.895	21.4425	21.1395	21.1825	21.3484	20.9601	21.1519	20.8191	21.3376	cellular protein modification process [GO:0006464];learning or memory [GO:0007611];mannose metabolic process [GO:0006013]	extracellular space [GO:0005615];intracellular membrane-bounded organelle [GO:0043231];lysosome [GO:0005764];nucleoplasm [GO:0005654];vacuolar membrane [GO:0005774]	alpha-mannosidase activity [GO:0004559];mannose binding [GO:0005537];metal ion binding [GO:0046872]	FUNCTION: Necessary for the catabolism of N-linked carbohydrates released during glycoprotein turnover.			0.0210993	1	-0.00819702	-0.0348828	O09159	O09159	MA2B1_MOUSE	Man2b1	Lysosomal alpha-mannosidase
19.2552	19.7583	19.7227	19.3425	19.9459	19.9087	19.6065	20.0156	19.7912	19.9459	20.0156	20.0156	19.5229	19.8209	blood vessel diameter maintenance [GO:0097746];removal of superoxide radicals [GO:0019430];response to copper ion [GO:0046688];response to hypoxia [GO:0001666]	collagen-containing extracellular matrix [GO:0062023];cytoplasm [GO:0005737];extracellular space [GO:0005615];Golgi lumen [GO:0005796];nucleus [GO:0005634]	copper ion binding [GO:0005507];superoxide dismutase activity [GO:0004784]	FUNCTION: Protect the extracellular space from toxic effect of reactive oxygen intermediates by converting superoxide radicals into hydrogen peroxide and oxygen. {ECO:0000250}.			0.572862	1	-0.159015	-0.671762	O09164	O09164	SODE_MOUSE	Sod3	Extracellular superoxide dismutase [Cu-Zn]
25.1253	25.1371	25.0317	25.0105	25.1055	25.1681	25.0813	25.1449	25.0691	25.1055	25.2096	25.141	25.1095	24.7695	translation [GO:0006412]	cytosol [GO:0005829];cytosolic large ribosomal subunit [GO:0022625];cytosolic ribosome [GO:0022626];endoplasmic reticulum [GO:0005783];ribosome [GO:0005840]	structural constituent of ribosome [GO:0003735]	FUNCTION: Component of the large ribosomal subunit. {ECO:0000250|UniProtKB:P46778}.			0.202587	1	0.0300468	0.187457	O09167	O09167	RL21_MOUSE	Rpl21	60S ribosomal protein L21
23.5638	23.5285	23.6096	23.3778	23.48	23.5522	23.5983	23.5522	23.632	23.7182	23.3239	23.5522	23.6096	23.5045	aging [GO:0007568];apoptotic mitochondrial changes [GO:0008637];blood vessel diameter maintenance [GO:0097746];cellular response to fibroblast growth factor stimulus [GO:0044344];cellular response to follicle-stimulating hormone stimulus [GO:0071372];cellular response to glucose stimulus [GO:0071333];cellular response to hepatocyte growth factor stimulus [GO:0035729];cellular response to leukemia…	glutamate-cysteine ligase complex [GO:0017109]	D-threo-aldose 1-dehydrogenase activity [GO:0047834];enzyme regulator activity [GO:0030234];glutamate-cysteine ligase activity [GO:0004357];glutamate-cysteine ligase catalytic subunit binding [GO:0035226];protein-containing complex binding [GO:0044877]				0.0127479	1	0.00216743	0.0136713	O09172	O09172	GSH0_MOUSE	Gclm	Glutamate--cysteine ligase regulatory subunit
21.343	21.4676	21.5117	21.2361	21.3484	21.4825	21.4626	21.5451	21.4273	21.417	21.2933	21.3045	21.4067	21.265	bile acid biosynthetic process [GO:0006699];bile acid metabolic process [GO:0008206];fatty acid metabolic process [GO:0006631];isoprenoid catabolic process [GO:0008300]	cytoplasm [GO:0005737];intracellular membrane-bounded organelle [GO:0043231];mitochondrion [GO:0005739];peroxisome [GO:0005777];plasma membrane [GO:0005886]	alpha-methylacyl-CoA racemase activity [GO:0008111];CoA-transferase activity [GO:0008410];signaling receptor binding [GO:0005102]	FUNCTION: Catalyzes the interconversion of (R)- and (S)-stereoisomers of alpha-methyl-branched-chain fatty acyl-CoA esters (By similarity). Acts only on coenzyme A thioesters, not on free fatty acids, and accepts as substrates a wide range of alpha-methylacyl-CoAs, including pristanoyl-CoA, trihydroxycoprostanoyl-CoA (an intermediate in bile acid synthesis), and arylpropionic acids like the anti-…			0.979801	1	0.0876211	0.584408	O09174	O09174	AMACR_MOUSE	Amacr	Alpha-methylacyl-CoA racemase	MitoCarta3.0	literature, mito protein domain, coexpression, MS/MS	Matrix	Metabolism > Lipid metabolism > Fatty acid oxidation
20.6886	20.68	20.7715	19.9742	20.9024	20.6453	20.9672	20.8269	20.7307	20.7796	20.7056	20.895	20.8802	20.714	microtubule-based movement [GO:0007018];organelle transport along microtubule [GO:0072384];positive regulation of neuron projection development [GO:0010976]	axon [GO:0030424];cytosol [GO:0005829];dendrite [GO:0030425];growth cone [GO:0030426];kinesin complex [GO:0005871];membrane [GO:0016020];microtubule [GO:0005874];microtubule cytoskeleton [GO:0015630];microtubule plus-end [GO:0035371];neuronal cell body [GO:0043025];neuronal ribonucleoprotein granule [GO:0071598];synaptic vesicle [GO:0008021]	ATP binding [GO:0005524];ATP-dependent microtubule motor activity [GO:1990939];kinesin binding [GO:0019894];microtubule binding [GO:0008017];microtubule motor activity [GO:0003777]	FUNCTION: Microtubule-based anterograde translocator for membranous organelles. {ECO:0000250}.			0.357377	1	-0.107445	-0.458627	O35066	O35066	KIF3C_MOUSE	Kif3c	Kinesin-like protein KIF3C
18.5231	19.9882	20.4067	19.4843	20.3645	20.7634	20.6628	19.6117	20.5638	21.4972	20.417	21.5213	20.8034	20.5731	apoptotic signaling pathway [GO:0097190];cellular response to hypoxia [GO:0071456];cellular response to interleukin-1 [GO:0071347];cellular response to interleukin-6 [GO:0071354];decidualization [GO:0046697];embryo implantation [GO:0007566];icosanoid metabolic process [GO:0006690];negative regulation of inflammatory response [GO:0050728];negative regulation of NF-kappaB transcription factor activ…	caveola [GO:0005901];cytoplasm [GO:0005737];endoplasmic reticulum [GO:0005783];endoplasmic reticulum membrane [GO:0005789];extracellular space [GO:0005615];integral component of membrane [GO:0016021];nucleus [GO:0005634]	heme binding [GO:0020037];hydroperoxy icosatetraenoate dehydratase activity [GO:0106256];iron ion binding [GO:0005506];monooxygenase activity [GO:0004497];oxidoreductase activity, acting on paired donors, with incorporation or reduction of molecular oxygen [GO:0016705];prostaglandin-I synthase activity [GO:0008116]	FUNCTION: Catalyzes the biosynthesis and metabolism of eicosanoids. Catalyzes the isomerization of prostaglandin H2 to prostacyclin (= prostaglandin I2), a potent mediator of vasodilation and inhibitor of platelet aggregation. Additionally, displays dehydratase activity, toward hydroperoxyeicosatetraenoates (HPETEs), especially toward (15S)-hydroperoxy-(5Z,8Z,11Z,13E)-eicosatetraenoate (15(S)-HPE…			1.54402	0.237153	-0.921458	-1.95859	O35074	O35074	PTGIS_MOUSE	Ptgis	Prostacyclin synthase
20.2419	20.0156	20.0156	19.9601	20.4775	20.1946	20.4775	20.0951	20.1332	20.4676	20.3645	20.3101	19.8867	20.2066	endocytic recycling [GO:0032456];intracellular protein transport [GO:0006886]	endosome [GO:0005768]		FUNCTION: Acts as component of the retriever complex. The retriever complex is a heterotrimeric complex related to retromer cargo-selective complex (CSC) and essential for retromer-independent retrieval and recycling of numerous cargos such as integrin alpha-5/beta-1 (ITGA5:ITGB1). The recruitment of the retriever complex to the endosomal membrane involves CCC and WASH complexes. In the endosomes…			0.25383	1	-0.0680758	-0.319906	O35075	O35075	VP26C_MOUSE	Vps26c	Vacuolar protein sorting-associated protein 26C
23.895	23.4676	23.8764	23.7492	23.867	23.6649	23.7895	23.7286	23.7995	23.6431	23.867	23.8764	23.6096	24.1332	CDP-diacylglycerol biosynthetic process [GO:0016024];phosphatidic acid biosynthetic process [GO:0006654];positive regulation of cytokine production [GO:0001819]	endoplasmic reticulum [GO:0005783];endoplasmic reticulum membrane [GO:0005789];integral component of membrane [GO:0016021]	1-acylglycerol-3-phosphate O-acyltransferase activity [GO:0003841]	FUNCTION: Converts 1-acyl-sn-glycerol-3-phosphate (lysophosphatidic acid or LPA) into 1,2-diacyl-sn-glycerol-3-phosphate (phosphatidic acid or PA) by incorporating an acyl moiety at the sn-2 position of the glycerol backbone. {ECO:0000250|UniProtKB:Q99943}.			0.316979	1	-0.0661132	-0.345943	O35083	O35083	PLCA_MOUSE	Agpat1	1-acyl-sn-glycerol-3-phosphate acyltransferase alpha
23.867	23.9495	23.9847	24.1253	24.4234	22.5938	23.7182	24.3444	24.1488	23.848	24.0443	24.1946	23.895	24.002	localization within membrane [GO:0051668];negative regulation of anterograde synaptic vesicle transport [GO:1903743];negative regulation of receptor localization to synapse [GO:1902684];regulation of AMPA receptor activity [GO:2000311];regulation of membrane potential [GO:0042391];regulation of NMDA receptor activity [GO:2000310];regulation of postsynaptic neurotransmitter receptor activity [GO:0…	AMPA glutamate receptor complex [GO:0032281];dendrite [GO:0030425];dendritic shaft [GO:0043198];dendritic spine [GO:0043197];endoplasmic reticulum membrane [GO:0005789];glutamatergic synapse [GO:0098978];integral component of postsynaptic density membrane [GO:0099061];postsynaptic density [GO:0014069];postsynaptic membrane [GO:0045211];synapse [GO:0045202]	channel regulator activity [GO:0016247]	FUNCTION: Regulates the trafficking and gating properties of AMPA-selective glutamate receptors (AMPARs). Promotes their targeting to the cell membrane and synapses and modulates their gating properties by regulating their rates of activation, deactivation and desensitization. Blocks CACNG8-mediated resensitization of AMPA receptors. {ECO:0000269|PubMed:20805473, ECO:0000269|PubMed:21172611}.			0.140867	1	-0.0906671	-0.259167	O35089	O35089	CNIH2_MOUSE	Cnih2	Protein cornichon homolog 2
26.1642	26.0212	26.2114	26.239	26.0955	26.1565	26.0401	26.0894	26.0526	26.1194	26.1984	26.002	25.9781	26.1015	neuron death [GO:0070997];neuron projection guidance [GO:0097485]	cytoplasm [GO:0005737]	filamin binding [GO:0031005];hydrolase activity, acting on carbon-nitrogen (but not peptide) bonds [GO:0016810];phosphoprotein binding [GO:0051219]	FUNCTION: Necessary for signaling by class 3 semaphorins and subsequent remodeling of the cytoskeleton. Plays a role in axon guidance, neuronal growth cone collapse and cell migration (By similarity). {ECO:0000250}.			0.387185	1	0.0390023	0.267707	O35098	O35098	DPYL4_MOUSE	Dpysl4	Dihydropyrimidinase-related protein 4
21.6006	21.7056	21.8113	21.6231	21.9423	21.6929	21.6006	21.8538	21.823	21.5915	21.7836	21.895	21.714	21.953	activation of MAPKK activity [GO:0000186];cellular response to amino acid starvation [GO:0034198];cellular response to hydrogen peroxide [GO:0070301];cellular response to reactive nitrogen species [GO:1902170];innate immune response [GO:0045087];intrinsic apoptotic signaling pathway in response to endoplasmic reticulum stress [GO:0070059];intrinsic apoptotic signaling pathway in response to oxida…	cytoplasm [GO:0005737];cytosol [GO:0005829];external side of plasma membrane [GO:0009897];IRE1-TRAF2-ASK1 complex [GO:1990604];protein kinase complex [GO:1902911];protein-containing complex [GO:0032991]	ATP binding [GO:0005524];identical protein binding [GO:0042802];magnesium ion binding [GO:0000287];MAP kinase kinase kinase activity [GO:0004709];protein domain specific binding [GO:0019904];protein homodimerization activity [GO:0042803];protein kinase activity [GO:0004672];protein kinase binding [GO:0019901];protein phosphatase binding [GO:0019903];protein serine kinase activity [GO:0106310];pro…	FUNCTION: Serine/threonine kinase which acts as an essential component of the MAP kinase signal transduction pathway. Plays an important role in the cascades of cellular responses evoked by changes in the environment. Mediates signaling for determination of cell fate such as differentiation and survival. Plays a crucial role in the apoptosis signal transduction pathway through mitochondria-depend…	Q63810;Q9D1C8		0.283448	1	-0.048194	-0.278849	O35099	O35099	M3K5_MOUSE	Map3k5	Mitogen-activated protein kinase kinase kinase 5
21.7715	21.7836	21.3805	21.7553	21.8651	21.6276	21.8802	21.6453	21.6497	21.8764	21.8987	21.5404	22.1395	21.4425	aminophospholipid transport [GO:0015917];gene expression [GO:0010467];positive regulation of neuron projection development [GO:0010976];protein targeting to lysosome [GO:0006622];receptor-mediated endocytosis [GO:0006898];regulation of cellular carbohydrate catabolic process [GO:0043471];regulation of glucosylceramidase activity [GO:1905123];sensory perception of sound [GO:0007605]	cytoplasm [GO:0005737];endocytic vesicle membrane [GO:0030666];integral component of membrane [GO:0016021];lysosomal lumen [GO:0043202];lysosomal membrane [GO:0005765];plasma membrane [GO:0005886]	cargo receptor activity [GO:0038024];chaperone binding [GO:0051087];cholesterol binding [GO:0015485];enzyme binding [GO:0019899];phosphatidylcholine binding [GO:0031210];phosphatidylserine binding [GO:0001786];protein homodimerization activity [GO:0042803];scavenger receptor activity [GO:0005044]	FUNCTION: Acts as a lysosomal receptor for glucosylceramidase (GBA) targeting. {ECO:0000269|PubMed:18022370, ECO:0000269|PubMed:24162852}.			0.2692	1	-0.0729872	-0.339264	O35114	O35114	SCRB2_MOUSE	Scarb2	Lysosome membrane protein 2
26.2643	26.2732	26.1833	26.1623	26.1546	26.143	26.2353	26.189	26.2151	26.1035	26.2002	26.17	26.2317	26.1214	activation of phospholipase C activity [GO:0007202];activation of protein kinase C activity [GO:1990051];antiviral innate immune response [GO:0140374];B cell activation [GO:0042113];CD40 signaling pathway [GO:0023035];cell migration [GO:0016477];cellular response to hypoxia [GO:0071456];cellular response to retinoic acid [GO:0071300];induction by virus of host autophagy [GO:0039520];mammary gland…	axon [GO:0030424];cell periphery [GO:0071944];cell surface [GO:0009986];cytoplasm [GO:0005737];GABA-ergic synapse [GO:0098982];glutamatergic synapse [GO:0098978];inner mitochondrial membrane protein complex [GO:0098800];mitochondrial inner membrane [GO:0005743];mitochondrial outer membrane [GO:0005741];mitochondrial prohibitin complex [GO:0035632];mitochondrion [GO:0005739];nuclear matrix [GO:001…	amide binding [GO:0033218];identical protein binding [GO:0042802];protein C-terminus binding [GO:0008022];protein heterodimerization activity [GO:0046982];protein homodimerization activity [GO:0042803];protein N-terminus binding [GO:0047485];sphingolipid binding [GO:0046625]	FUNCTION: In the mitochondria, together with PHB, forms large ring complexes (prohibitin complexes) in the inner mitochondrial membrane (IMM) and functions as chaperone protein that stabilizes mitochondrial respiratory enzymes and maintains mitochondrial integrity in the IMM, which is required for mitochondrial morphogenesis, neuronal survival, and normal lifespan (Probable). The prohibitin compl…	P67778		0.684343	1	0.0368742	0.288906	O35129	O35129	PHB2_MOUSE	Phb2	Prohibitin-2	MitoCarta3.0	literature, yeast mito homolog++, Rickettsial homolog, mito protein domain, induction, coexpression, MS/MS++	MIM	Protein import, sorting and homeostasis > Protein homeostasis > Chaperones
25.4984	25.5345	25.5522	25.5105	25.6209	25.6125	25.5812	25.5374	25.5404	25.3943	25.5285	25.6153	25.3943	25.7312	axonal fasciculation [GO:0007413];cell adhesion [GO:0007155];sensory perception of smell [GO:0007608]	anchored component of membrane [GO:0031225];axon [GO:0030424];integral component of membrane [GO:0016021];neuron projection [GO:0043005];nuclear body [GO:0016604];plasma membrane [GO:0005886]	identical protein binding [GO:0042802]	FUNCTION: May play important roles in selective fasciculation and zone-to-zone projection of the primary olfactory axons.			0.168267	1	0.0215017	0.142713	O35136	O35136	NCAM2_MOUSE	Ncam2	Neural cell adhesion molecule 2
28.2759	28.5609	28.3324	28.249	27.9316	28.3704	28.3153	28.2445	28.3452	28.0296	28.2308	28.1361	28.5315	27.9146	erythrocyte differentiation [GO:0030218];heme biosynthetic process [GO:0006783];mitochondrial depolarization [GO:0051882];negative regulation of ATPase activity [GO:0032780];negative regulation of endothelial cell proliferation [GO:0001937];negative regulation of hydrolase activity [GO:0051346];positive regulation of autophagy of mitochondrion in response to mitochondrial depolarization [GO:19049…	cell surface [GO:0009986];mitochondrion [GO:0005739];protein-containing complex [GO:0032991]	angiostatin binding [GO:0043532];ATPase binding [GO:0051117];ATPase inhibitor activity [GO:0042030];calmodulin binding [GO:0005516];enzyme binding [GO:0019899];identical protein binding [GO:0042802];mitochondrial proton-transporting ATP synthase complex binding [GO:0140260]	FUNCTION: Endogenous F(1)F(o)-ATPase inhibitor limiting ATP depletion when the mitochondrial membrane potential falls below a threshold and the F(1)F(o)-ATP synthase starts hydrolyzing ATP to pump protons out of the mitochondrial matrix. Required to avoid the consumption of cellular ATP when the F(1)F(o)-ATP synthase enzyme acts as an ATP hydrolase (By similarity). Indirectly acts as a regulator …			0.568035	1	0.123163	0.596175	O35143	O35143	ATIF1_MOUSE	ATP5IF1	ATPase inhibitor, mitochondrial	MitoCarta3.0	literature, APEX_matrix, targetP signal, yeast mito homolog++, mito protein domain+, MS/MS++	Matrix	OXPHOS > Complex V > CV subunits;OXPHOS > OXPHOS subunits
20.9882	20.9316	20.8876	21.0886	20.8346	20.265	21.1332	21.0756	21.1015	21.5404	21.4972	21.0426	21.2243	20.9459	anterograde axonal transport [GO:0008089];anterograde axonal transport of messenger ribonucleoprotein complex [GO:0099087];cell cycle [GO:0007049];in utero embryonic development [GO:0001701];negative regulation of beta-galactosidase activity [GO:1903770];negative regulation of cellular senescence [GO:2000773];negative regulation of exonuclease activity [GO:1905778];negative regulation of gene exp…	axon cytoplasm [GO:1904115];chromosome, telomeric region [GO:0000781];male germ cell nucleus [GO:0001673];nuclear body [GO:0016604];nuclear telomere cap complex [GO:0000783];nucleoplasm [GO:0005654];nucleus [GO:0005634];shelterin complex [GO:0070187]	double-stranded telomeric DNA binding [GO:0003691];enzyme binding [GO:0019899];G-rich strand telomeric DNA binding [GO:0098505];protein C-terminus binding [GO:0008022];protein homodimerization activity [GO:0042803];protein-containing complex binding [GO:0044877];telomerase activity [GO:0003720];telomeric DNA binding [GO:0042162]	FUNCTION: Binds the telomeric double-stranded 5'-TTAGGG-3' repeat and plays a central role in telomere maintenance and protection against end-to-end fusion of chromosomes. In addition to its telomeric DNA-binding role, required to recruit a number of factors and enzymes required for telomere protection, including the shelterin complex, TERF2IP/RAP1 and DCLRE1B/Apollo. Component of the shelterin c…	Q6ZQJ5		1.3161	0.726527	-0.32721	-1.31486	O35144	O35144	TERF2_MOUSE	Terf2	Telomeric repeat-binding factor 2
20.417	20.5638	20.7389	19.8469	20.9882	20.5545	20.7553	20.6886	20.8576	20.7553	20.9601	20.7715	20.2764	20.4576	protein transport [GO:0015031];regulation of retrograde vesicle-mediated transport, Golgi to ER [GO:2000156];retrograde transport, endosome to Golgi [GO:0042147]	cytosol [GO:0005829];endosome [GO:0005768];Golgi apparatus [GO:0005794];Golgi membrane [GO:0000139];Golgi stack [GO:0005795];Golgi trans cisterna [GO:0000138];Golgi-associated vesicle [GO:0005798];integral component of Golgi membrane [GO:0030173];SNARE complex [GO:0031201];trans-Golgi network [GO:0005802]	SNAP receptor activity [GO:0005484]	FUNCTION: Vesicle SNARE required for targeting and fusion of retrograde transport vesicles with the Golgi complex. Required for the integrity of the Golgi complex (By similarity). {ECO:0000250|UniProtKB:O35152}.			0.0919415	1	-0.0430041	-0.156824	O35153	O35153	BET1L_MOUSE	Bet1l	BET1-like protein
20.4476	20.0821	20.7715	20.5823	20.9882	21.0292	20.953	20.8191	20.8423	21.0088	20.7056	21.0493	20.7715	20.6886	endoplasmic reticulum to Golgi vesicle-mediated transport [GO:0006888];Golgi to vacuole transport [GO:0006896];intra-Golgi vesicle-mediated transport [GO:0006891];protein targeting to vacuole [GO:0006623];retrograde transport, endosome to Golgi [GO:0042147];vesicle fusion with Golgi apparatus [GO:0048280];vesicle-mediated transport [GO:0016192]	cytosol [GO:0005829];endoplasmic reticulum membrane [GO:0005789];ER to Golgi transport vesicle membrane [GO:0012507];Golgi apparatus [GO:0005794];Golgi membrane [GO:0000139];integral component of membrane [GO:0016021];late endosome membrane [GO:0031902];SNARE complex [GO:0031201]	SNAP receptor activity [GO:0005484];SNARE binding [GO:0000149]	FUNCTION: Involved in transport of proteins from the cis/medial-Golgi to the trans-Golgi network. {ECO:0000250|UniProtKB:O35165}.			0.360528	1	-0.120824	-0.48344	O35166	O35166	GOSR2_MOUSE	Gosr2	Golgi SNAP receptor complex member 2
21.4923	21.1886	21.2821	21.2243	20.8113	21.5404	21.1079	21.8191	21.7995	20.6453	21.4015	21.1642	20.8727	21.0625	angiogenesis involved in wound healing [GO:0060055];autocrine signaling [GO:0035425];cell adhesion [GO:0007155];cell chemotaxis [GO:0060326];cell-cell adhesion [GO:0098609];cellular response to interferon-gamma [GO:0071346];cellular response to interleukin-1 [GO:0071347];cellular response to tumor necrosis factor [GO:0071356];chemokine-mediated signaling pathway [GO:0070098];chemotaxis [GO:000693…	cell body [GO:0044297];cell projection [GO:0042995];cell surface [GO:0009986];cytoplasm [GO:0005737];extracellular region [GO:0005576];extracellular space [GO:0005615];integral component of membrane [GO:0016021];integral component of plasma membrane [GO:0005887];membrane [GO:0016020];neuron projection [GO:0043005];neuronal cell body [GO:0043025];perinuclear region of cytoplasm [GO:0048471];plasma…	CCR chemokine receptor binding [GO:0048020];chemoattractant activity [GO:0042056];chemokine activity [GO:0008009];CX3C chemokine receptor binding [GO:0031737];CXCR1 chemokine receptor binding [GO:0045237];integrin binding [GO:0005178]	FUNCTION: [Fractalkine]: The membrane-bound form promotes adhesion of those leukocytes to endothelial cells. {ECO:0000250|UniProtKB:P78423}.;FUNCTION: [Processed fractalkine]: The soluble form is chemotactic for T-cells and monocytes, but not for neutrophils. {ECO:0000250|UniProtKB:P78423}.;FUNCTION: Chemokine that acts as a ligand for both CX3CR1 and integrins ITGAV:ITGB3 and ITGA4:ITGB1 (PubMed…			1.07982	0.793179	0.333596	1.2063	O35188	O35188	X3CL1_MOUSE	Cx3cl1	Fractalkine
26.2768	25.9066	25.5926	26.0914	25.4551	25.8741	25.6918	26.0401	25.9606	26.0935	25.902	25.8997	26.1293	25.5667	melanin biosynthetic process [GO:0042438];negative regulation of macrophage chemotaxis [GO:0010760];positive regulation of ERK1 and ERK2 cascade [GO:0070374];positive regulation of inflammatory response [GO:0050729];positive regulation of tumor necrosis factor production [GO:0032760]	cytoplasm [GO:0005737];extracellular space [GO:0005615]	cytokine receptor binding [GO:0005126];D-dopachrome decarboxylase activity [GO:0033981];phenylpyruvate tautomerase activity [GO:0050178];protease binding [GO:0002020]	FUNCTION: Tautomerization of D-dopachrome with decarboxylation to give 5,6-dihydroxyindole (DHI). {ECO:0000250}.			0.114836	1	-0.0416575	-0.175153	O35215	O35215	DOPD_MOUSE	Ddt	D-dopachrome decarboxylase
19.3928	19.7189	19.9882	18.4293	18.7942	19.8332	19.682	20.0821	18.4495	20.6006	19.9066	18.4783	20.2989	19.5228	establishment of mitotic spindle orientation [GO:0000132];kinetochore assembly [GO:0051382];mitotic cytokinesis [GO:0000281];protein localization to chromosome, centromeric region [GO:0071459]	chromosome, centromeric region [GO:0000775];condensed chromosome, centromeric region [GO:0000779];inner kinetochore [GO:0000939];kinetochore [GO:0000776];nucleoplasm [GO:0005654];nucleosome [GO:0000786];nucleus [GO:0005634];pericentric heterochromatin [GO:0005721]	DNA binding [GO:0003677];protein heterodimerization activity [GO:0046982]	FUNCTION: Histone H3-like nucleosomal protein that is specifically found in centromeric nucleosomes. Replaces conventional H3 in the nucleosome core of centromeric chromatin at the inner plate of the kinetochore. The presence of CENPA subtly modifies the nucleosome structure and the way DNA is wrapped around the nucleosome and gives rise to protruding DNA ends that are less well-ordered and rigid…			0.456085	0.974185	-0.386986	-0.777353	O35216	O35216	CENPA_MOUSE	Cenpa	Histone H3-like centromeric protein A
21.3211	21.0625	21.1825	21.0359	20.8651	20.7471	21.1704	21.1079	21.0224	20.953	20.9459	21.1395	21.1143	21.0559	mRNA 3'-end processing by stem-loop binding and cleavage [GO:0006398];mRNA polyadenylation [GO:0006378];pre-mRNA cleavage required for polyadenylation [GO:0098789]	mRNA cleavage and polyadenylation specificity factor complex [GO:0005847]	RNA binding [GO:0003723]	FUNCTION: Component of the cleavage and polyadenylation specificity factor (CPSF) complex that play a key role in pre-mRNA 3'-end formation, recognizing the AAUAAA signal sequence and interacting with poly(A) polymerase and other factors to bring about cleavage and poly(A) addition. Involved in the histone 3' end pre-mRNA processing (By similarity). {ECO:0000250}.			0.0678297	1	0.0155062	0.0846044	O35218	O35218	CPSF2_MOUSE	Cpsf2	Cleavage and polyadenylation specificity factor subunit 2
23.4676	23.3511	23.654	23.4551	23.6971	23.5522	23.6209	23.5285	23.5045	23.391	23.4676	23.5045	23.5754	23.4425	proteasome assembly [GO:0043248];proteasome-mediated ubiquitin-dependent protein catabolic process [GO:0043161]	cytoplasm [GO:0005737];cytosol [GO:0005829];nucleoplasm [GO:0005654];nucleus [GO:0005634];proteasome accessory complex [GO:0022624];proteasome complex [GO:0000502];proteasome regulatory particle, base subcomplex [GO:0008540]	identical protein binding [GO:0042802];polyubiquitin modification-dependent protein binding [GO:0031593]	FUNCTION: Component of the 26S proteasome, a multiprotein complex involved in the ATP-dependent degradation of ubiquitinated proteins. This complex plays a key role in the maintenance of protein homeostasis by removing misfolded or damaged proteins, which could impair cellular functions, and by removing proteins whose functions are no longer required. Therefore, the proteasome participates in num…			0.545403	1	0.0605688	0.393039	O35226	O35226	PSMD4_MOUSE	Psmd4	26S proteasome non-ATPase regulatory subunit 4
22.5662	22.7119	22.6736	22.6671	22.6562	22.7265	22.538	22.6431	22.8288	22.6119	22.7286	22.8404	22.8073	22.6628	negative regulation of neuron projection development [GO:0010977];peptidyl-tyrosine dephosphorylation [GO:0035335];positive regulation of protein localization to plasma membrane [GO:1903078];protein dephosphorylation [GO:0006470]	cytoplasm [GO:0005737];neuron projection terminus [GO:0044306]	protein tyrosine phosphatase activity [GO:0004725]	FUNCTION: Protein-tyrosine phosphatase that could participate in the transfer of hydrophobic ligands or in functions of the Golgi apparatus. {ECO:0000250}.	P46460		0.627868	1	-0.0622678	-0.415493	O35239	O35239	PTN9_MOUSE	Ptpn9	Tyrosine-protein phosphatase non-receptor type 9
23.0509	23.2535	23.2679	23.2679	23.2961	23.2155	23.214	23.2535	23.3376	22.9672	23.2679	23.3101	23.1238	23.178	exocytosis [GO:0006887];protein transport [GO:0015031];regulation of entry of bacterium into host cell [GO:2000535]	centriolar satellite [GO:0034451];cytosol [GO:0005829];exocyst [GO:0000145];Flemming body [GO:0090543];growth cone membrane [GO:0032584];microtubule organizing center [GO:0005815];plasma membrane [GO:0005886]		FUNCTION: Component of the exocyst complex involved in the docking of exocytic vesicles with fusion sites on the plasma membrane. In adipocytes, plays a crucial role in targeting SLC2A4 vesicle to the plasma membrane in response to insulin, perhaps directing the vesicle to the precise site of fusion. It is required for neuron survival and plays an essential role in cortical development (By simila…	O35382		0.621366	1	0.0702744	0.448375	O35250	O35250	EXOC7_MOUSE	Exoc7	Exocyst complex component 7
24.0691	23.9406	23.867	23.9847	23.7895	23.7796	23.7594	23.867	23.7995	24.002	23.9584	23.7695	23.8764	23.7796	mRNA processing [GO:0006397];response to alkaloid [GO:0043279];response to toxic substance [GO:0009636];RNA splicing [GO:0008380]	nuclear speck [GO:0016607];nucleolus [GO:0005730];spliceosomal complex [GO:0005681];U12-type spliceosomal complex [GO:0005689];U2-type post-mRNA release spliceosomal complex [GO:0071008]	ATP binding [GO:0005524];ATP hydrolysis activity [GO:0140603];double-stranded RNA binding [GO:0003725];RNA binding [GO:0003723];RNA helicase activity [GO:0003724]	FUNCTION: Pre-mRNA processing factor involved in disassembly of spliceosomes after the release of mature mRNA. In cooperation with TFIP11 seem to be involved in the transition of the U2, U5 and U6 snRNP-containing IL complex to the snRNP-free IS complex leading to efficient debranching and turnover of excised introns (By similarity). {ECO:0000250}.	Q91WS2;Q9ERA6		0.0252151	1	-0.00424008	-0.0267198	O35286	O35286	DHX15_MOUSE	Dhx15	Pre-mRNA-splicing factor ATP-dependent RNA helicase DHX15
26.6458	26.558	26.7645	26.7895	26.7645	26.726	26.632	26.7645	26.5898	26.6595	26.8385	26.604	26.5638	26.5522	cell differentiation [GO:0030154];cell population proliferation [GO:0008283];DNA unwinding involved in DNA replication [GO:0006268];negative regulation of transcription by RNA polymerase II [GO:0000122];negative regulation of transcription, DNA-templated [GO:0045892];regulation of transcription by RNA polymerase II [GO:0006357]	nucleoplasm [GO:0005654];nucleus [GO:0005634]	DNA-binding transcription factor activity [GO:0003700];DNA-binding transcription factor activity, RNA polymerase II-specific [GO:0000981];DNA-binding transcription factor binding [GO:0140297];DNA-binding transcription repressor activity, RNA polymerase II-specific [GO:0001227];double-stranded DNA binding [GO:0003690];double-stranded telomeric DNA binding [GO:0003691];mRNA binding [GO:0003729];pur…	FUNCTION: Has capacity to bind repeated elements in single-stranded DNA such as the purine-rich single strand of the PUR element located upstream of the MYC gene. Participates in transcriptional and translational regulation of alpha-MHC expression in cardiac myocytes by binding to the purine-rich negative regulatory (PNR) element. Modulates constitutive liver galectin-3 gene transcription by bind…			0.413405	1	0.0491375	0.317798	O35295	O35295	PURB_MOUSE	Purb	Transcriptional activator protein Pur-beta
20.0821	20.343	20.2989	20.1946	20.4676	20.1581	20.7471	19.1913	20.3101	19.8932	19.7253	20.0821	20.3101	20.953	acetylcholine transport [GO:0015870];chemical synaptic transmission [GO:0007268];neurotransmitter loading into synaptic vesicle [GO:0098700]	AP-1 adaptor complex [GO:0030121];AP-2 adaptor complex [GO:0030122];axon [GO:0030424];axon terminus [GO:0043679];cholinergic synapse [GO:0098981];cytoplasm [GO:0005737];cytoplasmic vesicle [GO:0031410];integral component of synaptic vesicle membrane [GO:0030285];neuromuscular junction [GO:0031594];neuron projection [GO:0043005];synaptic vesicle [GO:0008021];terminal bouton [GO:0043195]	acetylcholine transmembrane transporter activity [GO:0005277];monoamine transmembrane transporter activity [GO:0008504];transmembrane transporter activity [GO:0022857]	FUNCTION: Involved in acetylcholine transport into synaptic vesicles. {ECO:0000250|UniProtKB:Q16572}.			0.00892888	1	0.00644044	0.0185448	O35304	O35304	VACHT_MOUSE	Slc18a3	Vesicular acetylcholine transporter
26.204	26.329	26.0772	26.5345	26.2891	26.533	26.558	26.6458	26.0105	26.6458	26.4846	26.1312	26.5448	26.976	alanine transport [GO:0032328];amino acid import across plasma membrane [GO:0089718];gamma-aminobutyric acid import [GO:0051939];import across plasma membrane [GO:0098739];modulation of chemical synaptic transmission [GO:0050804];neurotransmitter transport [GO:0006836];nitrogen compound transport [GO:0071705];positive regulation of cell differentiation [GO:0045597];positive regulation of necrotic…	apical plasma membrane [GO:0016324];basolateral plasma membrane [GO:0016323];dendrite [GO:0030425];GABA-ergic synapse [GO:0098982];integral component of plasma membrane [GO:0005887];integral component of postsynaptic membrane [GO:0099055];microvillus membrane [GO:0031528];neuronal cell body [GO:0043025];plasma membrane [GO:0005886];plasma membrane protein complex [GO:0098797]	alanine transmembrane transporter activity [GO:0022858];amino acid transmembrane transporter activity [GO:0015171];gamma-aminobutyric acid transmembrane transporter activity [GO:0015185];taurine binding [GO:0030977];taurine transmembrane transporter activity [GO:0005368];taurine:sodium symporter activity [GO:0005369]	FUNCTION: Sodium-dependent taurine and beta-alanine transporter. Chloride ions are necessary for optimal uptake. {ECO:0000269|PubMed:1465453, ECO:0000269|PubMed:22896705}.			0.745365	0.945913	-0.203031	-0.837206	O35316	O35316	SC6A6_MOUSE	Slc6a6	Sodium- and chloride-dependent taurine transporter
23.48	23.4425	23.7796	23.632	23.6649	23.632	23.391	23.5983	23.5754	23.654	23.4425	23.2961	23.7594	23.1976	mRNA splicing, via spliceosome [GO:0000398];positive regulation of RNA splicing [GO:0033120];response to insulin [GO:0032868];response to wounding [GO:0009611]	nuclear speck [GO:0016607];nucleus [GO:0005634]	mRNA binding [GO:0003729];protein kinase B binding [GO:0043422];RNA binding [GO:0003723];RS domain binding [GO:0050733]	FUNCTION: May be required for progression through G1 and entry into S phase of cell growth. May play a regulatory role in pre-mRNA splicing. Autoregulates its own expression. Plays a role in constitutive splicing and can modulate the selection of alternative splice sites (By similarity). {ECO:0000250}.			0.56037	1	0.107371	0.553718	O35326	O35326	SRSF5_MOUSE	Srsf5	Serine/arginine-rich splicing factor 5
22.1488	22.2707	22.3619	22.1704	22.3129	22.0526	22.3645	22.0592	22.3565	22.2535	22.0393	22.3511	22.0886	22.3239	NLS-bearing protein import into nucleus [GO:0006607];protein import into nucleus [GO:0006606];response to hydrogen peroxide [GO:0042542]	cytoplasm [GO:0005737];nuclear membrane [GO:0031965];nucleoplasm [GO:0005654];nucleus [GO:0005634]	nuclear import signal receptor activity [GO:0061608];nuclear localization sequence binding [GO:0008139]	FUNCTION: Functions in nuclear protein import as an adapter protein for nuclear receptor KPNB1. Binds specifically and directly to substrates containing either a simple or bipartite NLS motif. Docking of the importin/substrate complex to the nuclear pore complex (NPC) is mediated by KPNB1 through binding to nucleoporin FxFG repeats and the complex is subsequently translocated through the pore by …	Q15637		0.112001	1	0.0217699	0.125347	O35343	O35343	IMA3_MOUSE	Kpna4	Importin subunit alpha-3
21.2764	21.1581	21.3857	21.3699	21.3645	21.2185	21.3645	21.2302	21.3321	21.1015	21.2877	21.3857	21.2006	20.8346	NLS-bearing protein import into nucleus [GO:0006607]	cytoplasm [GO:0005737];nucleoplasm [GO:0005654];nucleus [GO:0005634]	nuclear import signal receptor activity [GO:0061608];nuclear localization sequence binding [GO:0008139];protein C-terminus binding [GO:0008022]	FUNCTION: Functions in nuclear protein import as an adapter protein for nuclear receptor KPNB1. Binds specifically and directly to substrates containing either a simple or bipartite NLS motif. Docking of the importin/substrate complex to the nuclear pore complex (NPC) is mediated by KPNB1 through binding to nucleoporin FxFG repeats and the complex is subsequently translocated through the pore by …			0.997437	0.971262	0.13796	0.776987	O35344	O35344	IMA4_MOUSE	Kpna3	Importin subunit alpha-4
22.6714	22.8461	22.7735	22.4375	22.7348	23.0224	22.7816	22.937	22.9795	22.6342	22.928	22.8633	22.8708	22.2361	entry of viral genome into host nucleus through nuclear pore complex via importin [GO:0075506];maternal process involved in female pregnancy [GO:0060135];mitigation of host defenses by symbiont [GO:0030682];NLS-bearing protein import into nucleus [GO:0006607];positive regulation of cytokine production involved in inflammatory response [GO:1900017];positive regulation of transcription by RNA polym…	cytoplasm [GO:0005737];host cell [GO:0043657];nucleoplasm [GO:0005654];nucleus [GO:0005634]	nuclear import signal receptor activity [GO:0061608];nuclear localization sequence binding [GO:0008139]	FUNCTION: Functions in nuclear protein import as an adapter protein for nuclear receptor KPNB1. Binds specifically and directly to substrates containing either a simple or bipartite NLS motif. Docking of the importin/substrate complex to the nuclear pore complex (NPC) is mediated by KPNB1 through binding to nucleoporin FxFG repeats and the complex is subsequently translocated through the pore by …			0.327986	1	0.0917342	0.411486	O35345	O35345	IMA7_MOUSE	Kpna6	Importin subunit alpha-7
22.7935	22.7614	22.5915	22.5846	22.8191	22.654	22.7098	22.823	22.7975	22.9079	22.743	22.6141	22.8054	22.6186	cellular response to hydrogen peroxide [GO:0070301];mammary gland involution [GO:0060056];negative regulation of actin filament polymerization [GO:0030837];negative regulation of NIK/NF-kappaB signaling [GO:1901223];positive regulation of cardiac muscle cell apoptotic process [GO:0010666];positive regulation of leukocyte tethering or rolling [GO:1903238];positive regulation of vascular permeabili…	cytoplasm [GO:0005737];cytosol [GO:0005829];lysosome [GO:0005764];membrane [GO:0016020];mitochondrion [GO:0005739];plasma membrane [GO:0005886]	calcium ion binding [GO:0005509];calcium-dependent cysteine-type endopeptidase activity [GO:0004198];cytoskeletal protein binding [GO:0008092];enzyme binding [GO:0019899];peptidase activity [GO:0008233]	FUNCTION: Calcium-regulated non-lysosomal thiol-protease which catalyzes limited proteolysis of substrates involved in cytoskeletal remodeling and signal transduction. Proteolytically cleaves CTBP1 at 'Asn-375', 'Gly-388' and 'His-410'. {ECO:0000250|UniProtKB:P07384}.			0.0726961	1	-0.0117756	-0.0739295	O35350	O35350	CAN1_MOUSE	Capn1	Calpain-1 catalytic subunit
21.1457	21.3857	21.3211	20.2764	21.2302	21.6714	21.1642	21.654	21.6051	20.9316	21.7223	21.7836	21.3266	21.3484	angiogenesis [GO:0001525];axon extension involved in axon guidance [GO:0048846];axon guidance [GO:0007411];cellular response to leukemia inhibitory factor [GO:1990830];dorsal root ganglion morphogenesis [GO:1904835];facial nerve structural organization [GO:0021612];facioacoustic ganglion development [GO:1903375];gonadotrophin-releasing hormone neuronal migration to the hypothalamus [GO:0021828];h…	axon [GO:0030424];glutamatergic synapse [GO:0098978];integral component of postsynaptic membrane [GO:0099055];plasma membrane [GO:0005886]	heparin binding [GO:0008201];identical protein binding [GO:0042802];metal ion binding [GO:0046872];semaphorin receptor activity [GO:0017154];vascular endothelial growth factor-activated receptor activity [GO:0005021]	FUNCTION: High affinity receptor for semaphorins 3C, 3F, VEGF-165 and VEGF-145 isoforms of VEGF, and the PLGF-2 isoform of PGF.			0.287804	1	-0.149837	-0.463042	O35375	O35375	NRP2_MOUSE	Nrp2	Neuropilin-2
19.1439	19.2151	19.0027	18.393	18.8331	18.058	19.0784	19.3789	19.1635	19.047	19.1125	19.0252	18.7175	18.5958	carboxylic acid transmembrane transport [GO:1905039];cell chemotaxis [GO:0060326];cellular response to amyloid-beta [GO:1904646];export across plasma membrane [GO:0140115];glutathione transmembrane transport [GO:0034775];leukotriene transport [GO:0071716];long-chain fatty acid import across plasma membrane [GO:0015911];negative regulation of cell death [GO:0060548];negative regulation of neuron d…	apical plasma membrane [GO:0016324];basal plasma membrane [GO:0009925];basolateral plasma membrane [GO:0016323];cytoplasm [GO:0005737];integral component of plasma membrane [GO:0005887];lateral plasma membrane [GO:0016328];membrane [GO:0016020];plasma membrane [GO:0005886]	ABC-type glutathione S-conjugate transporter activity [GO:0015431];ABC-type transporter activity [GO:0140359];ABC-type xenobiotic transporter activity [GO:0008559];amide transmembrane transporter activity [GO:0042887];ATP binding [GO:0005524];ATPase-coupled lipid transmembrane transporter activity [GO:0034040];ATPase-coupled transmembrane transporter activity [GO:0042626];carboxylic acid transmem…	FUNCTION: Mediates export of organic anions and drugs from the cytoplasm. Mediates ATP-dependent transport of glutathione and glutathione conjugates, leukotriene C4, estradiol-17-beta-o-glucuronide, methotrexate, antiviral drugs and other xenobiotics. Confers resistance to anticancer drugs by decreasing accumulation of drug in cells, and by mediating ATP- and GSH-dependent drug export (PubMed:928…			0.031886	1	0.0189095	0.0613082	O35379	O35379	MRP1_MOUSE	Abcc1	Multidrug resistance-associated protein 1
24.6811	24.4298	24.4923	24.8576	24.2535	24.604	24.2021	23.976	24.5404	24.6757	24.6096	24.3645	24.2961	23.8191	nucleocytoplasmic transport [GO:0006913];regulation of apoptotic process [GO:0042981]	cytoplasm [GO:0005737];endoplasmic reticulum [GO:0005783];nuclear matrix [GO:0016363];nucleus [GO:0005634];perinuclear region of cytoplasm [GO:0048471]	histone binding [GO:0042393]	FUNCTION: Multifunctional protein that is involved in the regulation of many processes including tumor suppression, apoptosis, cell cycle progression or transcription. Promotes apoptosis by favouring the activation of caspase-9/CASP9 and allowing apoptosome formation. In addition, plays a role in the modulation of histone acetylation and transcription as part of the INHAT (inhibitor of histone ac…	Q8CCE9		0.243337	1	0.095496	0.361794	O35381	O35381	AN32A_MOUSE	Anp32a	Acidic leucine-rich nuclear phosphoprotein 32 family member A
23.0122	23.0999	23.0493	23.1457	23.2821	23.0409	23.0625	23.1441	23.0756	23.0459	23.0983	23.1765	23.0542	23.1734	chemical synaptic transmission [GO:0007268];establishment of cell polarity [GO:0030010];exocytosis [GO:0006887];Golgi to plasma membrane transport [GO:0006893];Golgi to transport vesicle transport [GO:0055108];membrane biogenesis [GO:0044091];oligodendrocyte differentiation [GO:0048709];paraxial mesoderm formation [GO:0048341];positive regulation of calcium-mediated signaling [GO:0050850];protein…	cell leading edge [GO:0031252];cytoplasm [GO:0005737];dendritic shaft [GO:0043198];exocyst [GO:0000145];Flemming body [GO:0090543];growth cone [GO:0030426];growth cone membrane [GO:0032584];microvillus [GO:0005902];myelin sheath [GO:0043209];myelin sheath abaxonal region [GO:0035748];neuron projection [GO:0043005];neuronal cell body [GO:0043025];plasma membrane [GO:0005886];postsynaptic density […	PDZ domain binding [GO:0030165];protein N-terminus binding [GO:0047485];protein-containing complex binding [GO:0044877];small GTPase binding [GO:0031267]	FUNCTION: Component of the exocyst complex involved in the docking of exocytic vesicles with fusion sites on the plasma membrane.	O35250		0.0718711	1	-0.00829591	-0.0583355	O35382	O35382	EXOC4_MOUSE	Exoc4	Exocyst complex component 4
19.6425	19.6656	19.2679	18.9788	20.2302	19.4763	19.9072	19.7982	19.0367	19.9459	18.2654	19.4397	19.5694	19.5345	2-oxobutyrate catabolic process [GO:0019606];2-oxoglutarate metabolic process [GO:0006103];fatty acid alpha-oxidation [GO:0001561];isoprenoid metabolic process [GO:0006720];methyl-branched fatty acid metabolic process [GO:0097089]	9+0 non-motile cilium [GO:0097731];mitochondrion [GO:0005739];peroxisomal matrix [GO:0005782];peroxisome [GO:0005777]	carboxylic acid binding [GO:0031406];catalytic activity [GO:0003824];ferrous iron binding [GO:0008198];L-ascorbic acid binding [GO:0031418];phytanoyl-CoA dioxygenase activity [GO:0048244]	FUNCTION: Catalyzes the 2-hydroxylation of not only racemic phytanoyl-CoA and the isomers of 3-methylhexadecanoyl-CoA, but also a variety of other mono-branched 3-methylacyl-CoA esters (with a chain length of at least seven carbon atoms) and straight-chain acyl-CoA esters (with a chain length longer than four carbon atoms) (By similarity). Does not hydroxylate long and very long straight chain ac…			0.323889	1	0.204942	0.542917	O35386	O35386	PAHX_MOUSE	Phyh	Phytanoyl-CoA dioxygenase, peroxisomal	MitoCarta3.0	targetP signal, induction, MS/MS++	Matrix	Metabolism > Lipid metabolism
21.4825	21.9459	21.8913	21.7634	22.0526	21.714	21.8538	21.9316	21.9171	22.3403	22.1946	22.3565	22.155	22.2593	cell surface receptor signaling pathway [GO:0007166];cellular response to cytokine stimulus [GO:0071345];negative regulation of apoptotic process [GO:0043066];positive regulation of actin cytoskeleton reorganization [GO:2000251];positive regulation of granulocyte differentiation [GO:0030854];positive regulation of peptidyl-serine phosphorylation [GO:0033138];positive regulation of peptidyl-tyrosi…	actin cytoskeleton [GO:0015629];apical plasma membrane [GO:0016324];cell cortex [GO:0005938];clathrin-coated vesicle [GO:0030136];cytoplasm [GO:0005737];endoplasmic reticulum [GO:0005783];intracellular membrane-bounded organelle [GO:0043231];lamellipodium [GO:0030027];mitochondrial intermembrane space [GO:0005758];mitochondrial outer membrane [GO:0005741];mitochondrion [GO:0005739];nuclear membra…	interleukin-1 binding [GO:0019966];protein domain specific binding [GO:0019904];protein N-terminus binding [GO:0047485]	FUNCTION: Recruits the Arp2/3 complex to the cell cortex and regulates reorganization of the cortical actin cytoskeleton via its interaction with KCNC3 and the Arp2/3 complex. Slows down the rate of inactivation of KCNC3 channels. Promotes GNA13-mediated cell migration. Involved in the clathrin-mediated endocytosis pathway. May be involved in internalization of ABC transporters such as ABCB11. Ma…	P42227;Q13563;Q5XJY4;Q8BWG8;Q9JIY5		3.65273	0.108566	-0.421998	-2.32919	O35387	O35387	HAX1_MOUSE	Hax1	HCLS1-associated protein X-1
22.5592	22.1825	22.3565	22.0526	22.0886	22.0756	22.5777	22.4775	22.2821	22.2564	22.2006	21.9207	22.3699	22.3484	adult walking behavior [GO:0007628];axon choice point recognition [GO:0016198];axon guidance [GO:0007411];ephrin receptor signaling pathway [GO:0048013];negative regulation of axonogenesis [GO:0050771];T cell costimulation [GO:0031295];trans-synaptic signaling by trans-synaptic complex, modulating synaptic transmission [GO:0099557]	glutamatergic synapse [GO:0098978];hippocampal mossy fiber to CA3 synapse [GO:0098686];integral component of postsynaptic density membrane [GO:0099061];integral component of presynaptic membrane [GO:0099056];plasma membrane [GO:0005886]	ephrin receptor binding [GO:0046875]	FUNCTION: Cell surface transmembrane ligand for Eph receptors, a family of receptor tyrosine kinases which are crucial for migration, repulsion and adhesion during neuronal, vascular and epithelial development. Binds promiscuously Eph receptors residing on adjacent cells, leading to contact-dependent bidirectional signaling into neighboring cells. The signaling pathway downstream of the receptor …	Q4VCP5		0.291562	1	0.0755129	0.357069	O35393	O35393	EFNB3_MOUSE	Efnb3	Ephrin-B3
25.452	25.5983	25.5315	25.6264	25.604	25.4923	25.4953	25.4923	25.5404	25.0401	25.5783	25.6811	25.5014	25.5345	inflammatory response [GO:0006954];innate immune response [GO:0045087];myotube differentiation [GO:0014902];regulation of cytokine production involved in inflammatory response [GO:1900015]	early endosome membrane [GO:0031901];endoplasmic reticulum membrane [GO:0005789];Golgi membrane [GO:0000139];integral component of membrane [GO:0016021];late endosome membrane [GO:0031902];lysosomal lumen [GO:0043202];lysosomal membrane [GO:0005765]	phospholipase D activity [GO:0004630];single-stranded DNA 5'-3' exodeoxyribonuclease activity [GO:0045145]	FUNCTION: 5'->3' DNA exonuclease which digests single-stranded DNA (ssDNA) (PubMed:30111894). Regulates inflammatory cytokine responses via the degradation of nucleic acids, by reducing the concentration of ssDNA able to stimulate TLR9, a nucleotide-sensing receptor in collaboration with PLD4 (PubMed:30111894). May be important in myotube formation. Plays a role in lysosomal homeostasis. Involved…			0.372128	1	0.0698707	0.378685	O35405	O35405	PLD3_MOUSE	Pld3	Phospholipase D3
22.1825	22.2535	22.0658	21.8913	22.1488	22.2849	22.2821	22.2593	22.1079	22.3831	22.0122	21.9098	22.2036	22.0854	folic acid-containing compound metabolic process [GO:0006760];positive regulation of apoptotic process [GO:0043065];proteolysis [GO:0006508]	integral component of membrane [GO:0016021];integral component of plasma membrane [GO:0005887];plasma membrane [GO:0005886]	carboxypeptidase activity [GO:0004180];dipeptidase activity [GO:0016805];metal ion binding [GO:0046872];metallocarboxypeptidase activity [GO:0004181];peptidase activity [GO:0008233]	FUNCTION: Also exhibits a dipeptidyl-peptidase IV type activity. In vitro, cleaves Gly-Pro-AMC. {ECO:0000250}.;FUNCTION: Has both folate hydrolase and N-acetylated-alpha-linked-acidic dipeptidase (NAALADase) activity. Has a preference for tri-alpha-glutamate peptides (By similarity). In the intestine, required for the uptake of folate. In the brain, modulates excitatory neurotransmission through …			0.224277	1	0.0451932	0.246778	O35409	Q9CZR2;O35409	FOLH1_MOUSE	Folh1	Glutamate carboxypeptidase 2
22.3592	22.4298	22.4825	22.1519	22.4849	22.3805	22.4221	22.4551	22.3699	22.0756	22.1673	21.9316	22.2961	21.9847	'de novo' pyrimidine nucleobase biosynthetic process [GO:0006207];'de novo' UMP biosynthetic process [GO:0044205];female pregnancy [GO:0007565];lactation [GO:0007595];positive regulation of apoptotic process [GO:0043065];pyrimidine ribonucleotide biosynthetic process [GO:0009220];regulation of mitochondrial fission [GO:0090140];response to caffeine [GO:0031000];response to drug [GO:0042493];respo…	cytosol [GO:0005829];integral component of membrane [GO:0016021];mitochondrial inner membrane [GO:0005743];mitochondrion [GO:0005739];neuronal cell body [GO:0043025];nucleoplasm [GO:0005654]	dihydroorotate dehydrogenase activity [GO:0004152];FMN binding [GO:0010181];quinone binding [GO:0048038];ubiquinone binding [GO:0048039]	FUNCTION: Catalyzes the conversion of dihydroorotate to orotate with quinone as electron acceptor.			3.20057	0.321111	0.301817	1.81961	O35435	O35435	PYRD_MOUSE	Dhodh	Dihydroorotate dehydrogenase (quinone), mitochondrial	MitoCarta3.0	literature, mito protein domain, MS/MS++	MIM	Metabolism > Nucleotide metabolism > Nucleotide synthesis and processing;Metabolism > Electron carriers > Q-linked reactions, other
23.2961	23.6431	23.7796	23.5045	23.5045	23.6431	23.2821	23.8858	23.8288	22.8727	23.5638	23.4923	23.7077	23.417	learning or memory [GO:0007611];long-term synaptic depression [GO:0060292];long-term synaptic potentiation [GO:0060291];protein localization [GO:0008104];protein localization to cell surface [GO:0034394];protein phosphorylation [GO:0006468];regulation of AMPA receptor activity [GO:2000311];synapse organization [GO:0050808]	glutamatergic synapse [GO:0098978];integral component of postsynaptic membrane [GO:0099055];membrane [GO:0016020];postsynaptic density membrane [GO:0098839];synaptic vesicle membrane [GO:0030672]	signaling receptor regulator activity [GO:0030545]	FUNCTION: Required to maintain a pool of extrasynaptic AMPA-regulated glutamate receptors (AMPAR) which is necessary for synapse development and function (PubMed:29490264). Regulates AMPAR function and synaptic transmission during development but is dispensable at mature hippocampal synapses (PubMed:29490264, PubMed:31216424). Plays a role in regulating basal phosphorylation levels of glutamate r…			0.660194	0.975758	0.185684	0.763965	O35449	O35449	PRRT1_MOUSE	Prrt1	Proline-rich transmembrane protein 1
21.8423	21.7995	21.8269	22.1886	22.1704	21.7348	22.0459	22.0526	22.1301	22.1825	21.9207	21.9916	22.0224	22.0258	response to mechanical stimulus [GO:0009612]	endosome membrane [GO:0010008];integral component of membrane [GO:0016021];intracellular membrane-bounded organelle [GO:0043231]	antiporter activity [GO:0015297];ATP binding [GO:0005524];chloride transmembrane transporter activity [GO:0015108];voltage-gated chloride channel activity [GO:0005247]	FUNCTION: Chloride transport protein, initially identified as voltage-gated chloride channel. The presence of the conserved gating glutamate residues suggests that is functions as antiporter. {ECO:0000269|PubMed:16950870}.			0.254351	1	-0.0518439	-0.279097	O35454	O35454	CLCN6_MOUSE	Clcn6	Chloride transport protein 6
22.8538	22.867	22.8346	22.6475	22.9388	22.8576	22.8132	22.9566	22.7203	22.9951	22.9672	22.7856	22.9134	22.5938	fatty acid beta-oxidation [GO:0006635]	mitochondrion [GO:0005739];peroxisome [GO:0005777]	delta3,5-delta2,4-dienoyl-CoA isomerase activity [GO:0051750]	FUNCTION: Isomerization of 3-trans,5-cis-dienoyl-CoA to 2-trans,4-trans-dienoyl-CoA. {ECO:0000250|UniProtKB:Q62651}.			0.102454	1	-0.0188623	-0.11147	O35459	O35459	ECH1_MOUSE	Ech1	Delta(3,5)-Delta(2,4)-dienoyl-CoA isomerase, mitochondrial	MitoCarta3.0	APEX_matrix, targetP signal, yeast mito homolog+, mito protein domain, coexpression+, MS/MS++	Matrix	Metabolism > Lipid metabolism
24.2463	24.3975	24.4298	24.3307	24.3444	24.2535	24.4738	24.4298	24.3101	24.2535	24.4234	24.3778	24.3578	24.3239	apoptotic process [GO:0006915];camera-type eye development [GO:0043010];cell fate specification [GO:0001708];dorsal/ventral neural tube patterning [GO:0021904];dorsal/ventral pattern formation [GO:0009953];multicellular organism growth [GO:0035264];negative regulation of apoptotic process [GO:0043066];negative regulation of protein phosphorylation [GO:0001933];neural tube development [GO:0021915]…	cytosol [GO:0005829];endoplasmic reticulum [GO:0005783];integral component of endoplasmic reticulum membrane [GO:0030176];mitochondrial envelope [GO:0005740];mitochondrial membrane [GO:0031966];mitochondrion [GO:0005739];protein-containing complex [GO:0032991]	disordered domain specific binding [GO:0097718];identical protein binding [GO:0042802];peptidyl-prolyl cis-trans isomerase activity [GO:0003755];protein folding chaperone [GO:0044183]	FUNCTION: Constitutively inactive PPiase, which becomes active when bound to calmodulin and calcium. Seems to act as a chaperone for BCL2, targets it to the mitochondria and modulates its phosphorylation state. The BCL2/FKBP8/calmodulin/calcium complex probably interferes with the binding of BCL2 to its targets. The active form of FKBP8 may therefore play a role in the regulation of apoptosis (By…			0.0886823	1	0.010034	0.0706517	O35465	O35465	FKBP8_MOUSE	Fkbp8	Peptidyl-prolyl cis-trans isomerase FKBP8	MitoCarta3.0	literature, yeast mito homolog, mito protein domain, coexpression, MS/MS	MOM	Mitochondrial dynamics and surveillance > Autophagy;Mitochondrial dynamics and surveillance > Mitophagy;Mitochondrial dynamics and surveillance > Organelle contact sites
22.2125	22.1457	21.7634	21.5498	21.6584	21.9916	22.155	22.1143	21.8191	21.8307	21.8113	21.7634	22.1332	21.6497	cell adhesion [GO:0007155];positive regulation of cell-substrate adhesion [GO:0010811]	extracellular region [GO:0005576]	calcium ion binding [GO:0005509]	FUNCTION: Promotes adhesion of endothelial cells through interaction with the alpha-v/beta-3 integrin receptor. Inhibits formation of vascular-like structures. May be involved in regulation of vascular morphogenesis of remodeling in embryonic development.			0.343376	1	0.0967615	0.430219	O35474	O35474	EDIL3_MOUSE	Edil3	EGF-like repeat and discoidin I-like domain-containing protein 3
21.2764	21.6006	21.3645	21.4221	21.0886	21.3699	21.6364	21.2989	21.2006	21.4015	21.4476	21.3645	21.4324	21.0359	bile acid biosynthetic process [GO:0006699];fatty acid alpha-oxidation [GO:0001561];fatty acid beta-oxidation [GO:0006635];fatty acid transport [GO:0015908];long-chain fatty acid import into cell [GO:0044539];long-chain fatty acid metabolic process [GO:0001676];methyl-branched fatty acid metabolic process [GO:0097089];very long-chain fatty acid catabolic process [GO:0042760];very long-chain fatty…	endoplasmic reticulum [GO:0005783];endoplasmic reticulum lumen [GO:0005788];endoplasmic reticulum membrane [GO:0005789];integral component of endoplasmic reticulum membrane [GO:0030176];integral component of peroxisomal membrane [GO:0005779];intracellular membrane-bounded organelle [GO:0043231];mitochondrion [GO:0005739];peroxisomal membrane [GO:0005778];peroxisome [GO:0005777];plasma membrane [G…	arachidonate-CoA ligase activity [GO:0047676];ATP binding [GO:0005524];cholate-CoA ligase activity [GO:0047747];enzyme binding [GO:0019899];fatty acid transmembrane transporter activity [GO:0015245];long-chain fatty acid transporter activity [GO:0005324];long-chain fatty acid-CoA ligase activity [GO:0004467];phytanate-CoA ligase activity [GO:0050197];pristanate-CoA ligase activity [GO:0070251];ve…	FUNCTION: Acyl CoA synthetase that activates long-chain and very long-chain fatty acids (VLCFAs) by catalyzing the formation of fatty acyl-CoA (PubMed:15699031, PubMed:20530735). Can also activate branched-chain fatty acids such as phytanic acid and pristanic acid (By similarity). Does not activate C24 bile acids, cholate and chenodeoxycholate (By similarity). In vitro, activates 3-alpha,7-alpha,…			0.0987991	1	0.0256437	0.129995	O35488	O35488	S27A2_MOUSE	Slc27a2	Very long-chain acyl-CoA synthetase
21.1457	22.1301	20.5638	21.3857	21.6971	20.6096	20.1704	21.1143	22.2419	20.7471	21.0821	19.9882	23.6649	21.6971	amino-acid betaine catabolic process [GO:0006579];amino-acid betaine metabolic process [GO:0006577];L-methionine salvage [GO:0071267];methionine biosynthetic process [GO:0009086];protein methylation [GO:0006479]	cytosol [GO:0005829];extracellular exosome [GO:0070062];protein-containing complex [GO:0032991]	betaine-homocysteine S-methyltransferase activity [GO:0047150];methyltransferase activity [GO:0008168];protein-containing complex binding [GO:0044877];zinc ion binding [GO:0008270]	FUNCTION: Involved in the regulation of homocysteine metabolism. Converts betaine and homocysteine to dimethylglycine and methionine, respectively. This reaction is also required for the irreversible oxidation of choline.			0.146107	1	-0.207156	-0.317406	O35490	O35490	BHMT1_MOUSE	Bhmt	Betaine--homocysteine S-methyltransferase 1
22.9061	23.1079	23.0756	22.9548	23.1363	22.7675	23.0139	23.1269	23.019	22.9043	23.0342	23.2302	23.0359	23.1534	cell division [GO:0051301];G2/M transition of mitotic cell cycle [GO:0000086];protein phosphorylation [GO:0006468];regulation of canonical Wnt signaling pathway [GO:0060828];regulation of transcription involved in G1/S transition of mitotic cell cycle [GO:0000083];Wnt signaling pathway [GO:0016055]	cytoplasm [GO:0005737];cytoplasmic cyclin-dependent protein kinase holoenzyme complex [GO:0000308];cytosol [GO:0005829];nucleoplasm [GO:0005654];nucleus [GO:0005634];plasma membrane [GO:0005886]	ATP binding [GO:0005524];cyclin binding [GO:0030332];cyclin-dependent protein serine/threonine kinase activity [GO:0004693];protein kinase activity [GO:0004672];protein serine kinase activity [GO:0106310];protein serine/threonine kinase activity [GO:0004674];protein threonine kinase activity [GO:0106311]	FUNCTION: Serine/threonine-protein kinase involved in the control of the eukaryotic cell cycle, whose activity is controlled by an associated cyclin. Acts as a cell-cycle regulator of Wnt signaling pathway during G2/M phase by mediating the phosphorylation of LRP6 at 'Ser-1490', leading to the activation of the Wnt signaling pathway. Acts as a regulator of cell cycle progression and cell prolifer…			0.399553	1	-0.0595983	-0.354587	O35495	O35495	CDK14_MOUSE	Cdk14	Cyclin-dependent kinase 14
26.5359	26.6865	26.5285	26.7895	26.604	26.4984	26.4754	26.5433	26.6865	26.3645	26.5682	26.8741	26.5898	26.7389	calcium-ion regulated exocytosis [GO:0017156];exocytosis [GO:0006887];hormone secretion [GO:0046879];insulin secretion [GO:0030073];intracellular protein transport [GO:0006886];modulation of excitatory postsynaptic potential [GO:0098815];positive regulation of calcium ion-dependent exocytosis [GO:0045956];positive regulation of catecholamine secretion [GO:0033605];positive regulation of excitator…	acrosomal vesicle [GO:0001669];actomyosin [GO:0042641];axon [GO:0030424];endomembrane system [GO:0012505];glutamatergic synapse [GO:0098978];integral component of membrane [GO:0016021];integral component of plasma membrane [GO:0005887];integral component of presynaptic membrane [GO:0099056];integral component of synaptic vesicle membrane [GO:0030285];intracellular organelle [GO:0043229];membrane …	ATP-dependent protein binding [GO:0043008];calcium channel inhibitor activity [GO:0019855];calcium-dependent protein binding [GO:0048306];chloride channel inhibitor activity [GO:0019869];identical protein binding [GO:0042802];kinase binding [GO:0019900];myosin binding [GO:0017022];myosin head/neck binding [GO:0032028];protein domain specific binding [GO:0019904];protein N-terminus binding [GO:004…	FUNCTION: Plays an essential role in hormone and neurotransmitter calcium-dependent exocytosis and endocytosis (PubMed:17502420, PubMed:28596237, PubMed:28031464). Part of the SNARE (Soluble NSF Attachment Receptor) complex composed of SNAP25, STX1A and VAMP2 which mediates the fusion of synaptic vesicles with the presynaptic plasma membrane. STX1A and SNAP25 are localized on the plasma membrane …	O08547;P21707;P46097;P60879;Q62747		0.166362	1	-0.0328812	-0.184464	O35526	O35526	STX1A_MOUSE	Stx1a	Syntaxin-1A
24.3645	23.7796	23.7286	23.181	23.3101	24.1642	22.9316	23.1673	23.3376	24.141	23.9495	22.8249	24.0772	22.7735	L-glutamate import across plasma membrane [GO:0098712];L-glutamate transmembrane transport [GO:0015813];neurotransmitter uptake [GO:0001504];regulation of membrane potential [GO:0042391]	glutamatergic synapse [GO:0098978];Golgi apparatus [GO:0005794];integral component of plasma membrane [GO:0005887];integral component of postsynaptic membrane [GO:0099055];integral component of presynaptic membrane [GO:0099056];intermediate filament cytoskeleton [GO:0045111];membrane [GO:0016020];membrane protein complex [GO:0098796];parallel fiber to Purkinje cell synapse [GO:0098688];plasma mem…	anion transmembrane transporter activity [GO:0008509];high-affinity glutamate transmembrane transporter activity [GO:0005314];L-glutamate transmembrane transporter activity [GO:0005313];metal ion binding [GO:0046872]	FUNCTION: Sodium-dependent, high-affinity amino acid transporter that mediates the uptake of L-glutamate and also L-aspartate and D-aspartate (PubMed:9379843). Functions as a symporter that transports one amino acid molecule together with two or three Na(+) ions and one proton, in parallel with the counter-transport of one K(+) ion. Mediates Cl(-) flux that is not coupled to amino acid transport;…			0.00177864	1	-0.00164346	-0.00396752	O35544	O35544	EAA4_MOUSE	Slc1a6	Excitatory amino acid transporter 4
22.1612	22.4247	22.7451	22.5333	22.7553	22.502	22.68	22.1269	22.695	22.4923	22.5189	22.6074	22.4324	22.4947	apoptotic process [GO:0006915];endocytosis [GO:0006897];Golgi to plasma membrane transport [GO:0006893];protein localization to ciliary membrane [GO:1903441];protein transport [GO:0015031];vesicle-mediated transport [GO:0016192]	early endosome [GO:0005769];endocytic vesicle [GO:0030139];endosome [GO:0005768];intracellular membrane-bounded organelle [GO:0043231];protein-containing complex [GO:0032991];recycling endosome [GO:0055037]	growth factor activity [GO:0008083];GTPase activator activity [GO:0005096];protein domain specific binding [GO:0019904];protein homodimerization activity [GO:0042803]	FUNCTION: Rab effector protein acting as linker between gamma-adaptin, RAB4A and RAB5A. Involved in endocytic membrane fusion and membrane trafficking of recycling endosomes. Involved in KCNH1 channels trafficking to and from the cell membrane. Stimulates RABGEF1 mediated nucleotide exchange on RAB5A. Mediates the traffic of PKD1:PKD2 complex from the endoplasmic reticulum through the Golgi to th…			0.014301	1	0.00458162	0.0217661	O35551	O35551	RABE1_MOUSE	Rabep1	Rab GTPase-binding effector protein 1
21.1581	20.8651	20.8113	20.8802	20.7056	21.002	21.0559	21.1332	20.8651	21.0156	20.8191	20.8346	21.0224	20.3101	cell migration [GO:0016477];positive regulation of cell migration [GO:0030335];positive regulation of endocytosis [GO:0045807];T cell proliferation [GO:0042098];wound healing, spreading of cells [GO:0044319]	basement membrane [GO:0005604];cell surface [GO:0009986];integral component of plasma membrane [GO:0005887]	integrin binding [GO:0005178]	FUNCTION: Essential for the proper assembly of the glomerular and tubular basement membranes in kidney. {ECO:0000250|UniProtKB:P48509}.	Q62470		0.603665	1	0.141458	0.652549	O35566	O35566	CD151_MOUSE	Cd151	CD151 antigen
23.4923	23.5522	23.3778	23.5869	23.5754	23.5285	23.5404	23.2492	23.5404	23.4551	23.4923	23.48	23.4923	23.4041	double-strand break repair via homologous recombination [GO:0000724];double-strand break repair via nonhomologous end joining [GO:0006303];proteasome-mediated ubiquitin-dependent protein catabolic process [GO:0043161];protein deubiquitination [GO:0016579];protein K63-linked deubiquitination [GO:0070536];regulation of proteasomal protein catabolic process [GO:0061136];response to ethanol [GO:00454…	cytosolic proteasome complex [GO:0031597];proteasome accessory complex [GO:0022624];proteasome complex [GO:0000502];proteasome regulatory particle, lid subcomplex [GO:0008541]	endopeptidase activator activity [GO:0061133];endopeptidase activity [GO:0004175];isopeptidase activity [GO:0070122];Lys63-specific deubiquitinase activity [GO:0061578];metal ion binding [GO:0046872];metallopeptidase activity [GO:0008237];proteasome binding [GO:0070628];thiol-dependent deubiquitinase [GO:0004843]	FUNCTION: Component of the 26S proteasome, a multiprotein complex involved in the ATP-dependent degradation of ubiquitinated proteins. This complex plays a key role in the maintenance of protein homeostasis by removing misfolded or damaged proteins, which could impair cellular functions, and by removing proteins whose functions are no longer required. Therefore, the proteasome participates in num…	Q16186		0.231933	1	0.0289185	0.190626	O35593	O35593	PSDE_MOUSE	Psmd14	26S proteasome non-ATPase regulatory subunit 14
19.1492	19.4392	19.7858	19.4599	19.8819	19.6719	20.0156	19.8686	19.7907	19.704	19.1479	19.5672	19.0933	18.6335	cell differentiation [GO:0030154];cilium assembly [GO:0060271];intraciliary transport [GO:0042073];intraciliary transport involved in cilium assembly [GO:0035735];regulation of smoothened signaling pathway [GO:0008589];spermatogenesis [GO:0007283]	centrosome [GO:0005813];ciliary basal body [GO:0036064];cilium [GO:0005929];intraciliary transport particle B [GO:0030992];sperm midpiece [GO:0097225];sperm principal piece [GO:0097228]	tubulin binding [GO:0015631]	FUNCTION: [Isoform CDV-1]: May be involved in cardiac hypertrophy caused by carnitine deficiency. {ECO:0000269|PubMed:10210276}.;FUNCTION: [Isoform CDV-1R]: May play a role in development of the testis and spermatogenesis. {ECO:0000269|PubMed:12549821}.;FUNCTION: Component of the intraflagellar transport (IFT) complex B: together with IFT74, forms a tubulin-binding module that specifically mediat…			1.47679	0.529434	0.444467	1.55958	O35594	O35594	IFT81_MOUSE	Ift81	Intraflagellar transport protein 81 homolog
22.5045	22.391	22.2707	21.9316	22.1856	22.2849	22.3565	22.4576	22.2821	22.2593	22.2877	22.2564	22.3294	22.1047	adherens junction organization [GO:0034332];amyloid precursor protein catabolic process [GO:0042987];amyloid-beta formation [GO:0034205];cochlea development [GO:0090102];constitutive protein ectodomain proteolysis [GO:0051089];in utero embryonic development [GO:0001701];membrane protein ectodomain proteolysis [GO:0006509];monocyte activation [GO:0042117];negative regulation of cell adhesion [GO:0…	adherens junction [GO:0005912];axon [GO:0030424];cell surface [GO:0009986];clathrin-coated vesicle [GO:0030136];collagen-containing extracellular matrix [GO:0062023];cytoplasm [GO:0005737];dendrite [GO:0030425];dendritic spine [GO:0043197];glutamatergic synapse [GO:0098978];Golgi apparatus [GO:0005794];Golgi membrane [GO:0000139];Golgi-associated vesicle [GO:0005798];intracellular membrane-bounde…	endopeptidase activity [GO:0004175];metal ion binding [GO:0046872];metalloendopeptidase activity [GO:0004222];metalloendopeptidase activity involved in amyloid precursor protein catabolic process [GO:1902945];metallopeptidase activity [GO:0008237];protein homodimerization activity [GO:0042803];protein kinase binding [GO:0019901];SH2 domain binding [GO:0042169];SH3 domain binding [GO:0017124]	FUNCTION: Cleaves the membrane-bound precursor of TNF-alpha to its mature soluble form. Responsible for the proteolytical release of soluble JAM3 from endothelial cells surface (By similarity). Responsible for the proteolytic release of several other cell-surface proteins, including heparin-binding epidermal growth-like factor, ephrin-A2, CD44, CDH2 and for constitutive and regulated alpha-secret…			0.249421	1	0.0485585	0.267315	O35598	O35598	ADA10_MOUSE	Adam10	Disintegrin and metalloproteinase domain-containing protein 10
20.9243	21.2477	20.9316	20.5451	20.9459	21.1886	21.4825	21.2243	21.0493	21.0821	20.8423	20.4775	20.7307	21.0691	adult walking behavior [GO:0007628];autophagy [GO:0006914];bile acid metabolic process [GO:0008206];cellular response to low-density lipoprotein particle stimulus [GO:0071404];cellular response to steroid hormone stimulus [GO:0071383];cholesterol efflux [GO:0033344];cholesterol homeostasis [GO:0042632];cholesterol metabolic process [GO:0008203];cholesterol transport [GO:0030301];endocytosis [GO:0…	endoplasmic reticulum [GO:0005783];endosome [GO:0005768];extracellular region [GO:0005576];Golgi apparatus [GO:0005794];integral component of lysosomal membrane [GO:1905103];integral component of plasma membrane [GO:0005887];late endosome membrane [GO:0031902];lysosome [GO:0005764];membrane [GO:0016020];membrane raft [GO:0045121];nuclear envelope [GO:0005635];perinuclear region of cytoplasm [GO:0…	cholesterol binding [GO:0015485];lipid transporter activity [GO:0005319]	FUNCTION: Intracellular cholesterol transporter which acts in concert with NPC2 and plays an important role in the egress of cholesterol from the endosomal/lysosomal compartment (PubMed:21896731, PubMed:22048958, PubMed:27551080). Unesterified cholesterol that has been released from LDLs in the lumen of the late endosomes/lysosomes is transferred by NPC2 to the cholesterol-binding pocket in the N…			0.798451	0.912342	0.219584	0.891763	O35604	O35604	NPC1_MOUSE	Npc1	NPC intracellular cholesterol transporter 1
20.7955	20.7307	20.9882	21.0426	21.1457	21.5915	21.0292	21.0951	21.2066	20.953	20.8113	21.1269	20.9024	21.1946	anterior/posterior pattern specification [GO:0009952];aortic valve development [GO:0003176];artery development [GO:0060840];atrial septum morphogenesis [GO:0060413];blood vessel development [GO:0001568];blood vessel remodeling [GO:0001974];BMP signaling pathway [GO:0030509];brain development [GO:0007420];cellular response to BMP stimulus [GO:0071773];cellular response to growth factor stimulus [G…	adherens junction [GO:0005912];apical plasma membrane [GO:0016324];basal plasma membrane [GO:0009925];caveola [GO:0005901];cell surface [GO:0009986];clathrin-coated pit [GO:0005905];cytoplasm [GO:0005737];dendrite [GO:0030425];integral component of plasma membrane [GO:0005887];neuronal cell body [GO:0043025];nucleoplasm [GO:0005654];plasma membrane [GO:0005886];postsynaptic density [GO:0014069];r…	ATP binding [GO:0005524];BMP binding [GO:0036122];BMP receptor activity [GO:0098821];cadherin binding [GO:0045296];growth factor binding [GO:0019838];metal ion binding [GO:0046872];phosphatase activator activity [GO:0019211];protein serine/threonine kinase activator activity [GO:0043539];protein serine/threonine kinase activity [GO:0004674];protein tyrosine kinase binding [GO:1990782];signaling r…	FUNCTION: On ligand binding, forms a receptor complex consisting of two type II and two type I transmembrane serine/threonine kinases. Type II receptors phosphorylate and activate type I receptors which autophosphorylate, then bind and activate SMAD transcriptional regulators. Binds to BMP7, BMP2 and, less efficiently, BMP4. Binding is weak but enhanced by the presence of type I receptors for BMP…	P0C605		0.240417	1	0.0717832	0.319746	O35607	O35607	BMPR2_MOUSE	Bmpr2	Bone morphogenetic protein receptor type-2
24.0935	24.2096	24.2096	24.1095	24.1253	24.1642	24.2096	24.217	24.2317	24.0609	24.0935	24.2243	24.217	24.1095	intracellular protein transport [GO:0006886];protein transport [GO:0015031];response to organic substance [GO:0010033];response to retinoic acid [GO:0032526]	Golgi membrane [GO:0000139];integral component of membrane [GO:0016021];intracellular membrane-bounded organelle [GO:0043231];recycling endosome membrane [GO:0055038];trans-Golgi network membrane [GO:0032588]	ubiquitin protein ligase binding [GO:0031625]	FUNCTION: Functions in post-Golgi recycling pathways. Acts as a recycling carrier to the cell surface.			0.462581	1	0.0334027	0.249355	O35609	O35609	SCAM3_MOUSE	Scamp3	Secretory carrier-associated membrane protein 3
22.7013	22.8764	23.1095	22.8557	23.1825	23.0838	23.0658	22.9134	23.0173	22.6453	22.867	22.9261	22.7471	23.0443	cellular response to leukemia inhibitory factor [GO:1990830];GDP-mannose biosynthetic process [GO:0009298];mannose metabolic process [GO:0006013];protein N-linked glycosylation [GO:0006487]	cytoplasm [GO:0005737];cytosol [GO:0005829];neuronal cell body [GO:0043025]	metal ion binding [GO:0046872];phosphomannomutase activity [GO:0004615]	FUNCTION: Involved in the synthesis of the GDP-mannose and dolichol-phosphate-mannose required for a number of critical mannosyl transfer reactions. In addition, may be responsible for the degradation of glucose-1,6-bisphosphate in ischemic brain. {ECO:0000269|PubMed:18927083}.			0.832061	0.998662	0.132446	0.714093	O35621	O35621	PMM1_MOUSE	Pmm1	Phosphomannomutase 1
20.2185	21.2185	21.2419	20.9812	21.0088	20.4476	20.6364	20.9672	21.0951	21.2535	21.2361	20.9388	21.1886	20.2535	endoplasmic reticulum to Golgi vesicle-mediated transport [GO:0006888];protein transport [GO:0015031];vesicle fusion with Golgi apparatus [GO:0048280];vesicle-mediated transport [GO:0016192]	cis-Golgi network [GO:0005801];endoplasmic reticulum membrane [GO:0005789];Golgi cis cisterna [GO:0000137];Golgi cisterna [GO:0031985];Golgi membrane [GO:0000139];Golgi trans cisterna [GO:0000138];integral component of Golgi membrane [GO:0030173];integral component of membrane [GO:0016021];SNARE complex [GO:0031201]	SNAP receptor activity [GO:0005484];syntaxin binding [GO:0019905]	FUNCTION: Required for vesicular transport from the ER to the Golgi complex. Functions as a SNARE involved in the docking process of ER-derived vesicles with the cis-Golgi membrane (By similarity). {ECO:0000250}.			0.20354	1	-0.105738	-0.339664	O35623	O35623	BET1_MOUSE	Bet1	BET1 homolog
25.8811	25.9933	25.9088	25.8811	25.9672	26.002	26.067	25.9825	25.9517	26.0359	25.8811	25.8576	26.0401	26.0041	aging [GO:0007568];gamma-aminobutyric acid transport [GO:0015812];glycine transport [GO:0015816];hippocampus development [GO:0021766];neurotransmitter loading into synaptic vesicle [GO:0098700]	cell tip [GO:0051286];cone cell pedicle [GO:0044316];dendrite [GO:0030425];dendrite terminus [GO:0044292];GABA-ergic synapse [GO:0098982];inhibitory synapse [GO:0060077];integral component of plasma membrane [GO:0005887];integral component of synaptic vesicle membrane [GO:0030285];intracellular organelle [GO:0043229];neuron projection [GO:0043005];neuron projection terminus [GO:0044306];plasma me…	gamma-aminobutyric acid:proton symporter activity [GO:0015495];glycine transmembrane transporter activity [GO:0015187]	FUNCTION: Involved in the uptake of GABA and glycine into the synaptic vesicles. {ECO:0000250|UniProtKB:O35458, ECO:0000269|PubMed:9395291}.			0.0386354	1	-0.00433328	-0.0310191	O35633	O35633	VIAAT_MOUSE	Slc32a1	Vesicular inhibitory amino acid transporter
20.9882	20.8727	21.0292	20.7955	21.1079	20.9601	21.2419	21.0224	20.8346	20.9882	21.0756	20.5261	20.2535	20.5638	cell division [GO:0051301];meiotic cell cycle [GO:0051321];mitotic spindle assembly [GO:0090307];sister chromatid cohesion [GO:0007062];stem cell population maintenance [GO:0019827]	chromatin [GO:0000785];chromosome, centromeric region [GO:0000775];cohesin complex [GO:0008278];mitotic spindle pole [GO:0097431];nuclear matrix [GO:0016363];nucleoplasm [GO:0005654];nucleus [GO:0005634]	chromatin binding [GO:0003682]	FUNCTION: Component of cohesin complex, a complex required for the cohesion of sister chromatids after DNA replication. The cohesin complex apparently forms a large proteinaceous ring within which sister chromatids can be trapped. At anaphase, the complex is cleaved and dissociates from chromatin, allowing sister chromatids to segregate. The cohesin complex may also play a role in spindle pole as…			1.45134	0.731374	0.302165	1.32837	O35638	O35638	STAG2_MOUSE	Stag2	Cohesin subunit SA-2
23.0241	23.2199	23.2346	22.9548	23.1627	23.391	23.2961	23.1253	23.1734	23.0173	23.1825	23.2679	23.1673	23.1658	animal organ regeneration [GO:0031100];defense response to bacterium [GO:0042742];hippocampus development [GO:0021766];neutrophil degranulation [GO:0043312];phagocytosis [GO:0006909];positive regulation of angiogenesis [GO:0045766];positive regulation of DNA metabolic process [GO:0051054];positive regulation of DNA-binding transcription factor activity [GO:0051091];positive regulation of endothel…	axon [GO:0030424];collagen-containing extracellular matrix [GO:0062023];cytoplasm [GO:0005737];dendrite [GO:0030425];membrane [GO:0016020];neuronal cell body [GO:0043025];phagocytic vesicle membrane [GO:0030670];plasma membrane [GO:0005886];specific granule [GO:0042581]	calcium ion binding [GO:0005509];calcium-dependent phospholipid binding [GO:0005544];calcium-dependent protein binding [GO:0048306];phospholipase A2 inhibitor activity [GO:0019834]	FUNCTION: Inhibitor of phospholipase A2, also possesses anti-coagulant properties.			0.0864135	1	0.0156302	0.0935727	O35639	O35639	ANXA3_MOUSE	Anxa3	Annexin A3
25.2996	25.341	25.2785	25.341	25.3204	25.3031	25.3239	25.2499	25.3273	25.2643	25.2996	25.3511	25.3135	25.2353	clathrin coat assembly [GO:0048268];determination of left/right symmetry [GO:0007368];heart development [GO:0007507];intracellular protein transport [GO:0006886];kidney development [GO:0001822];vesicle-mediated transport [GO:0016192]	clathrin adaptor complex [GO:0030131];clathrin-coated vesicle membrane [GO:0030665];cytosol [GO:0005829];Golgi apparatus [GO:0005794];intracellular membrane-bounded organelle [GO:0043231];trans-Golgi network [GO:0005802]	clathrin binding [GO:0030276];protein kinase binding [GO:0019901]	FUNCTION: Subunit of clathrin-associated adaptor protein complex 1 that plays a role in protein sorting in the late-Golgi/trans-Golgi network (TGN) and/or endosomes. The AP complexes mediate both the recruitment of clathrin to membranes and the recognition of sorting signals within the cytosolic tails of transmembrane cargo molecules.			0.37733	1	0.0166333	0.138733	O35643	O35643	AP1B1_MOUSE	Ap1b1	AP-1 complex subunit beta-1
21.7876	21.7056	21.8913	21.9566	22.391	21.5261	21.9882	21.1079	21.9134	22.2006	21.9707	21.5915	21.3962	22.2273	apoptotic process [GO:0006915];complement activation, classical pathway [GO:0006958];innate immune response [GO:0045087];mature ribosome assembly [GO:0042256];mRNA processing [GO:0006397];negative regulation of defense response to virus [GO:0050687];negative regulation of interferon-gamma production [GO:0032689];negative regulation of interleukin-12 production [GO:0032695];negative regulation of …	cell surface [GO:0009986];cytoplasm [GO:0005737];cytosol [GO:0005829];extracellular space [GO:0005615];GABA-ergic synapse [GO:0098982];glutamatergic synapse [GO:0098978];membrane [GO:0016020];mitochondrial matrix [GO:0005759];mitochondrion [GO:0005739];nucleolus [GO:0005730];nucleus [GO:0005634];plasma membrane [GO:0005886];presynapse [GO:0098793];presynaptic active zone [GO:0048786]	adrenergic receptor binding [GO:0031690];complement component C1q complex binding [GO:0001849];hyaluronic acid binding [GO:0005540];kininogen binding [GO:0030984];mitochondrial ribosome binding [GO:0097177];mRNA binding [GO:0003729];protein kinase C binding [GO:0005080];transcription corepressor activity [GO:0003714];translation activator activity [GO:0008494]	FUNCTION: Is believed to be a multifunctional and multicompartmental protein involved in inflammation and infection processes, ribosome biogenesis, protein synthesis in mitochondria, regulation of apoptosis, transcriptional regulation and pre-mRNA splicing. At the cell surface is thought to act as an endothelial receptor for plasma proteins of the complement and kallikrein-kinin cascades. Putativ…	Q8BGJ9		0.134756	1	-0.0697503	-0.232551	O35658	O35658	C1QBP_MOUSE	C1qbp	Complement component 1 Q subcomponent-binding protein, mitochondrial
22.0625	22.3752	22.7594	22.3699	22.5731	22.7876	22.3778	22.4996	22.6992	22.5333	22.5754	22.3484	22.6518	22.7512	anterograde axonal transport [GO:0008089];anterograde axonal transport of mitochondrion [GO:0098957];autophagy [GO:0006914];cerebellum development [GO:0021549];exocytosis [GO:0006887];hypothalamus cell differentiation [GO:0021979];mitochondrion distribution [GO:0048311];negative regulation of amyloid-beta formation [GO:1902430];neurogenesis [GO:0022008];neuron projection development [GO:0031175];…	autophagosome [GO:0005776];axon cytoplasm [GO:1904115];axon terminus [GO:0043679];centriole [GO:0005814];centrosome [GO:0005813];cytoplasm [GO:0005737];cytoplasmic vesicle [GO:0031410];cytosol [GO:0005829];dendrite [GO:0030425];dendritic spine [GO:0043197];early endosome [GO:0005769];endoplasmic reticulum [GO:0005783];GABA-ergic synapse [GO:0098982];growth cone [GO:0030426];inclusion body [GO:001…	brain-derived neurotrophic factor binding [GO:0048403];identical protein binding [GO:0042802];myosin binding [GO:0017022];protein domain specific binding [GO:0019904];signaling receptor binding [GO:0005102];transmembrane transporter binding [GO:0044325]	FUNCTION: Originally identified as neuronal protein that specifically associates with HTT/huntingtin and the binding is enhanced by an expanded polyglutamine repeat within HTT possibly affecting HAP1 interaction properties. Both HTT and HAP1 are involved in intracellular trafficking and HAP1 is proposed to link HTT to motor proteins and/or transport cargos. Seems to play a role in vesicular trans…	B2GV74;Q8K3E5		0.259139	1	-0.0715642	-0.330489	O35668	O35668	HAP1_MOUSE	Hap1	Huntingtin-associated protein 1
23.6431	23.9316	24.0526	23.8385	23.9672	24.0275	23.9316	23.9584	23.976	23.8385	23.848	24.0526	24.0854	23.9316	acylglycerol catabolic process [GO:0046464];arachidonic acid metabolic process [GO:0019369];fatty acid biosynthetic process [GO:0006633];long-term synaptic depression [GO:0060292];monoacylglycerol catabolic process [GO:0052651];positive regulation of vasoconstriction [GO:0045907];regulation of axon extension [GO:0030516];regulation of endocannabinoid signaling pathway [GO:2000124];regulation of i…	axon [GO:0030424];cytosol [GO:0005829];extrinsic component of membrane [GO:0019898];membrane [GO:0016020];nucleoplasm [GO:0005654];synapse [GO:0045202];varicosity [GO:0043196]	acylglycerol lipase activity [GO:0047372];hydrolase activity [GO:0016787];lipase activity [GO:0016298];protein homodimerization activity [GO:0042803]	FUNCTION: Converts monoacylglycerides to free fatty acids and glycerol (PubMed:9341166, PubMed:17700715, PubMed:18096503, PubMed:19029917, PubMed:20554061, PubMed:20729846, PubMed:21454566). Hydrolyzes the endocannabinoid 2-arachidonoylglycerol, and thereby contributes to the regulation of endocannabinoid signaling, nociperception and perception of pain (PubMed:9341166, PubMed:17700715, PubMed:18…			0.153296	1	-0.0260665	-0.156412	O35678	O35678	MGLL_MOUSE	Mgll	Monoglyceride lipase
21.6141	21.6364	21.5309	20.2764	21.0359	21.8385	21.3266	21.7265	21.5069	20.9672	21.0426	20.5823	20.9316	21.0493	mitochondrial translation [GO:0032543];translation [GO:0006412]	mitochondrial small ribosomal subunit [GO:0005763];mitochondrion [GO:0005739];ribosome [GO:0005840]	structural constituent of ribosome [GO:0003735]				1.23349	0.615564	0.473436	1.45068	O35680	O35680	RT12_MOUSE	Mrps12	28S ribosomal protein S12, mitochondrial	MitoCarta3.0	literature, targetP signal, yeast mito homolog++, Rickettsial homolog, mito protein domain, induction, coexpression+, MS/MS+	Matrix	Mitochondrial central dogma > Translation > Mitochondrial ribosome
22.9812	23.1886	23.2419	22.9951	23.119	23.178	23.1749	23.1901	23.2535	23.0105	23.1238	23.0789	23.0854	23.0886	calcium-ion regulated exocytosis [GO:0017156];cell differentiation [GO:0030154];cellular response to calcium ion [GO:0071277];positive regulation of dendrite extension [GO:1903861];positive regulation of vesicle fusion [GO:0031340];regulation of calcium ion-dependent exocytosis [GO:0017158];regulation of dopamine secretion [GO:0014059];response to calcium ion [GO:0051592];vesicle-mediated transpo…	endosome [GO:0005768];exocytic vesicle [GO:0070382];integral component of synaptic membrane [GO:0099699];plasma membrane [GO:0005886];transport vesicle membrane [GO:0030658]	calcium ion binding [GO:0005509];calcium-dependent phospholipid binding [GO:0005544];clathrin binding [GO:0030276];identical protein binding [GO:0042802];phosphatidylinositol-4,5-bisphosphate binding [GO:0005546];phosphatidylserine binding [GO:0001786];protein heterodimerization activity [GO:0046982];protein homodimerization activity [GO:0042803];SNARE binding [GO:0000149];syntaxin binding [GO:00…	both actions contribute to triggering exocytosis. Plays a role in dendrite formation by melanocytes. {ECO:0000250|UniProtKB:P40748, ECO:0000250|UniProtKB:Q9BQG1}.;FUNCTION: Ca(2+) sensor involved in Ca(2+)-dependent exocytosis of secretory vesicles through Ca(2+) and phospholipid binding to the C2 domain. Ca(2+) induces binding of the C2-domains to phospholipid membranes and to assembled SNARE-co…	Itself;Q9R0N4;Q9R0N8;Q9R0N9		0.790731	1	0.0694908	0.473942	O35681	O35681	SYT3_MOUSE	Syt3	Synaptotagmin-3
23.8093	23.7895	23.6757	23.6431	23.5983	23.5165	23.6865	23.5285	23.6865	23.417	23.976	23.9316	23.1363	23.8093	establishment of endothelial barrier [GO:0061028];membrane raft organization [GO:0031579];negative regulation of actin filament polymerization [GO:0030837];negative regulation of gene expression [GO:0010629];negative regulation of heterotypic cell-cell adhesion [GO:0034115];negative regulation of protein kinase C signaling [GO:0090038];negative regulation of protein phosphorylation [GO:0001933];p…	cell-cell junction [GO:0005911];cortical actin cytoskeleton [GO:0030864];integral component of membrane [GO:0016021];membrane raft [GO:0045121];plasma membrane [GO:0005886];ruffle [GO:0001726]					0.0144916	1	0.0052901	0.023415	O35682	O35682	MYADM_MOUSE	Myadm	Myeloid-associated differentiation marker
23.2375	23.5404	23.3778	22.823	23.5869	22.8727	23.5638	23.4298	23.391	23.1519	23.4551	23.5754	23.6757	22.5708	mitochondrial respiratory chain complex I assembly [GO:0032981]	mitochondrial membrane [GO:0031966];mitochondrial respiratory chain complex I [GO:0005747];mitochondrion [GO:0005739]		FUNCTION: Accessory subunit of the mitochondrial membrane respiratory chain NADH dehydrogenase (Complex I), that is believed not to be involved in catalysis. Complex I functions in the transfer of electrons from NADH to the respiratory chain. The immediate electron acceptor for the enzyme is believed to be ubiquinone. {ECO:0000250|UniProtKB:O15239}.			0.0515953	1	0.027868	0.0948895	O35683	O35683	NDUA1_MOUSE	Ndufa1	NADH dehydrogenase [ubiquinone] 1 alpha subcomplex subunit 1	MitoCarta3.0	literature, coexpression+, MS/MS++	MIM	OXPHOS > Complex I > CI subunits;OXPHOS > OXPHOS subunits
20.4576	20.8346	20.6096	20.4067	20.9243	21.0559	21.0951	20.7796	21.0359	20.4676	20.8034	21.1269	20.85	20.4273	negative regulation of endopeptidase activity [GO:0010951];positive regulation of neuron projection development [GO:0010976];regulation of cell adhesion [GO:0030155]	cytoplasmic vesicle lumen [GO:0060205];extracellular space [GO:0005615];neuronal cell body [GO:0043025];perikaryon [GO:0043204];secretory granule lumen [GO:0034774]	serine-type endopeptidase inhibitor activity [GO:0004867]	FUNCTION: Serine protease inhibitor that inhibits plasminogen activators and plasmin but not thrombin (PubMed:9364046, PubMed:11557034). May be involved in the formation or reorganization of synaptic connections as well as for synaptic plasticity in the adult nervous system. May protect neurons from cell damage by tissue-type plasminogen activator (Probable). {ECO:0000269|PubMed:11557034, ECO:000…			0.171629	1	0.0648902	0.259267	O35684	O35684	NEUS_MOUSE	Serpini1	Neuroserpin
25.2096	25.1253	25.1681	25.1757	25.1449	25.0484	25.1984	25.239	25.1871	25.1984	25.1293	25.1565	25.217	25.3101	cell division [GO:0051301];mitotic metaphase plate congression [GO:0007080];mitotic spindle organization [GO:0007052];nuclear migration [GO:0007097];protein folding [GO:0006457]	cytoplasm [GO:0005737];cytosol [GO:0005829];Golgi apparatus [GO:0005794];microtubule [GO:0005874];midbody [GO:0030496];mitotic spindle [GO:0072686];nucleus [GO:0005634]	unfolded protein binding [GO:0051082]	FUNCTION: Plays a role in neurogenesis and neuronal migration (PubMed:11734602). Necessary for correct formation of mitotic spindles and chromosome separation during mitosis (By similarity). Necessary for cytokinesis and cell proliferation (By similarity). {ECO:0000250|UniProtKB:Q9Y266, ECO:0000269|PubMed:11734602}.	Q61206;Q61768		0.5117	1	-0.0359746	-0.268913	O35685	O35685	NUDC_MOUSE	Nudc	Nuclear migration protein nudC
22.654	22.7265	22.7286	22.8727	22.7244	22.8557	22.6453	22.7013	22.7013	22.9334	22.7675	22.5662	22.6757	22.8651	cell-cell adhesion [GO:0098609];mRNA processing [GO:0006397];RNA splicing [GO:0008380]	catalytic step 2 spliceosome [GO:0071013];cytoplasm [GO:0005737];desmosome [GO:0030057];nuclear speck [GO:0016607]	DNA binding [GO:0003677]	FUNCTION: Transcriptional activator binding to the E-box 1 core sequence of the E-cadherin promoter gene;the core-binding sequence is 5'CAGGTG-3'. Capable of reversing CTBP1-mediated transcription repression. Auxiliary component of the splicing-dependent multiprotein exon junction complex (EJC) deposited at splice junction on mRNAs. The EJC is a dynamic structure consisting of core proteins and s…			0.182996	1	-0.0271535	-0.170267	O35691	O35691	PININ_MOUSE	Pnn	Pinin
19.9017	20.2877	21.1206	20.7634	21.3045	21.0359	20.6276	20.6006	21.0359	20.7471	20.1079	20.6453	20.1206	21.0156	circadian regulation of gene expression [GO:0032922];circadian rhythm [GO:0007623];deadenylation-dependent decapping of nuclear-transcribed mRNA [GO:0000290];mRNA stabilization [GO:0048255];NADP metabolic process [GO:0006739];negative regulation of gene expression [GO:0010629];negative regulation of osteoblast differentiation [GO:0045668];P-body assembly [GO:0033962];positive regulation of fat ce…	cytoplasm [GO:0005737];mitochondrion [GO:0005739];nucleus [GO:0005634];P-body [GO:0000932];perinuclear region of cytoplasm [GO:0048471]	3'-5'-exoribonuclease activity [GO:0000175];metal ion binding [GO:0046872];mRNA binding [GO:0003729];NADP phosphatase activity [GO:0019178];NADPH phosphatase activity [GO:0102757];poly(A)-specific ribonuclease activity [GO:0004535]	FUNCTION: Phosphatase which catalyzes the conversion of NADP(+) to NAD(+) and of NADPH to NADH (By similarity). Shows a small preference for NADPH over NADP(+) (By similarity). Represses translation and promotes degradation of target mRNA molecules (By similarity). Plays an important role in post-transcriptional regulation of metabolic genes under circadian control (PubMed:20685873, PubMed:204980…			0.410606	1	0.21469	0.631557	O35710	O35710	NOCT_MOUSE	Noct	Nocturnin	MitoCarta3.0	literature,targetP signal, mito protein domain	Matrix	Metabolism > Metals and cofactors > NAD biosynthesis and metabolism
19.8377	20.2989	17.7623	20.2185	20.2302	19.0879	19.0253	19.0453	19.0324	20.5261	19.6118	19.9312	19.3813	19.6843	neuromuscular junction development [GO:0007528];synapse organization [GO:0050808]	presynapse [GO:0098793];presynaptic active zone [GO:0048786]	identical protein binding [GO:0042802]	FUNCTION: May regulate the disassembly of focal adhesions. Did not bind receptor-like tyrosine phosphatases type 2A (By similarity). {ECO:0000250|UniProtKB:Q8ND30}.			0.516595	0.935043	-0.433789	-0.860225	O35711	O35711	LIPB2_MOUSE	Ppfibp2	Liprin-beta-2
25.3477	25.2535	25.3811	25.3877	25.4984	25.3066	25.2926	25.2243	25.1565	25.4362	25.3844	25.2891	25.1871	25.6012	cellular response to interleukin-7 [GO:0098761];mRNA processing [GO:0006397];regulation of RNA splicing [GO:0043484];RNA splicing [GO:0008380]	catalytic step 2 spliceosome [GO:0071013];cytosol [GO:0005829];nucleoplasm [GO:0005654];nucleus [GO:0005634];ribonucleoprotein complex [GO:1990904]	identical protein binding [GO:0042802];RNA binding [GO:0003723]	FUNCTION: This protein is a component of the heterogeneous nuclear ribonucleoprotein (hnRNP) complexes which provide the substrate for the processing events that pre-mRNAs undergo before becoming functional, translatable mRNAs in the cytoplasm. Mediates pre-mRNA alternative splicing regulation. Inhibits, together with CUGBP1, insulin receptor (IR) pre-mRNA exon 11 inclusion in myoblast. Binds to …			0.427772	1	-0.0630838	-0.374972	O35737	O35737	HNRH1_MOUSE	Hnrnph1	Heterogeneous nuclear ribonucleoprotein H
23.9225	23.7389	23.848	23.895	23.7895	23.867	23.7182	23.848	23.7286	23.9672	23.7995	23.6757	23.7895	23.848	apoptotic process [GO:0006915];negative regulation of apoptotic process [GO:0043066];negative regulation of fibroblast apoptotic process [GO:2000270]	cytoplasm [GO:0005737];nuclear speck [GO:0016607];nucleus [GO:0005634];spliceosomal complex [GO:0005681]	fibroblast growth factor binding [GO:0017134];RNA binding [GO:0003723]	FUNCTION: Antiapoptotic factor that may have a role in protein assembly. Negatively regulates ACIN1. By binding to ACIN1, it suppresses ACIN1 cleavage from CASP3 and ACIN1-mediated DNA fragmentation. Also known to efficiently suppress E2F1-induced apoptosis (By similarity). {ECO:0000250}.			0.00938822	1	0.00132667	0.00893546	O35841	O35841	API5_MOUSE	Api5	Apoptosis inhibitor 5
22.4996	22.6628	22.4923	22.4626	22.5638	22.5615	22.6671	22.6051	22.6518	22.895	22.6628	22.9637	22.9334	22.6779	branched-chain amino acid biosynthetic process [GO:0009082];branched-chain amino acid catabolic process [GO:0009083];branched-chain amino acid metabolic process [GO:0009081];cellular response to leukemia inhibitory factor [GO:1990830];isoleucine catabolic process [GO:0006550];isoleucine metabolic process [GO:0006549];leucine biosynthetic process [GO:0009098];leucine metabolic process [GO:0006551]…	cytoplasm [GO:0005737];mitochondrion [GO:0005739];nucleus [GO:0005634]	branched-chain-amino-acid transaminase activity [GO:0004084];L-isoleucine transaminase activity [GO:0052656];L-leucine transaminase activity [GO:0052654];L-leucine:2-oxoglutarate aminotransferase activity [GO:0050048];L-valine transaminase activity [GO:0052655]	FUNCTION: Catalyzes the first reaction in the catabolism of the essential branched chain amino acids leucine, isoleucine, and valine. May also function as a transporter of branched chain alpha-keto acids.			2.99488	0.495496	-0.252467	-1.59223	O35855	O35855	BCAT2_MOUSE	Bcat2	Branched-chain-amino-acid aminotransferase, mitochondrial	MitoCarta3.0	literature, APEX_matrix, targetP signal, Rickettsial homolog, mito protein domain, coexpression, MS/MS++	Matrix	Metabolism > Amino acid metabolism > Branched-chain amino acid metabolism
23.867	24.2096	24.2317	23.9584	24.1015	24.1015	24.3307	23.976	24.1946	24.0935	24.0275	24.1642	24.0772	23.9933	exosomal secretion [GO:1990182];negative regulation of apoptotic process [GO:0043066];positive regulation of DNA-binding transcription factor activity [GO:0051091];positive regulation of transcription by RNA polymerase II [GO:0045944];protein deneddylation [GO:0000338];protein deubiquitination [GO:0016579];regulation of cell cycle [GO:0051726];regulation of IRE1-mediated unfolded protein response…	chromatin [GO:0000785];COP9 signalosome [GO:0008180];cytoplasm [GO:0005737];cytosol [GO:0005829];nucleoplasm [GO:0005654];nucleus [GO:0005634];perinuclear region of cytoplasm [GO:0048471];synaptic vesicle [GO:0008021];transcription regulator complex [GO:0005667]	enzyme binding [GO:0019899];isopeptidase activity [GO:0070122];macrophage migration inhibitory factor binding [GO:0035718];metal ion binding [GO:0046872];metalloendopeptidase activity [GO:0004222];metallopeptidase activity [GO:0008237];NEDD8-specific protease activity [GO:0019784];thiol-dependent deubiquitinase [GO:0004843];transcription coactivator activity [GO:0003713]	FUNCTION: Probable protease subunit of the COP9 signalosome complex (CSN), a complex involved in various cellular and developmental processes. The CSN complex is an essential regulator of the ubiquitin (Ubl) conjugation pathway by mediating the deneddylation of the cullin subunits of the SCF-type E3 ligase complexes, leading to decrease the Ubl ligase activity of SCF-type complexes such as SCF, C…			0.209437	1	0.0367281	0.214006	O35864	O35864	CSN5_MOUSE	Cops5	COP9 signalosome complex subunit 5
24.7077	24.7745	24.7077	24.7024	24.7745	24.8811	24.7695	24.7796	24.6595	24.7645	24.7441	24.8858	24.7645	24.6865	cognition [GO:0050890];hydroxyproline transport [GO:0034589];L-alanine import across plasma membrane [GO:1904273];L-alanine transport [GO:0015808];L-aspartate import across plasma membrane [GO:0140009];L-serine import across plasma membrane [GO:1903812];L-serine transport [GO:0015825];proline transport [GO:0015824];serine import across plasma membrane [GO:0098718];threonine transport [GO:0015826]	centrosome [GO:0005813];dendrite [GO:0030425];integral component of membrane [GO:0016021];intermediate filament [GO:0005882];melanosome [GO:0042470];membrane [GO:0016020];neuronal cell body [GO:0043025];plasma membrane [GO:0005886]	chloride channel activity [GO:0005254];L-alanine transmembrane transporter activity [GO:0015180];L-aspartate transmembrane transporter activity [GO:0015183];L-cystine transmembrane transporter activity [GO:0015184];L-hydroxyproline transmembrane transporter activity [GO:0034590];L-proline transmembrane transporter activity [GO:0015193];L-serine transmembrane transporter activity [GO:0015194];L-th…	FUNCTION: Transporter for alanine, serine, cysteine, and threonine. Exhibits sodium dependence (By similarity). {ECO:0000250}.			0.19673	1	-0.0183176	-0.133034	O35874	O35874	SATT_MOUSE	Slc1a4	Neutral amino acid transporter A
22.1856	22.4898	22.3592	22.2877	22.4476	22.6453	22.5404	21.9207	22.928	22.8404	22.85	22.5568	22.4601	22.3239		endoplasmic reticulum [GO:0005783];endoplasmic reticulum lumen [GO:0005788];endoplasmic reticulum membrane [GO:0005789];extracellular region [GO:0005576];Golgi apparatus [GO:0005794];intracellular membrane-bounded organelle [GO:0043231];melanosome [GO:0042470];sarcoplasmic reticulum lumen [GO:0033018]	calcium ion binding [GO:0005509];enzyme binding [GO:0019899];enzyme inhibitor activity [GO:0004857]	FUNCTION: Involved in regulation of vitamin K-dependent carboxylation of multiple N-terminal glutamate residues. Seems to inhibit gamma-carboxylase GGCX. Binds 7 calcium ions with a low affinity (By similarity). {ECO:0000250}.			0.609745	0.996624	-0.183555	-0.733167	O35887	O35887	CALU_MOUSE	Calu	Calumenin
23.2821	23.3778	23.2679	22.6141	23.0935	23.5983	22.9968	23.3101	23.1426	22.928	23.2405	22.9079	23.2214	23.1206	mRNA catabolic process [GO:0006402];mRNA splicing, via spliceosome [GO:0000398];spliceosomal tri-snRNP complex assembly [GO:0000244]	catalytic step 2 spliceosome [GO:0071013];cytoplasm [GO:0005737];Lsm1-7-Pat1 complex [GO:1990726];Lsm2-8 complex [GO:0120115];nucleoplasm [GO:0005654];nucleus [GO:0005634];P-body [GO:0000932];precatalytic spliceosome [GO:0071011];U2-type precatalytic spliceosome [GO:0071005];U4/U6 x U5 tri-snRNP complex [GO:0046540];U6 snRNP [GO:0005688]	protein kinase binding [GO:0019901];RNA binding [GO:0003723];small GTPase binding [GO:0031267]	FUNCTION: Plays role in pre-mRNA splicing as component of the U4/U6-U5 tri-snRNP complex that is involved in spliceosome assembly, and as component of the precatalytic spliceosome (spliceosome B complex). The heptameric LSM2-8 complex binds specifically to the 3'-terminal U-tract of U6 snRNA. {ECO:0000250|UniProtKB:Q9Y333}.			0.335935	1	0.103344	0.438248	O35900	O35900	LSM2_MOUSE	Lsm2	U6 snRNA-associated Sm-like protein LSm2
21.4067	21.6714	21.6453	21.9207	21.8802	21.6714	21.5213	21.5356	21.6141	21.4972	21.6231	21.9024	21.4526	21.5592	cerebellum development [GO:0021549];hippocampus development [GO:0021766];layer formation in cerebral cortex [GO:0021819];neuron migration [GO:0001764];positive regulation of calcium ion-dependent exocytosis [GO:0045956];positive regulation of protein kinase activity [GO:0045860];superior olivary nucleus maturation [GO:0021722]	cytoplasm [GO:0005737];growth cone [GO:0030426];membrane [GO:0016020];neuron projection [GO:0043005];plasma membrane [GO:0005886];protein kinase 5 complex [GO:0016533]	actin binding [GO:0003779];cyclin-dependent protein serine/threonine kinase activator activity [GO:0061575];cytoskeletal protein binding [GO:0008092];lipid binding [GO:0008289]	FUNCTION: Activator of CDK5/TPKII.			0.192415	1	0.0449634	0.231408	O35926	O35926	CD5R2_MOUSE	Cdk5r2	Cyclin-dependent kinase 5 activator 2
24.6595	24.6375	24.8288	24.8623	24.7594	24.7182	24.7389	24.7895	24.8623	24.632	24.7645	24.7286	24.5926	24.6431	cell-cell adhesion [GO:0098609];cell-cell junction assembly [GO:0007043];dendritic spine morphogenesis [GO:0060997];learning [GO:0007612];morphogenesis of a branching structure [GO:0001763];regulation of canonical Wnt signaling pathway [GO:0060828];regulation of synaptic plasticity [GO:0048167];synapse organization [GO:0050808]	adherens junction [GO:0005912];cytoplasm [GO:0005737];dendrite [GO:0030425];neuron projection [GO:0043005];nucleus [GO:0005634];perikaryon [GO:0043204];plasma membrane [GO:0005886];postsynaptic density [GO:0014069]	beta-catenin binding [GO:0008013];cadherin binding [GO:0045296]	FUNCTION: Has a critical role in neuronal development, particularly in the formation and/or maintenance of dendritic spines and synapses (PubMed:17993462) (PubMed:25807484). Involved in the regulation of canonical Wnt signaling (By similarity). It probably acts on beta-catenin turnover, facilitating beta-catenin interaction with GSK3B, phosphorylation, ubiquitination and degradation (PubMed:20623…			1.19658	1	0.0896826	0.623288	O35927	O35927	CTND2_MOUSE	Ctnnd2	Catenin delta-2
20.5451	20.6886	21.1269	20.7471	21.1642	20.3101	21.3266	21.1886	21.4476	21.7675	18.2146	21.0951	20.9459	21.5309	ethanol catabolic process [GO:0006068]	cytoplasm [GO:0005737]	aldehyde dehydrogenase (NAD+) activity [GO:0004029];benzaldehyde dehydrogenase (NAD+) activity [GO:0018479];glyceraldehyde-3-phosphate dehydrogenase (NAD+) (non-phosphorylating) activity [GO:0043878]	FUNCTION: Can oxidize benzaldehyde, propionaldehyde and acetaldehyde (By similarity). No detectable activity with retinal. {ECO:0000250, ECO:0000269|PubMed:10191271}.			0.195154	1	0.238636	0.401447	O35945	O35945	AL1A7_MOUSE	Aldh1a7	Aldehyde dehydrogenase, cytosolic 1	MitoCarta3.0	yeast mito homolog+, mito protein domain, coexpression, MS/MS	unknown	0
24.1015	23.9225	24.0854	23.9316	24.0105	24.0854	24.0105	23.9672	23.9847	24.1095	24.1488	24.0105	24.019	23.9847	phospholipid transport [GO:0015914];protein transport [GO:0015031]	cell body [GO:0044297];cleavage furrow [GO:0032154];cytoplasm [GO:0005737];cytosol [GO:0005829];endoplasmic reticulum membrane [GO:0005789];Golgi cisterna membrane [GO:0032580];intracellular membrane-bounded organelle [GO:0043231];lipid droplet [GO:0005811];midbody [GO:0030496]	calcium ion binding [GO:0005509];phosphatidic acid binding [GO:0070300];phosphatidylcholine binding [GO:0031210];phosphatidylcholine transporter activity [GO:0008525];phosphatidylinositol binding [GO:0035091];phosphatidylinositol transfer activity [GO:0008526];phospholipid binding [GO:0005543];receptor tyrosine kinase binding [GO:0030971]	FUNCTION: Catalyzes the transfer of phosphatidylinositol (PI) between membranes (By similarity). Binds PI (PubMed:10400687). Also binds phosphatidylcholine (PC) and phosphatidic acid (PA) with the binding affinity order of PI > PA > PC (By similarity). Regulates RHOA activity, and plays a role in cytoskeleton remodeling (By similarity). Necessary for normal completion of cytokinesis (By similarit…			0.558987	1	-0.043476	-0.31482	O35954	O35954	PITM1_MOUSE	Pitpnm1	Membrane-associated phosphatidylinositol transfer protein 1
22.6757	22.6929	22.6164	22.5731	22.7715	22.6779	22.7614	22.654	22.6628	22.9459	22.632	22.6606	22.7035	22.8519	autophagosome assembly [GO:0000045];intra-Golgi vesicle-mediated transport [GO:0006891];negative regulation of constitutive secretory pathway [GO:1903434];protein localization to Golgi apparatus [GO:0034067];protein transport [GO:0015031];Rab protein signal transduction [GO:0032482];regulation of Golgi organization [GO:1903358];regulation of retrograde vesicle-mediated transport, Golgi to ER [GO:…	endosome [GO:0005768];Golgi apparatus [GO:0005794];Golgi lumen [GO:0005796];Golgi membrane [GO:0000139];presynapse [GO:0098793]	GTP binding [GO:0005525];GTPase activity [GO:0003924]	FUNCTION: Protein transport. Acts, in coordination with RAB6A, to regulate intra-Golgi retrograde trafficking (By similarity). It is involved in autophagy, acting as a modulator of autophagosome formation. {ECO:0000250, ECO:0000269|PubMed:18448665}.	Q08484		0.861055	1	-0.0825768	-0.543561	O35963	O35963	RB33B_MOUSE	Rab33b	Ras-related protein Rab-33B
21.5869	21.7715	21.502	21.9812	21.2185	21.3538	21.6671	22.1395	21.8385	22.0756	21.9707	21.3101	22.1612	21.1519	animal organ morphogenesis [GO:0009887];creatine biosynthetic process [GO:0006601];methylation [GO:0032259];regulation of multicellular organism growth [GO:0040014];S-adenosylhomocysteine metabolic process [GO:0046498];S-adenosylmethionine metabolic process [GO:0046500];spermatogenesis [GO:0007283]	cytoplasm [GO:0005737];cytosol [GO:0005829];microvillus [GO:0005902];nucleus [GO:0005634]	guanidinoacetate N-methyltransferase activity [GO:0030731];identical protein binding [GO:0042802];S-adenosylmethionine-dependent methyltransferase activity [GO:0008757]	FUNCTION: Converts guanidinoacetate to creatine, using S-adenosylmethionine as the methyl donor. Important in nervous system development. {ECO:0000250|UniProtKB:Q14353}.			0.114268	1	-0.0606754	-0.201138	O35969	O35969	GAMT_MOUSE	Gamt	Guanidinoacetate N-methyltransferase
22.6886	22.5404	22.5592	22.6096	22.5285	22.743	22.821	22.5356	22.6164	22.1886	22.3962	22.0821	22.1047	22.2535	mitochondrial translation [GO:0032543];translation [GO:0006412]	fibrillar center [GO:0001650];mitochondrial large ribosomal subunit [GO:0005762];mitochondrion [GO:0005739]	structural constituent of ribosome [GO:0003735]				4.70161	0.0626154	0.421906	2.59914	O35972	O35972	RM23_MOUSE	Mrpl23	39S ribosomal protein L23, mitochondrial	MitoCarta3.0	literature, APEX_matrix, targetP signal, yeast mito homolog++, mito protein domain, MS/MS++	Matrix	Mitochondrial central dogma > Translation > Mitochondrial ribosome
22.5731	22.5093	22.7182	22.1825	22.5685	22.5708	22.6298	22.7307	22.4451	22.3403	22.4775	22.6671	22.2125	22.6029	cell migration [GO:0016477];inner ear receptor cell stereocilium organization [GO:0060122];negative regulation of T cell proliferation [GO:0042130];neural tube closure [GO:0001843];positive regulation of exosomal secretion [GO:1903543];positive regulation of extracellular exosome assembly [GO:1903553];positive regulation of focal adhesion assembly [GO:0051894];positive regulation of protein kinas…	cell surface [GO:0009986];costamere [GO:0043034];extracellular region [GO:0005576];focal adhesion [GO:0005925];Golgi lumen [GO:0005796];integral component of membrane [GO:0016021];membrane raft [GO:0045121]	fibronectin binding [GO:0001968];identical protein binding [GO:0042802];protein kinase C binding [GO:0005080];thrombospondin receptor activity [GO:0070053]	FUNCTION: Cell surface proteoglycan that bears heparan sulfate. Regulates exosome biogenesis in concert with SDCBP and PDCD6IP. {ECO:0000250|UniProtKB:P31431}.	Q15113		0.420166	1	0.0874849	0.446368	O35988	O35988	SDC4_MOUSE	Sdc4	Syndecan-4
20.7223	20.9459	21.4576	21.3101	21.4425	20.5915	21.4874	21.3321	21.4576	21.1946	20.8802	21.0088	20.8269	20.7715	cell division [GO:0051301];endoplasmic reticulum to Golgi vesicle-mediated transport [GO:0006888];establishment of mitotic spindle orientation [GO:0000132];Golgi organization [GO:0007030];mitotic metaphase plate congression [GO:0007080];mitotic sister chromatid segregation [GO:0000070];mitotic spindle assembly checkpoint signaling [GO:0007094];protein localization to kinetochore [GO:0034501];prot…	cytosol [GO:0005829];Dsl1/NZR complex [GO:0070939];endoplasmic reticulum [GO:0005783];endoplasmic reticulum membrane [GO:0005789];kinetochore [GO:0000776];kinetochore microtubule [GO:0005828];lipid droplet [GO:0005811];nucleus [GO:0005634];RZZ complex [GO:1990423];spindle pole [GO:0000922]		FUNCTION: Essential component of the mitotic checkpoint, which prevents cells from prematurely exiting mitosis. Required for the assembly of the dynein-dynactin and MAD1-MAD2 complexes onto kinetochores. Its function related to the spindle assembly machinery is proposed to depend on its association in the mitotic RZZ complex. Involved in regulation of membrane traffic between the Golgi and the en…			0.825169	0.884614	0.257729	0.963893	O54692	O54692	ZW10_MOUSE	Zw10	Centromere/kinetochore protein zw10 homolog
23.0459	23.0951	22.7715	22.8152	22.976	23.0037	22.7895	22.9152	22.8269	23.0707	22.9406	22.8307	22.8895	22.8113	positive regulation of cell motility [GO:2000147];protein secretion [GO:0009306];rRNA transcription [GO:0009303];termination of RNA polymerase I transcription [GO:0006363];transcription initiation from RNA polymerase I promoter [GO:0006361]	caveola [GO:0005901];cytoplasm [GO:0005737];cytosol [GO:0005829];endoplasmic reticulum [GO:0005783];intracellular membrane-bounded organelle [GO:0043231];membrane raft [GO:0045121];mitochondrion [GO:0005739];nucleus [GO:0005634];plasma membrane [GO:0005886];protein-containing complex [GO:0032991]	identical protein binding [GO:0042802];rRNA primary transcript binding [GO:0042134]	FUNCTION: Plays an important role in caveolae formation and organization. Essential for the formation of caveolae in all tissues (PubMed:18191225, PubMed:18840361, PubMed:18056712, PubMed:30188967). Core component of the CAVIN complex which is essential for recruitment of the complex to the caveolae in presence of calveolin-1 (CAV1) (PubMed:19546242). Essential for normal oligomerization of CAV1 …			0.0380511	1	0.00689354	0.0420126	O54724	O54724	CAVN1_MOUSE	Cavin1	Caveolae-associated protein 1
23.0789	23.0951	22.9654	22.9243	22.9672	23.2243	23.0443	23.2535	23.0625	22.9725	23.2821	23.0641	23.1871	23.0542	protein glycosylation [GO:0006486];protein N-linked glycosylation [GO:0006487];protein N-linked glycosylation via asparagine [GO:0018279];regulation of protein stability [GO:0031647];response to cytokine [GO:0034097];T cell activation [GO:0042110]	endoplasmic reticulum [GO:0005783];integral component of membrane [GO:0016021];intracellular membrane-bounded organelle [GO:0043231];oligosaccharyltransferase complex [GO:0008250]	enzyme activator activity [GO:0008047]	FUNCTION: Subunit of the oligosaccharyl transferase (OST) complex that catalyzes the initial transfer of a defined glycan (Glc(3)Man(9)GlcNAc(2) in eukaryotes) from the lipid carrier dolichol-pyrophosphate to an asparagine residue within an Asn-X-Ser/Thr consensus motif in nascent polypeptide chains, the first step in protein N-glycosylation. N-glycosylation occurs cotranslationally and the compl…			0.290001	1	-0.0436059	-0.264821	O54734	O54734	OST48_MOUSE	Ddost	Dolichyl-diphosphooligosaccharide--protein glycosyltransferase 48 kDa subunit
[truncated: 6,157 more rows]

## Sheet: Table 1 GO Enrichment(Fisher)
Selection column	Selection value	Category column	Category value	Total size	Selection size	Category size	Intersection size	Enrichment factor	P value	Benj. Hoch. FDR	Perc
Student's T-test Significant WT_PKO_	+	Gene ontology (biological process)_	ubiquinone biosynthetic process [GO:0006744]	6529	33	8	5	123.66	1.3291e-10	1.2032e-06	62.5
Student's T-test Significant WT_PKO_	+	Gene ontology (cellular component)_	extrinsic component of mitochondrial inner membrane [GO:0031314]	6529	33	12	5	82.437	1.8477e-09	1.3257e-06	41.6667
[truncated: 4 more rows]

## Sheet: Table 2 description
Centrifugation based Fraction in HeLa WT cells
PRIDE ID
PRIDE Project ID	0176
[truncated: 78 more rows]

## Sheet: Table 2 Raw data
PG.Pvalue	PG.Qvalue	PG.ProteinGroups	PG.Genes	PG.ProteinDescriptions	PG.UniProtIds	PG.ProteinNames	ctrl_WCH_01	ctrl_WCH_02	ctrl_WCH_03	ctrl_WCH_04	ctrl_WCH_05	ctrl_8000g-P_01	ctrl_8000g-P_02	ctrl_8000g-P_03	ctrl_8000g-P_04	ctrl_8000g-P_05	ctrl_12000g-P_01	ctrl_12000g-P_02	ctrl_12000g-P_03	ctrl_12000g-P_04	ctrl_12000g-P_05	ctrl_40000g-P_01	ctrl_40000g-P_02	ctrl_40000g-P_03	ctrl_40000g-P_04	ctrl_40000g-P_05	ctrl_100000g-P_01	ctrl_100000g-P_02	ctrl_100000g-P_03	ctrl_100000g-P_04	ctrl_100000g-P_05	ctrl_100000g-SN_01	ctrl_100000g-SN_02	ctrl_100000g-SN_03	ctrl_100000g-SN_04	ctrl_100000g-SN_05
[truncated: 7,166 more rows]

[truncated: 3 more sheets: Table 2 Flitered and analysed, Table 2 PM HM, Table 2 MitoCarta 3.0]
