# Supplementary material for: Mitochondria regulate intracellular coenzyme Q transport and ferroptotic resistance via STARD7
Source: Nat Cell Biol. 2023 Jan 19;25(2):246–57. doi: 10.1038/s41556-022-01071-y (PMC9928583; doi:10.1038/s41556-022-01071-y)
Supplement: Source Data Fig. 1 — Statistical source data. [file 41556_2022_1071_MOESM4_ESM.xlsx]

## Sheet: Figure 1
	Figure 1b				Figure 1c					Figure 1d	Figure 1e		Figure 1f				Figure 1i			Figure 1j			Figure 1k			Figure 1l			Figure 1m			Figure 1n
		Genotype	Q10/mg protein		Genotype	Time	CoQ10 (peak area/mg protein)		Genotype	CoQ10 (Area/mg Protein)	CoQ9 (Area/mg Protein)		Genotype	CoQ10 relative to WT			Genotype	CoQ10 (Area/no. of cells)		Genotype	CoQ10/mg protein		Genotype	CoQ10/mg protein		Genotype	Basal OCR		Genotype	Maximal Respiration		Genotype	ATP Production
	Brain	WT	560727480		WT	12C_ctrl_00 h	0.0221849		WT	2384.54	38.4454		WT	0.993305			WT	33.1408		WT	51886.6		WT	12616		WT	21.2429		WT	31.6255		WT	17.3413
		WT	445364240		WT	12C_ctrl_00 h	0.0111392		WT	2350.4	42.989		WT	0.896955			WT	36.9208		WT	45160.1		WT	17054		WT	18.6467		WT	25.2367		WT	14.7719
		WT	5.83304e+08		WT	12C_ctrl_00 h	0.0110854		WT	2334.43	43.7859		WT	1.20716			WT	40.4272		WT	58765.1		WT	17173.3		WT	20.6632		WT	27.2128		WT	16.328
		WT	4.40181e+08		WT	13C_ctrl_08 h	0.168432		WT	2295.57	45.5886		WT	0.836648			WT	37.1295		WT	62889.7		WT	18849.3		WT	23.0451		WT	25.9966		WT	18.1027
		WT	4.75375e+08		WT	13C_ctrl_08 h	0.165161		WT	2178.24	42.2686		WT	1.0107			WT	42.7995		WT	69368.3		WT	13302.5		WT	21.2465		WT	24.8911		WT	16.5354
		WT	3.76457e+08		WT	13C_ctrl_08 h	0.171435		PARL-/-	1918.38	19.2845		WT	1.0081			WT	40.813		STARD7-/-	33034.7		PARL-/-	9376.22		WT	20.212		WT	23.5397		WT	15.7737
		WT	4.41754e+08		WT	13C_ctrl_08 h	0.165128		PARL-/-	1986.98	21.0213		WT	1.28098			WT	46.3931		STARD7-/-	48614.4		PARL-/-	7443.89		PARL-/-	11.5291		PARL-/-	17.0498		PARL-/-	8.13991
		WT	5.71847e+08		WT	13C_ctrl_16 h	0.246971		PARL-/-	2157.54	20.9821		WT	1.14683			WT	41.4268		STARD7-/-	39568.9		PARL-/-	7804.17		PARL-/-	4.19999		PARL-/-	5.83495		PARL-/-	2.77139
		WT	5.94304e+08		WT	13C_ctrl_16 h	0.254293		PARL-/-	1971	19.1307		WT	0.886618			STARD7-/-	24.413		STARD7-/-	36269.2		PARL-/-	8391.28		PARL-/-	6.12097		PARL-/-	8.58891		PARL-/-	4.39891
		Parl-/-	3.01605e+08		WT	13C_ctrl_16 h	0.249436		PARL-/-	1890.88	19.266		WT	1.43757			STARD7-/-	32.0311		STARD7-/-	37834.3		PARL-/-	9257.19		PARL-/-	8.55112		PARL-/-	11.8302		PARL-/-	6.77067
		Parl-/-	3.26411e+08		WT	13C_ctrl_16 h	0.255469		PARL-/- + Parl_flag	2832.69	61.1855		PARL-/-	0.678972			STARD7-/-	28.13		STARD7-/- +R189Q STARD	20017		PARL-/- + mito-STAR	22328.4		PARL-/-	7.71534		PARL-/-	10.4925		PARL-/-	5.72652
		Parl-/-	370414810		WT	13C_ctrl_16 h	0.248555		PARL-/- + Parl_flag	3124.16	72.7489		PARL-/-	0.372109			STARD7-/-	28.3536		STARD7-/- +R189Q STARD	19906.8		PARL-/- + mito-STAR	18494.1		PARL-/-	11.1692		PARL-/-	17.0261		PARL-/-	8.0722
		Parl-/-	216098860		WT	13C_ctrl_24 h	0.346276		PARL-/- + Parl_flag	2900.61	66.3515		PARL-/-	0.557943			STARD7-/-	29.9525		STARD7-/- +R189Q STARD	21708.7		PARL-/- + mito-STAR	18208.9		PARL-/- + mito-STAR	15.2537		PARL-/- + mito-STAR	19.8853		PARL-/- + mito-STAR	11.3723
		Parl-/-	3.40328e+08		WT	13C_ctrl_24 h	0.353417		PARL-/- + Parl_flag	2823.84	67.5167		PARL-/-	0.419378			STARD7-/-	26.1794		STARD7-/- +R189Q STARD	20872.5		PARL-/- + mito-STAR	17538.1		PARL-/- + mito-STAR	15.3666		PARL-/- + mito-STAR	19.7004		PARL-/- + mito-STAR	11.1026
					WT	13C_ctrl_24 h	0.355899		PARL-/- + Parl_SA	2466.56	19.3199		STARD7-/-	0.347857			STARD7-/-	31.5447		STARD7-/- +R189Q STARD	24397.6		PARL-/- + mito-STAR	19739.1		PARL-/- + mito-STAR	22.5207		PARL-/- + mito-STAR	27.9565		PARL-/- + mito-STAR	15.6924
					WT	13C_ctrl_24 h	0.349491		PARL-/- + Parl_SA	2015.83	15.2539		STARD7-/-	0.523349			STARD7-/-	26.6852					PARL-/- + cyto-STAR	10829.6		PARL-/- + mito-STAR	25.7966		PARL-/- + mito-STAR	18.2806		PARL-/- + mito-STAR	18.4281
					WT	13C_ctrl_24 h	0.352744		PARL-/- + Parl_SA	1977.19	15.9597		STARD7-/-	0.607203			STARD7-/- + mito-STAR	32.8559					PARL-/- + cyto-STAR	10710		PARL-/- + mito-STAR	32.7204		PARL-/- + mito-STAR	18.6594		PARL-/- + mito-STAR	22.0691
		Genotype	Q10/mg protein		PARL-/-	12C_ctrl_00 h	0.0111832		PARL-/- + Parl_SA	2041.05	15.8614		STARD7-/-	0.548487			STARD7-/- + mito-STAR	37.8335					PARL-/- + cyto-STAR	10508.9		PARL-/- + cyto-STAR	10.1267		PARL-/- + cyto-STAR	14.6341		PARL-/- + cyto-STAR	7.74716
	Heart	WT	1.03258e+09		PARL-/-	12C_ctrl_00 h	0.0111764		PARL-/- + Parl_SA	1954.64	15.6899		PGAM5 -/-	1.41287			STARD7-/- + mito-STAR	35.8281					PARL-/- + cyto-STAR	10261.5		PARL-/- + cyto-STAR	12.0224		PARL-/- + cyto-STAR	16.8596		PARL-/- + cyto-STAR	9.58485
		WT	863525050		PARL-/-	12C_ctrl_00 h	0.0112978		PARL-/- + Parl_SA	1695.43	14.9216		PGAM5 -/-	1.18766			STARD7-/- + mito-STAR	35.11					PARL-/- + cyto-STAR	10258.5		PARL-/- + cyto-STAR	12.6588		PARL-/- + cyto-STAR	17.5163		PARL-/- + cyto-STAR	9.56153
		WT	1.03193e+09		PARL-/-	13C_ctrl_08 h	0.116672						PGAM5 -/-	0.901465			STARD7-/- + mito-STAR	37.0679								PARL-/- + cyto-STAR	12.7437		PARL-/- + cyto-STAR	17.7849		PARL-/- + cyto-STAR	10.0174
		WT	7.50502e+08		PARL-/-	13C_ctrl_08 h	0.115727						PGAM5 -/-	0.739544			STARD7-/- + mito-STAR	36.3876								PARL-/- + cyto-STAR	12.5824		PARL-/- + cyto-STAR	15.0223		PARL-/- + cyto-STAR	8.50893
		WT	1.09739e+09		PARL-/-	13C_ctrl_08 h	0.116691						SMAC-/-	0.987624			STARD7-/- + mito-STAR	33.0985
		WT	1042121920		PARL-/-	13C_ctrl_08 h	0.109872						SMAC-/-	0.6653			STARD7-/- + cyto-STAR	27.9449
		WT	1.01986e+09		PARL-/-	13C_ctrl_08 h	0.125048						SMAC-/-	0.831041			STARD7-/- + cyto-STAR	26.2264
		WT	1.20684e+09		PARL-/-	13C_ctrl_16 h	0.194915						SMAC-/-	0.827017			STARD7-/- + cyto-STAR	25.6846
		WT	8.42852e+08		PARL-/-	13C_ctrl_16 h	0.197644						SMAC-/-	2.54064			STARD7-/- + cyto-STAR	29.8573
		Parl-/-	4.54886e+08		PARL-/-	13C_ctrl_16 h	0.203622						SMAC-/-	1.42145			STARD7-/- + cyto-STAR	26.6831
		Parl-/-	6.59891e+08		PARL-/-	13C_ctrl_16 h	0.204389						SMAC-/-	1.65004			STARD7-/- + cyto-STAR	25.3728
		Parl-/-	536657510		PARL-/-	13C_ctrl_16 h	0.1955						SMAC-/-	1.57212			STARD7-/- + cyto-STAR	30.778
		Parl-/-	4.53198e+08		PARL-/-	13C_ctrl_24 h	0.294643						SMAC-/-	1.90546			STARD7-/- + cyto-STAR	28.4623
		Parl-/-	4.18382e+08		PARL-/-	13C_ctrl_24 h	0.290385						SMAC-/-	1.95096
					PARL-/-	13C_ctrl_24 h	0.294835						SMAC-/-	1.87787
					PARL-/-	13C_ctrl_24 h	0.300958						SMAC-/-	1.54718
					PARL-/-	13C_ctrl_24 h	0.301694						CLPB-/-	1.82596
													CLPB-/-	0.828861
													CLPB-/-	1.65452
													CLPB-/-	0.546817
													PINK1-/-	0.604172
													PINK1-/-	0.62299
													PINK1-/-	0.775573
													PINK1-/-	0.545204
													PINK1-/-	0.582536
													PINK1-/-	1.92965
													PINK1-/-	1.78155
													PINK1-/-	2.23404
													PINK1-/-	2.29942
													PINK1-/-	1.5227
													PINK1-/-	2.48376
