# Supplementary material for: Mitochondria regulate intracellular coenzyme Q transport and ferroptotic resistance via STARD7
Source: Nat Cell Biol. 2023 Jan 19;25(2):246–57. doi: 10.1038/s41556-022-01071-y (PMC9928583; doi:10.1038/s41556-022-01071-y)
Supplement: Source Data Fig. 2 — Statistical source data. [file 41556_2022_1071_MOESM5_ESM.xlsx]

## Sheet: Sheet1
	Figure 2a														Figure 2c				Figure 2d				Figure 2e							Figure 2g				Figure 2h				Figure 2i
	gene	compound	correlation_parl	z-score_parl	GPX Inhibitor	correlation_stard7	z-score_stard7	correlation_PGAM5	z-score_PGAM5	correlation_PINK1	z-score_PINK1	correlation_DIABLO	z-score_DIABLO		Genotype	Treatment	Dead cell area/phase area		Genotype	Treatment	Dead cell area/phase area		CoQ10/mg protein	WT	PARL-/- #1	PARL-/- #2	STARD7-/- #1	STARD7-/- #2		Genotype	Treatment	Dead cell area/phase area		Genotype	Treatment	Dead cell area/phase area		Genotype	Treatment	Dead cell area/phase area
	PARL	VX-680	0.438849	7.52735		-0.000636343	0.730052	-0.0511316	-0.227746	0.267479	2.29905	-0.0645415	-0.657567		WT	CT	0.0288635		WT	CT	0.0276592			363052	225702	210907	197546	185724		WT	Control	0.00505512		WT	Control	0.0111517		WT	CT	0.0444856
	PARL	BRD-K01737880	0.175093	3.15728		-0.181332	-2.00725	-0.0860084	-0.753401	0.229626	1.89531	0.0121696	0.654722		WT	CT	0.0233884		WT	CT	0.0241936			320214	270352	233769	178832	217978		WT	Control	0.00631149		WT	Control	0.00608089		STARD7-/-	CT	0.0432218
	PARL	bafilomycin A1	0.147375	2.69804		-0.108191	-0.899261	-0.142733	-1.60834	0.176625	1.33001	0.0142228	0.689846		WT	CT	0.037827		WT	CT	0.0270533			324407	211540	247557	234767	194076		WT	Control	0.00637971		WT	Control	0.0107244		STARD7-/- + mito-STAR	CT	0.0662562
	PARL	abiraterone	0.146619	2.6855		0.0119529	0.920763	0.0523967	1.33261	0.191862	1.49252	0.0730572	1.69632		PARL-/-	CT	0.0274969		PARL-/-	CT	0.043812			371683	200474	265194	198084	171294		WT	Control	0.00629619		WT	Control	0.011433		STARD7-/- + cyto-STAR	CT	0.091213
	PARL	CHIR-99021	0.135142	2.49535		0.103828	2.31255	0.0431374	1.19305	0.0133238	-0.411742	0.0163422	0.726101		PARL-/-	CT	0.0174641		PARL-/-	CT	0.0288462			406496	242815	267033	229580	240240		STARD7-/- #1	Control	0.010206		PARL-/- #1	Control	0.0285499		STARD7-/- + full_lengthSTAR	CT	0.0391363
	PARL	ML210	0.127882	2.37506	+	0.103281	2.30427	-0.00690179	0.438874	-0.0775179	-1.38065	-0.0743405	-0.825198		PARL-/-	CT	0.0185538		PARL-/-	CT	0.025876									STARD7-/- #1	Control	0.0115152		PARL-/- #1	Control	0.0240928		WT	Erastin+AA	0.120012
	PARL	ML162	0.126837	2.35775	+	0.0849132	2.02602	0.0444765	1.21323	-0.123989	-1.8763	-0.0663908	-0.689202		STARD7-/-	CT	0.00570338		STARD7-/-	CT	0.0147972									STARD7-/- #1	Control	0.010315		PARL-/- #1	Control	0.0204601		STARD7-/-	Erastin+AA	0.839857
	PARL	AT7867	0.125154	2.32987		-0.0129851	0.542984	0.00812503	0.665355	0.114155	0.663707	-0.00976523	0.279485		STARD7-/-	CT	0.00470064		STARD7-/-	CT	0.00831029									STARD7-/- #1	Control	0.0106305		PARL-/- #1	Control	0.0190899		STARD7-/- + mito-STAR	Erastin+AA	0.869799
	PARL	SZ4TA2	0.116132	2.18038		-0.07012	-0.322535	0.119181	2.33916	0.0243622	-0.294008	-0.0483476	-0.38054		STARD7-/-	CT	0.00420669		STARD7-/-	CT	0.018738		Figure 2f							STARD7-/- #2	Control	0.00630442		PARL-/- #2	Control	0.0258773		STARD7-/- + cyto-STAR	Erastin+AA	0.552904
	PARL	avicin D	0.113519	2.1371		0.135683	2.79512	0.0384066	1.12175	-0.175307	-2.42366	0.040124	1.13294		WT	Erastin+AA	0.0999035		WT	RSL3_200nM	0.0389573		CoQ9/mg protein	WT	PARL-/- #1	PARL-/- #2	STARD7-/- #1	STARD7-/- #2		STARD7-/- #2	Control	0.00279249		PARL-/- #2	Control	0.01251		STARD7-/- + full_lengthSTAR	Erastin+AA	0.116554
	PARL	AZD1480	0.112884	2.12656		-0.0495676	-0.0111931	-0.0170887	0.28534	0.040906	-0.117554	-0.128645	-1.75417		WT	Erastin+AA	0.119664		WT	RSL3_200nM	0.0306453			4716.1	2133.67	1704.36	787.971	1031.14		STARD7-/- #2	Control	0.00337722		PARL-/- #2	Control	0.0153589		WT	Erastin+AA+Ferrostatin	0.0450546
	PARL	BRD-K34485477	0.110638	2.08936		-0.0499963	-0.0176881	-0.00872738	0.411359	-0.0476492	-1.06207	-0.0388204	-0.217558		WT	Erastin+AA	0.0654937		WT	RSL3_200nM	0.0320945			4335.49	2610.16	1925.12	790.539	1277.97		STARD7-/- #2	Control	0.00528655		PARL-/- #2	Control	0.0213955		STARD7-/-	Erastin+AA+Ferrostatin	0.131785
	PARL	CCT036477	0.108107	2.04742		-0.0146685	0.517483	0.028007	0.96501	-0.0475748	-1.06128	-0.00874919	0.296867		PARL-/-	Erastin+AA	0.606369		PARL-/-	RSL3_200nM	0.254152			3814.35	1975.52	2047.03	910.16	1042.56		WT	Erastin 1 uM	0.0177959		WT	Erastin 1 uM	0.00660403		STARD7-/- + mito-STAR	Erastin+AA+Ferrostatin	0.047677
	PARL	SID 26681509	0.103128	1.96493		0.0717497	1.82661	-0.0676136	-0.476159	-0.0193925	-0.76069	-0.0748971	-0.83472		PARL-/-	Erastin+AA	0.542862		PARL-/-	RSL3_200nM	0.217592			4134.84	2147.37	2116.14	926.188	1092.17		WT	Erastin 1 uM	0.00969079		WT	Erastin 1 uM	0.00837136		STARD7-/- + cyto-STAR	Erastin+AA+Ferrostatin	0.0432323
	PARL	1S,3R-RSL-3	0.101664	1.94066	+	0.0763074	1.89565	0.0229904	0.889401	-0.0972595	-1.59121	-0.081866	-0.953935		PARL-/-	Erastin+AA	0.319679		PARL-/-	RSL3_200nM	0.192499			4136.57	2286.62	2381.13	1051.4	1223.72		WT	Erastin 1 uM	0.010888		WT	Erastin 1 uM	0.00512735		STARD7-/- + full_lengthSTAR	Erastin+AA+Ferrostatin	0.0459965
	PARL	ABT-199	0.0991165	1.89846		-0.106311	-0.870781	0.024956	0.919026	0.0718349	0.21233	0.0533323	1.35889		STARD7-/-	Erastin+AA	0.587653		STARD7-/-	RSL3_200nM	0.130275									WT	Erastin 1 uM	0.0158503		WT	Erastin 1 uM	0.00795411		WT	Erastin+AA+CoQ2	0.0618196
	PARL	BMS-754807	0.0943029	1.81871		-0.17098	-1.85043	-0.00251052	0.505058	0.145159	0.994399	-0.117528	-1.564		STARD7-/-	Erastin+AA	0.483214		STARD7-/-	RSL3_200nM	0.0946652									STARD7-/- #1	Erastin 1 uM	0.0268123		PARL-/- #1	Erastin 1 uM	0.0198678		STARD7-/-	Erastin+AA+CoQ2	0.0790505
	PARL	cytochalasin B	0.0924557	1.7881		0.0153009	0.971481	0.0337175	1.05108	-0.0834229	-1.44363	-0.0297414	-0.0622458		STARD7-/-	Erastin+AA	0.441094		STARD7-/-	RSL3_200nM	0.110802									STARD7-/- #1	Erastin 1 uM	0.0274759		PARL-/- #1	Erastin 1 uM	0.0230396		STARD7-/- + mito-STAR	Erastin+AA+CoQ2	0.0375259
	PARL	GSK2636771	0.0923987	1.78716		0.0312847	1.21362	0.0152758	0.773129	-0.0734391	-1.33714	-0.0203945	0.0976517		WT	Erastin+AA+Ferr1	0.0162548		WT	RS200nM + Ferr	0.0358067									STARD7-/- #1	Erastin 1 uM	0.0156253		PARL-/- #1	Erastin 1 uM	0.0193888		STARD7-/- + cyto-STAR	Erastin+AA+CoQ2	0.0266943
	PARL	ML320	0.0922946	1.78543		0.0243044	1.10787	0.00676084	0.644794	0.0506483	-0.0136439	-0.0422902	-0.276917		WT	Erastin+AA+Ferr1	0.0353847		WT	RS200nM + Ferr	0.0307607									STARD7-/- #1	Erastin 1 uM	0.0320673		PARL-/- #1	Erastin 1 uM	0.0230194		STARD7-/- + full_lengthSTAR	Erastin+AA+CoQ2	0.039919
	PARL	KW-2449	0.0918229	1.77762		-0.0757727	-0.408167	-0.055843	-0.298756	0.115859	0.681885	-0.101405	-1.28818		PARL-/-	Erastin+AA+Ferr1	0.0268722		WT	RS200nM + Ferr	0.0320577									STARD7-/- #2	Erastin 1 uM	0.0642282		PARL-/- #2	Erastin 1 uM	0.0250384		WT	CT	0.0355711
	PARL	A-804598	0.0893735	1.73703		-0.00159759	0.715491	0.0440711	1.20712	0.0399447	-0.127808	0.0109539	0.633926		PARL-/-	Erastin+AA+Ferr1	0.0708257		PARL-/-	RS200nM + Ferr	0.0130095									STARD7-/- #2	Erastin 1 uM	0.0520178		PARL-/- #2	Erastin 1 uM	0.0209414		STARD7-/-	CT	0.0518198
	PARL	SGX-523	0.0881256	1.71636		0.0915644	2.12678	-0.000545771	0.53467	-0.129737	-1.93761	0.0373105	1.08481		STARD7-/-	Erastin+AA+Ferr1	0.0509125		PARL-/-	RS200nM + Ferr	0.0159029									STARD7-/- #2	Erastin 1 uM	0.0438497		PARL-/- #2	Erastin 1 uM	0.0186802		STARD7-/- + mito-STAR	CT	0.0515312
	PARL	NVP-TAE684	0.0865587	1.6904		-0.139095	-1.36741	0.066641	1.54729	0.120308	0.729338	-0.0158136	0.176016		STARD7-/-	Erastin+AA+Ferr1	0.0939725		PARL-/-	RS200nM + Ferr	0.0230029									STARD7-/- #2	Erastin 1 uM	0.0433526		PARL-/- #2	Erastin 1 uM	0.0158624		STARD7-/- + cyto-STAR	CT	0.0454775
	PARL	staurosporine	0.0862734	1.68567		0.0875442	2.06587	0.0562641	1.39089	-0.141637	-2.06453	0.00738295	0.572837		WT	Erastin+AA+CoQ2	0.0403344		STARD7-/-	RS200nM + Ferr	0.0172479									WT	Erastin 2 uM	0.0261587		WT	Erastin 2 uM	0.00883663		STARD7-/- + full_lengthSTAR	CT	0.0408513
	PARL	cabozantinib	0.0826855	1.62622		0.0229826	1.08785	-0.0382445	-0.033516	-0.0502809	-1.09014	-0.0463943	-0.347125		WT	Erastin+AA+CoQ2	0.0435076		STARD7-/-	RS200nM + Ferr	0.0107717									WT	Erastin 2 uM	0.0263419		WT	Erastin 2 uM	0.0101957		WT	Erastin+AA	0.0984019
	PARL	nutlin-3	0.080278	1.58633		-0.109726	-0.92251	-0.0395576	-0.0533065	0.206122	1.64461	-0.0920596	-1.12832		PARL-/-	Erastin+AA+CoQ2	0.0395552		STARD7-/-	RS200nM + Ferr	0.0178792									WT	Erastin 2 uM	0.0222046		WT	Erastin 2 uM	0.0101278		STARD7-/-	Erastin+AA	0.67394
	PARL	BRD-K78574327	0.0793739	1.57135		-0.010303	0.583615	-0.00986776	0.394172	-0.0899192	-1.51292	0.0158442	0.717584		PARL-/-	Erastin+AA+CoQ2	0.0293542		WT	RS200nM + CoQ2	0.0269082									WT	Erastin 2 uM	0.0403458		WT	Erastin 2 uM	0.00972306		STARD7-/- + mito-STAR	Erastin+AA	0.594426
	PARL	darinaparsin	0.0787498	1.56101		-0.0198567	0.438889	-0.0147952	0.319907	-0.0245706	-0.815919	-0.0763261	-0.859164		STARD7-/-	Erastin+AA+CoQ2	0.00579602		WT	RS200nM + CoQ2	0.0308255									STARD7-/- #1	Erastin 2 uM	0.189466		PARL-/- #1	Erastin 2 uM	0.0396651		STARD7-/- + cyto-STAR	Erastin+AA	0.409962
	PARL	AZD4547	0.0748295	1.49606		-0.00367254	0.684058	0.04612	1.23801	-0.0256983	-0.827947	-0.0115387	0.249147		STARD7-/-	Erastin+AA+CoQ2	0.0110129		WT	RS200nM + CoQ2	0.0315176									STARD7-/- #1	Erastin 2 uM	0.203018		PARL-/- #1	Erastin 2 uM	0.0375863		STARD7-/- + full_lengthSTAR	Erastin+AA	0.0541334
	PARL	cucurbitacin I	0.0729875	1.46554		-0.0758238	-0.408941	0.0351903	1.07327	0.0277557	-0.257813	0.00869937	0.595357						PARL-/-	RS200nM + CoQ2	0.0170999									STARD7-/- #1	Erastin 2 uM	0.27508		PARL-/- #1	Erastin 2 uM	0.0407659		WT	Erastin+AA+Ferrostatin	0.0538976
	PARL	simvastatin	0.0692193	1.40311		0.0277485	1.16005	-0.098799	-0.946177	-0.144248	-2.09239	-0.0381834	-0.206661						PARL-/-	RS200nM + CoQ2	0.0380807									STARD7-/- #1	Erastin 2 uM			PARL-/- #1	Erastin 2 uM	0.0384558		STARD7-/-	Erastin+AA+Ferrostatin	0.0474978
	PARL	NVP-BEZ235	0.0686111	1.39303		-0.0740935	-0.382729	-0.048689	-0.190931	0.0530196	0.0116479	-0.047497	-0.365988						PARL-/-	RS200nM + CoQ2	0.0312258									STARD7-/- #2	Erastin 2 uM	0.32106		PARL-/- #2	Erastin 2 uM	0.034868		STARD7-/- + mito-STAR	Erastin+AA+Ferrostatin	0.0687816
	PARL	lovastatin	0.0682599	1.38721		0.0805083	1.95929	-0.0941126	-0.875545	-0.16985	-2.36545	0.0133203	0.674407						STARD7-/-	RS200nM + CoQ2	0.0240831									STARD7-/- #2	Erastin 2 uM	0.322695		PARL-/- #2	Erastin 2 uM	0.0390227		STARD7-/- + cyto-STAR	Erastin+AA+Ferrostatin	0.048135
	PARL	myricetin	0.0665432	1.35877		-0.010864	0.575117	-0.0275962	0.126974	0.0351345	-0.179112	-0.0184171	0.131479						STARD7-/-	RS200nM + CoQ2	0.0231474									STARD7-/- #2	Erastin 2 uM	0.265175		PARL-/- #2	Erastin 2 uM	0.0361072		STARD7-/- + full_lengthSTAR	Erastin+AA+Ferrostatin	0.0322194
	PARL	GSK-J4	0.0656309	1.34365		-0.222787	-2.63524	-0.186141	-2.26258	0.23571	1.9602	-0.0207086	0.0922776						STARD7-/-	RS200nM + CoQ2	0.0195219									STARD7-/- #2	Erastin 2 uM	0.36647		PARL-/- #2	Erastin 2 uM	0.0330715		WT	Erastin+AA+CoQ2	0.0392172
	PARL	CIL70	0.0628528	1.29762		0.0484496	1.47364	0.0266519	0.944586	0.0892762	0.398355	-0.0441021	-0.307912																	WT	Erastin 4 uM	0.128856		WT	Erastin 4 uM	0.0398367		STARD7-/-	Erastin+AA+CoQ2	0.0366764
	PARL	fluvastatin	0.0618577	1.28113		0.0618941	1.67731	-0.0313678	0.0701289	-0.132127	-1.9631	0.0381925	1.09989																	WT	Erastin 4 uM	0.119421		WT	Erastin 4 uM	0.0307291		STARD7-/- + mito-STAR	Erastin+AA+CoQ2	0.131854
	PARL	BRD-K75293299	0.0618058	1.28027		0.00792157	0.859694	-0.00547862	0.460324	-0.216044	-2.85815	0.114238	2.4008																	WT	Erastin 4 uM	0.0959315		WT	Erastin 4 uM	0.0253721		STARD7-/- + cyto-STAR	Erastin+AA+CoQ2	0.0944742
	PARL	thalidomide	0.0617838	1.27991		0.0282013	1.16691	0.0634286	1.49888	-0.0444538	-1.02799	-0.0840754	-0.991731																	WT	Erastin 4 uM			WT	Erastin 4 uM	0.0561286		STARD7-/- + full_lengthSTAR	Erastin+AA+CoQ2	0.0519018
	PARL	CBB-1007	0.0615055	1.2753		0.00453852	0.808445	0.0508135	1.30874	-0.0379761	-0.9589	-0.00920744	0.289027																	STARD7-/- #1	Erastin 4 uM	0.381172		PARL-/- #1	Erastin 4 uM	0.197013		WT	CT	0.0463796
	PARL	foretinib	0.0605157	1.2589		-0.0541995	-0.0813598	-0.00730365	0.432817	0.0347135	-0.183602	-0.0405225	-0.246675																	STARD7-/- #1	Erastin 4 uM	0.359857		PARL-/- #1	Erastin 4 uM	0.175846		STARD7-/-	CT	0.0626114
	PARL	UNC0638	0.0599698	1.24985		-0.0757777	-0.408243	0.0354764	1.07759	0.0233437	-0.304872	-0.0772173	-0.87441																	STARD7-/- #1	Erastin 4 uM	0.420075		PARL-/- #1	Erastin 4 uM	0.170444		STARD7-/- + mito-STAR	CT	0.0713587
	PARL	TG-101348	0.0589336	1.23269		-0.0510897	-0.0342508	0.000415748	0.549162	0.0460457	-0.0627352	-0.0762937	-0.85861																	STARD7-/- #1	Erastin 4 uM	0.44173		PARL-/- #1	Erastin 4 uM	0.179096		STARD7-/- + cyto-STAR	CT	0.037541
	PARL	dabrafenib	0.0588273	1.23093		-0.0422923	0.0990188	0.0261396	0.936866	0.0530637	0.0121181	0.0556006	1.39769																	STARD7-/- #2	Erastin 4 uM	0.477883		PARL-/- #2	Erastin 4 uM	0.195842		STARD7-/- + full_lengthSTAR	CT	0.0684105
	PARL	tivozanib	0.0583135	1.22241		0.0449271	1.42028	-0.0104767	0.384994	0.0284664	-0.250234	0.0222032	0.826367																	STARD7-/- #2	Erastin 4 uM	0.545932		PARL-/- #2	Erastin 4 uM	0.196834		WT	Erastin+AA	0.20168
	PARL	BRD-K33514849	0.056999	1.20063		0.0140374	0.952341	-0.0583079	-0.335906	0.108948	0.608168	-0.0441703	-0.309079																	STARD7-/- #2	Erastin 4 uM	0.471755		PARL-/- #2	Erastin 4 uM	0.18593		STARD7-/-	Erastin+AA	0.508523
	PARL	AC55649	0.0566731	1.19523		-0.0213773	0.415853	-0.0292761	0.101654	-0.00791556	-0.638278	-0.0846183	-1.00102																	STARD7-/- #2	Erastin 4 uM	0.502961		PARL-/- #2	Erastin 4 uM	0.220245		STARD7-/- + mito-STAR	Erastin+AA	0.377094
	PARL	BRD-K88742110	0.0547676	1.16366		-0.0590265	-0.154484	-0.0495705	-0.204218	0.0961512	0.471683	-0.030737	-0.0792762																									STARD7-/- + cyto-STAR	Erastin+AA	0.731065
	PARL	BRD-K37390332	0.0525072	1.12621		-0.0198798	0.438539	0.0522369	1.3302	-0.0164009	-0.728782	0.0219447	0.821944																									STARD7-/- + full_lengthSTAR	Erastin+AA	0.0291402
	PARL	BRD-K71935468	0.0517731	1.11405		0.0403046	1.35026	0.00636926	0.638892	-0.151185	-2.16637	0.0516695	1.33044
	PARL	methylstat	0.0509236	1.09997		-0.0165652	0.488751	-0.0427394	-0.101262	0.0323966	-0.208314	-0.0941368	-1.16385
	PARL	erismodegib	0.0507399	1.09693		-0.0234774	0.38404	-0.0581424	-0.333412	0.0558427	0.0417587	0.0137229	0.681295
	PARL	tandutinib	0.0505114	1.09314		0.00929431	0.880489	0.0551012	1.37337	0.0138599	-0.406024	0.0786316	1.79168
	PARL	MK-0752	0.0495151	1.07664		-0.0147842	0.51573	0.00637385	0.638961	-0.0726226	-1.32844	0.0151212	0.705215
	PARL	olaparib	0.0483944	1.05807		-0.0767687	-0.423254	-0.0335866	0.036687	0.0411669	-0.114772	-0.0262433	-0.00240376
	PARL	parthenolide	0.0483417	1.05719		-0.0341532	0.222315	0.00999729	0.693573	-0.004041	-0.596953	-0.00889086	0.294443
	PARL	CI-976	0.0480118	1.05173		0.00574121	0.826664	0.00980368	0.690655	-0.00646983	-0.622858	0.0242317	0.861066
	PARL	968	0.0478508	1.04906		-0.069321	-0.310432	0.00231581	0.577799	-0.0199943	-0.767109	0.0178247	0.751463
	PARL	BIBR-1532	0.0468203	1.03199		-0.0239487	0.3769	-0.0175652	0.278159	0.0209086	-0.330844	-0.0584936	-0.554105
	PARL	QS-11	0.0464481	1.02582		0.0166984	0.992652	-0.143569	-1.62094	0.0579275	0.0639943	-0.134523	-1.85473
	PARL	Ki8751	0.0458701	1.01624		-0.0272809	0.326421	-0.0556519	-0.295875	0.0776164	0.273994	-0.0464991	-0.348918
	PARL	BRD-K86535717	0.0442114	0.98876		-0.0396782	0.138619	0.030002	0.995079	-0.150021	-2.15395	0.10539	2.24943
	PARL	BRD-K92856060	0.0440024	0.985298		-0.052838	-0.0607351	0.000154274	0.545221	0.0398865	-0.128428	-0.0684142	-0.723817
	PARL	avrainvillamide	0.043175	0.971589		-0.0990209	-0.760347	-0.0509558	-0.225097	0.0865664	0.369453	-0.138259	-1.91865
	PARL	zebularine	0.0415981	0.945461		-0.00643859	0.642156	-0.132793	-1.45853	0.113372	0.655362	-0.0644279	-0.655623
	PARL	axitinib	0.0409489	0.934706		-0.0057728	0.652242	-0.0414767	-0.0822309	0.106501	0.582076	-0.0597685	-0.575916
	PARL	EX-527	0.0405643	0.928334		-0.00837022	0.612894	-0.00263101	0.503242	0.0594386	0.0801124	-0.0175875	0.14567
	PARL	BRD-K30019337	0.039931	0.917841		-0.0209233	0.42273	0.0935941	1.95352	-0.110034	-1.72746	0.0396989	1.12566
	PARL	myriocin	0.039682	0.913714		0.0166499	0.991917	-0.10141	-0.985525	-0.0435204	-1.01803	-0.00666369	0.332543
	PARL	SCH-529074	0.0393775	0.908669		-0.161896	-1.71283	0.0234107	0.895736	0.105933	0.57601	-0.033238	-0.122061
	PARL	NSC95397	0.0392925	0.907261		-0.0968526	-0.727499	-0.0217203	0.215533	-0.00598718	-0.61771	-0.0661152	-0.684488
	PARL	cediranib	0.0378019	0.882564		0.0477033	1.46234	0.0365178	1.09328	0.0243224	-0.294433	0.0231318	0.842251
	PARL	sitagliptin	0.036701	0.864323		-0.0161153	0.495566	-0.0307168	0.0799405	-0.111421	-1.74226	0.179131	3.51091
	PARL	gemcitabine	0.0361153	0.85462		-0.0965461	-0.722857	-0.10289	-1.00784	0.226887	1.8661	-0.0451494	-0.325829
	PARL	BRD-K45681478	0.0355954	0.846006		-0.102834	-0.818112	0.00149317	0.565401	0.0410983	-0.115503	-0.0195537	0.112034
	PARL	Compound 7d-cis	0.035481	0.84411		-0.136919	-1.33446	0.0470336	1.25177	0.0634528	0.122927	-0.0257471	0.006085
	PARL	epigallocatechin-3-monogallate	0.0351979	0.83942		-0.10746	-0.888182	0.0253901	0.925569	0.11661	0.689895	-0.135919	-1.87861
	PARL	BMS-536924	0.0348001	0.832829		-0.055264	-0.0974869	-0.0012654	0.523824	0.0714003	0.207694	-0.027896	-0.0306767
	PARL	AA-COCF3	0.0340302	0.820072		-0.0279429	0.316393	-0.0394304	-0.0513895	0.0502518	-0.0178735	0.0124269	0.659124
	PARL	BRD-K41334119	0.0323993	0.793051		0.0203914	1.0486	0.0830241	1.79421	-0.0891997	-1.50524	0.074053	1.71336
	PARL	HLI 373	0.0320697	0.78759		-0.0997482	-0.771365	0.0340704	1.0564	0.113228	0.653823	-0.0304147	-0.0737627
	PARL	AZD6482	0.0318497	0.783945		0.043274	1.39524	0.0686533	1.57762	-0.088137	-1.49391	0.0877034	1.94687
	PARL	BRD-K34099515	0.0318169	0.783401		0.0198618	1.04057	-0.151999	-1.748	0.0480862	-0.0409716	-0.101307	-1.28651
	PARL	YM-155	0.0317433	0.782182		0.0718952	1.82881	-0.0783184	-0.637499	-0.123784	-1.87412	0.0812932	1.83721
	PARL	BRD-K64610608	0.0312994	0.774827		0.0710133	1.81545	-0.0288777	0.107658	0.029674	-0.237353	0.0209273	0.80454
	PARL	dacarbazine	0.0299991	0.753282		-0.0255174	0.353136	-0.0386224	-0.0392116	0.084588	0.348352	-0.0712691	-0.772655
	PARL	momelotinib	0.0299766	0.75291		0.0518183	1.52467	-0.00408696	0.481299	0.0457316	-0.0660846	0.0248954	0.872422
	PARL	BRD-K96431673	0.0295643	0.746079		0.0207524	1.05406	0.00378623	0.599961	-0.169875	-2.36571	0.117918	2.46376
	PARL	AGK-2	0.0288178	0.73371		0.0287158	1.1747	0.027645	0.959554	-0.0657047	-1.25465	0.0213129	0.811135
	PARL	PRIMA-1	0.0274438	0.710945		-0.125923	-1.16788	-0.0100525	0.391387	0.0245451	-0.292058	-0.0959087	-1.19416
	PARL	PRL-3 inhibitor I	0.0273376	0.709185		-0.0387069	0.153333	-0.0635353	-0.414692	-0.0441654	-1.02491	0.0440342	1.19983
	PARL	CAY10576	0.026902	0.701969		0.0522483	1.53119	-0.0215649	0.217876	-0.117998	-1.8124	-0.000838558	0.432193
	PARL	AZD8055	0.0267633	0.699671		-0.0739361	-0.380345	-0.0340421	0.0298225	0.0705322	0.198435	-0.00565447	0.349808
	PARL	TGX-221	0.0266063	0.697068		0.0522872	1.53178	0.0457822	1.23291	-0.0986126	-1.60564	0.0531338	1.35549
	PARL	isoliquiritigenin	0.0262187	0.690647		-0.0762074	-0.414752	-0.0245289	0.173203	0.0774818	0.272558	0.11033	2.33394
	PARL	DBeQ	0.0245623	0.663203		0.000525263	0.747649	-0.00763639	0.427802	0.00643125	-0.485257	0.0212959	0.810844
	PARL	KU-0063794	0.0236167	0.647535		-0.0720025	-0.351053	-0.0537153	-0.266687	0.0780281	0.278385	-0.0285479	-0.0418284
	PARL	pyrazolanthrone	0.0235843	0.646999		0.0430111	1.39125	-0.0723009	-0.546805	0.0151782	-0.391964	-0.0479678	-0.374043
	PARL	PI-103	0.0232362	0.64123		-0.015922	0.498494	0.0213196	0.86422	-0.0422681	-1.00468	0.00437332	0.521352
	PARL	necrosulfonamide	0.0230947	0.638886		-0.112037	-0.957521	-0.0702607	-0.516056	0.0896021	0.401832	-0.126199	-1.71233
	PARL	BRD-K13999467	0.0227589	0.633323		-0.0312962	0.265594	-0.103272	-1.01359	-0.00833185	-0.642718	-0.0773614	-0.876875
	PARL	clofarabine	0.0225931	0.630576		-0.0921213	-0.655827	-0.190247	-2.32446	0.192517	1.4995	-0.0606952	-0.591769
	PARL	PIK-93	0.0220395	0.621402		-0.0805659	-0.480778	0.0265353	0.94283	0.0231528	-0.306908	0.0451963	1.21971
	PARL	dasatinib	0.0216923	0.61565		0.179614	3.46061	0.0553946	1.37779	-0.102283	-1.64479	0.0689834	1.62663
	PARL	crizotinib	0.0215416	0.613153		-0.166662	-1.78503	-0.0136421	0.337285	0.180461	1.37092	-0.0576037	-0.538882
	PARL	SJ-172550	0.0210735	0.605398		0.0737527	1.85695	0.0083024	0.668028	-0.0362193	-0.940162	-0.000768897	0.433385
	PARL	BRD-K94991378	0.0201877	0.590721		0.0754285	1.88234	-0.0117826	0.365311	-0.153714	-2.19334	0.021583	0.815756
	PARL	barasertib	0.0198752	0.585544		-0.146106	-1.47363	-0.0774522	-0.624444	0.195204	1.52817	-0.103094	-1.31708
	PARL	vorapaxar	0.0191872	0.574145		-0.0374085	0.173002	0.00969439	0.689007	-0.0456567	-1.04082	-0.0349536	-0.15141
	PARL	nelarabine	0.0187919	0.567595		-0.00419599	0.676128	-0.0767933	-0.614513	0.0404637	-0.122272	0.0217692	0.818941
	PARL	BIX-01294	0.0187813	0.567419		-0.156326	-1.62844	0.0838402	1.80651	0.0986209	0.498025	-0.0455379	-0.332473
	PARL	BCL-LZH-4	0.0180006	0.554485		0.0537165	1.55343	0.0789422	1.73269	-0.0331875	-0.907826	0.085727	1.91306
	PARL	PF-4800567 hydrochloride	0.017745	0.55025		-0.0460859	0.0415503	0.0232743	0.893681	0.0328741	-0.203221	0.00516298	0.534861
	PARL	GMX-1778	0.017558	0.547151		-0.0700331	-0.32122	-0.00480581	0.470464	0.127748	0.808696	-0.0526993	-0.454983
	PARL	BRD9876	0.0175312	0.546708		-0.0333326	0.234746	-0.0413046	-0.0796365	0.0561537	0.0450754	0.0529477	1.35231
	PARL	lenvatinib	0.016995	0.537823		0.00783268	0.858347	0.00295692	0.587462	-0.0187353	-0.753681	-0.00925544	0.288206
	PARL	PAC-1	0.0169231	0.536631		-0.161943	-1.71353	-0.0544196	-0.277303	0.145789	1.00111	-0.0512768	-0.430649
	PARL	sunitinib	0.0168957	0.536177		-0.0737874	-0.378092	0.0193012	0.833798	0.0834908	0.336649	-0.0127876	0.227782
	PARL	bendamustine	0.0166625	0.532314		0.0308091	1.20641	-0.0393972	-0.0508887	0.0307233	-0.226161	-0.000364738	0.440298
	PARL	NSC23766	0.0164215	0.52832		-0.0644468	-0.236594	0.104465	2.11737	-0.0508407	-1.09611	0.0356975	1.05721
	PARL	necrostatin-7	0.0162044	0.524724		-0.0302226	0.281858	0.0132334	0.742347	0.0496352	-0.0244494	0.00706399	0.567381
	PARL	dexamethasone	0.0161423	0.523695		-0.0722259	-0.354437	0.0289759	0.979613	0.0414246	-0.112023	0.0514939	1.32744
	PARL	RITA	0.0160506	0.522175		-0.112543	-0.965184	-0.00797346	0.422722	0.0715525	0.209317	0.00737994	0.572786
	PARL	birinapant	0.0157476	0.517155		0.0832589	2.00096	-0.052624	-0.250239	-0.129106	-1.93088	0.0840902	1.88506
	PARL	etoposide	0.0153534	0.510624		-0.104744	-0.84705	-0.0774992	-0.625152	0.141783	0.958384	-0.0331748	-0.12098
	PARL	O-6-benzylguanine	0.0144112	0.495014		-0.0141116	0.52592	0.0286959	0.975393	-0.0520091	-1.10857	0.0746003	1.72272
	PARL	PLX-4032	0.0142587	0.492486		0.0201979	1.04567	0.0779922	1.71837	-0.0530913	-1.12012	0.020685	0.800395
	PARL	decitabine	0.0139397	0.487201		-0.0978006	-0.741862	-0.0200153	0.241231	0.216099	1.75103	-0.0306797	-0.0782967
	PARL	TPCA-1	0.0138338	0.485447		-0.11552	-1.01029	-0.0692953	-0.501505	0.151037	1.05708	-0.0870797	-1.04312
	PARL	ABT-737	0.0136307	0.482082		-0.106142	-0.868218	0.0824021	1.78484	0.0440637	-0.083875	-0.0227787	0.0568648
	PARL	BRD-K99006945	0.0133867	0.478038		0.00561413	0.824739	0.0827128	1.78952	0.0109526	-0.437033	0.140199	2.8449
	PARL	procarbazine	0.0131212	0.47364		-0.030749	0.273884	-0.0407064	-0.0706201	0.0461737	-0.0613691	-0.00268316	0.400637
	PARL	CIL55	0.0129686	0.471112		0.0453542	1.42675	0.0262232	0.938125	-0.0926049	-1.54156	0.0567567	1.41747
	PARL	ouabain	0.0129391	0.470623		-0.00513283	0.661937	-0.0594481	-0.353091	0.0809648	0.309708	-0.124075	-1.67599
	PARL	BRD-M00053801	0.0127833	0.468041		-0.0678527	-0.288189	0.074996	1.67322	0.0468544	-0.0541094	0.00682403	0.563276
	PARL	BRD-K85133207	0.0126235	0.465393		-0.0811379	-0.489442	-0.0628307	-0.404073	0.0999294	0.511981	-0.0472894	-0.362437
	PARL	ML203	0.0124601	0.462687		0.000800126	0.751813	0.0328473	1.03796	-0.037225	-0.950888	-0.00854659	0.300332
	PARL	itraconazole	0.0121758	0.457975		-0.00670421	0.638132	-0.0632726	-0.410733	0.00738602	-0.475074	-0.0350274	-0.152672
	PARL	BRD-K34222889	0.012031	0.455577		-0.121343	-1.09849	-0.0653915	-0.442668	0.134627	0.882064	-0.139741	-1.944
	PARL	BRD-K96970199	0.0118474	0.452534		-0.0504036	-0.0238574	0.0309442	1.00928	-0.169332	-2.35993	0.0964762	2.09695
	PARL	VU0155056	0.0115809	0.44812		-0.00508654	0.662638	-0.0484401	-0.187181	-0.0502938	-1.09028	0.00847577	0.591532
	PARL	ML239	0.0111486	0.440956		0.0148232	0.964245	-0.0237063	0.185601	0.086616	0.369982	-0.101378	-1.28772
	PARL	bleomycin A2	0.0110661	0.439589		-0.00358711	0.685352	-0.0237791	0.184504	0.126594	0.796383	-0.00374044	0.382551
	PARL	JW-74	0.0108606	0.436185		0.027833	1.16133	0.0301875	0.997874	0.056753	0.0514682	-0.106361	-1.37297
	PARL	salermide	0.0104966	0.430154		0.00547168	0.822581	0.0449156	1.21985	0.00701904	-0.478988	0.0609546	1.48928
	PARL	fumonisin B1	0.0101735	0.4248		0.0166246	0.991534	0.0538363	1.3543	-0.0434397	-1.01717	0.0539443	1.36936
	PARL	compound 1B	0.0101241	0.423982		0.0179629	1.01181	0.07194	1.62716	0.00188747	-0.53372	0.0422695	1.16964
	PARL	sirolimus	0.0101152	0.423834		-0.110615	-0.935977	-0.00804408	0.421658	0.0523655	0.00467109	-0.00779768	0.313144
	PARL	CAL-101	0.00894104	0.40438		0.0133219	0.941503	0.0496785	1.29164	-0.0453214	-1.03724	0.0730832	1.69677
	PARL	IPR-456	0.00886354	0.403096		-0.0297984	0.288285	-0.0217648	0.214862	-0.0745824	-1.34934	0.0186898	0.766263
	PARL	pazopanib	0.00877116	0.401566		-0.0014875	0.717159	-0.0992477	-0.952941	0.0180892	-0.360915	-0.0461831	-0.343512
	PARL	cyanoquinoline 11	0.00864744	0.399516		-0.0791074	-0.458683	-0.030301	0.0862069	0.0267818	-0.268201	0.0156699	0.714601
	PARL	tacrolimus	0.00831224	0.393962		0.00443661	0.806901	-0.00455301	0.474274	0.0498371	-0.0222959	-0.093512	-1.15316
	PARL	fingolimod	0.0082997	0.393754		-0.0937968	-0.681209	0.00535688	0.623634	0.0733704	0.228707	-0.0326762	-0.11245
	PARL	PF-184	0.00825736	0.393053		-0.053365	-0.0687192	-0.0770028	-0.617671	0.103059	0.545356	-0.0113006	0.25322
	PARL	IU1	0.008198	0.392069		-0.0529421	-0.0623123	-0.0639117	-0.420365	-0.0416434	-0.998015	-0.0186731	0.127098
	PARL	daporinad	0.00809768	0.390407		-0.0555097	-0.101209	-0.02693	0.137013	0.183245	1.40062	-0.0582193	-0.549413
	PARL	IC-87114	0.00741597	0.379112		0.0601738	1.65125	-0.0587334	-0.342318	-0.0684072	-1.28347	0.0965151	2.09761
	PARL	BRD-K52037352	0.00712313	0.37426		-0.0405848	0.124884	-0.0449325	-0.134315	-0.0152695	-0.716714	-0.0175053	0.147077
	PARL	tamoxifen	0.00693964	0.37122		-0.0462958	0.0383707	0.0502262	1.29989	0.00518759	-0.498522	0.00131691	0.469066
	PARL	BMS-195614	0.00659361	0.365487		0.0163721	0.987708	-0.0954347	-0.895472	-0.0358403	-0.93612	-0.0831388	-0.975708
	PARL	PLX-4720	0.00652371	0.364328		0.00773103	0.856807	0.0553599	1.37727	-0.0384764	-0.964236	0.0811516	1.83479
	PARL	SB-431542	0.00651003	0.364102		0.0494758	1.48919	-0.0248876	0.167797	-0.0405575	-0.986433	0.0431469	1.18465
	PARL	GSK1059615	0.00617587	0.358565		-0.0129401	0.543666	-0.0160129	0.301554	-0.0104324	-0.665123	0.0193292	0.777201
	PARL	16-beta-bromoandrosterone	0.00610878	0.357454		-0.0938247	-0.681631	-0.0818583	-0.690851	0.0371122	-0.158018	-0.00262764	0.401587
	PARL	GSK-3 inhibitor IX	0.0060604	0.356652		0.0496237	1.49143	0.00592342	0.632172	0.00253559	-0.526808	-0.00778327	0.31339
	PARL	sildenafil	0.00569097	0.350531		-0.00943769	0.596723	0.0149899	0.76882	-0.0218159	-0.786537	-0.0334373	-0.12547
	PARL	BRD-K29313308	0.00555321	0.348249		-0.00499044	0.664094	-0.0332027	0.0424729	0.0224768	-0.314118	-0.0344205	-0.14229
	PARL	SR1001	0.00530242	0.344093		0.029469	1.18611	0.00517177	0.620844	-0.0169087	-0.734197	-0.0579514	-0.544831
	PARL	BRD-K26531177	0.0048581	0.336732		-0.0665467	-0.268404	-0.023936	0.182139	-0.0108791	-0.669887	-0.0608495	-0.594409
	PARL	azacitidine	0.00469254	0.333989		0.0369843	1.29996	-0.0429551	-0.104512	0.103824	0.553522	0.0179842	0.754191
	PARL	AT13387	0.00450624	0.330902		-0.0142147	0.524358	-0.119576	-1.25932	0.0947621	0.456868	-0.0387165	-0.215782
	PARL	CID-5951923	0.0042822	0.32719		0.0305212	1.20205	0.0371945	1.10348	-0.0164542	-0.72935	0.104168	2.22853
	PARL	LE-135	0.00385818	0.320164		0.0639925	1.7091	-0.00961614	0.397964	-0.0137908	-0.700943	0.021261	0.810247
	PARL	Compound 1541A	0.00378236	0.318908		0.0116495	0.916167	-0.0202166	0.238197	-0.0888274	-1.50127	-0.0269322	-0.0141887
	PARL	BRD-K84807411	0.00340398	0.312639		0.00292194	0.783956	0.056589	1.39579	-0.128395	-1.9233	0.0650312	1.55902
	PARL	cytarabine hydrochloride	0.00282923	0.303116		-0.142279	-1.41566	-0.125215	-1.34431	0.297278	2.61688	-0.118413	-1.57914
	PARL	VAF-347	0.00275429	0.301874		0.072008	1.83052	0.0130782	0.740007	-0.0186651	-0.752931	0.0425254	1.17402
	PARL	CAY10594	0.00230876	0.294493		-0.00833442	0.613436	-0.00995271	0.392891	-0.0129341	-0.691805	0.0500981	1.30356
	PARL	BRD-K35604418	0.00226346	0.293742		-0.0493362	-0.00768736	-0.0756709	-0.597596	0.0993733	0.50605	-0.0630637	-0.632286
	PARL	BRD-K09587429	0.00225516	0.293605		-0.0470842	0.0264272	-0.0203416	0.236312	-0.0341842	-0.918456	-0.0307946	-0.0802615
	PARL	PRIMA-1-Met	0.00201536	0.289631		0.00521349	0.81867	-0.0122953	0.357584	-0.124145	-1.87797	0.0403418	1.13666
	PARL	tanespimycin	0.00194775	0.288511		-0.0445442	0.064905	-0.0628965	-0.405064	0.12748	0.805829	0.0247824	0.870487
	PARL	nilotinib	0.00189578	0.28765		-0.0260956	0.344378	0.0313314	1.01512	0.0286594	-0.248174	0.000234417	0.450548
	PARL	SMER-3	0.00159403	0.282651		-0.0250931	0.359564	0.0210473	0.860116	0.0406567	-0.120213	-0.0110579	0.257372
	PARL	BRD-K51831558	0.00141875	0.279746		0.064122	1.71106	0.0934256	1.95098	0.0321489	-0.210956	-0.136094	-1.88161
	PARL	istradefylline	0.00139784	0.2794		-0.110812	-0.93897	0.0535007	1.34925	0.0809486	0.309535	-0.0244668	0.0279874
	PARL	pandacostat	0.000549692	0.265347		-0.0419698	0.103904	-0.0204261	0.235039	0.0459491	-0.0637655	-0.0352588	-0.15663
	PARL	PYR-41	4.9239e-05	0.257056		0.00299847	0.785115	-0.0204113	0.235262	-0.039078	-0.970653	-0.00825602	0.305303
	PARL	BYL-719	-0.000219394	0.252605		-0.0954261	-0.70589	-0.00367049	0.487575	0.0649531	0.138929	0.0186041	0.764796
	PARL	BRD-K24690302	-0.00115529	0.237098		-0.0406696	0.123601	0.00948269	0.685817	0.00257482	-0.526389	-0.0185697	0.128869
	PARL	pluripotin	-0.00117311	0.236803		0.0601762	1.65128	0.0251437	0.921855	0.0299451	-0.234462	0.005933	0.548033
	PARL	teniposide	-0.00117957	0.236696		-0.0636226	-0.224108	-0.130213	-1.41963	0.218948	1.78141	-0.0268178	-0.0122317
	PARL	mitomycin	-0.00140391	0.232979		-0.15126	-1.5517	-0.0639052	-0.420267	0.265711	2.28019	-0.0649759	-0.664998
	PARL	ZSTK474	-0.00195803	0.223798		-0.0390557	0.148048	0.0204699	0.851413	-0.00895667	-0.649383	0.051392	1.3257
	PARL	doxorubicin	-0.00285936	0.208864		-0.0676354	-0.284898	-0.0384538	-0.0366697	0.171795	1.27849	-0.0262289	-0.00215647
	PARL	tamatinib	-0.00382262	0.192904		0.00754209	0.853945	-0.0312342	0.0721417	-0.0741286	-1.3445	0.0157018	0.715146
	PARL	BRD-K28456706	-0.00423599	0.186055		-0.0947366	-0.695446	-0.00342989	0.491202	0.0720946	0.215099	-0.0975462	-1.22217
	PARL	SN-38	-0.00485986	0.175719		-0.0376797	0.168894	-0.0829711	-0.707623	0.169099	1.24973	-0.0745175	-0.828226
	PARL	BRD-A05715709	-0.00530743	0.168303		0.0814916	1.97419	0.00196825	0.572561	-0.0860668	-1.47183	0.0336242	1.02174
	PARL	PF-573228	-0.0053974	0.166813		-0.0523485	-0.0533204	-0.0475653	-0.173996	0.128337	0.814976	-0.0630567	-0.632167
	PARL	GDC-0879	-0.00564252	0.162751		-0.0664145	-0.266402	-0.0181406	0.269486	0.146269	1.00624	-0.00189594	0.414104
	PARL	BRD-K90370028	-0.00585816	0.159178		-0.0287834	0.303661	0.0612597	1.46619	-0.0260973	-0.832202	0.00219549	0.484096
	PARL	navitoclax	-0.00592574	0.158059		-0.109894	-0.925054	0.00848413	0.670767	-0.0316387	-0.891306	-0.050372	-0.41517
	PARL	Mdivi-1	-0.00646892	0.149059		-0.0838713	-0.53085	-0.0901271	-0.815477	0.0804731	0.304463	-0.0708704	-0.765834
	PARL	serdemetan	-0.00651351	0.14832		-0.164214	-1.74794	0.0237952	0.901532	0.130283	0.835729	-0.0577585	-0.541531
	PARL	marinopyrrole A	-0.00673376	0.144671		-0.128419	-1.20569	-0.190879	-2.33399	0.120389	0.730197	-0.0727019	-0.797166
	PARL	OSI-027	-0.00740186	0.133601		-0.0653199	-0.24982	-0.0144592	0.324971	0.083541	0.337185	-0.0273069	-0.0205987
	PARL	NVP-ADW742	-0.00751844	0.13167		-0.187986	-2.10805	0.0414235	1.16722	0.107271	0.590291	-0.00489253	0.362842
	PARL	lomeguatrib	-0.00760648	0.130211		0.0088828	0.874255	-0.0370586	-0.0156412	-0.0265385	-0.836909	-0.0636187	-0.64178
	PARL	docetaxel	-0.00783516	0.126422		-0.0994778	-0.767268	-0.183284	-2.21952	0.144955	0.992223	-0.0613213	-0.602479
	PARL	regorafenib	-0.00802181	0.12333		-0.0266503	0.335975	-0.0592261	-0.349744	0.0353188	-0.177147	-0.0192405	0.117392
	PARL	ruxolitinib	-0.00850031	0.115402		-0.0191128	0.450158	-0.114076	-1.17643	0.0537908	0.0198737	-0.0289275	-0.0483209
	PARL	BRD-K42260513	-0.00852624	0.114972		-0.0410692	0.117546	0.0301246	0.996927	0.00773141	-0.47139	0.0254898	0.882589
	PARL	GANT-61	-0.00879708	0.110485		-0.00190328	0.71086	0.113699	2.25654	-0.0130848	-0.693413	0.0595932	1.46599
	PARL	indisulam	-0.00881735	0.110149		-0.108367	-0.901925	-0.0635855	-0.415448	0.17855	1.35054	-0.115519	-1.52964
	PARL	NVP-BSK805	-0.00882927	0.109951		-0.0828887	-0.515965	0.00920189	0.681585	0.056495	0.0487164	-0.0336448	-0.12902
	PARL	WP1130	-0.00950162	0.0988114		-0.0596031	-0.163218	-0.0409021	-0.0735706	0.0520198	0.000984505	-0.0416824	-0.266518
	PARL	linsitinib	-0.0095669	0.0977297		-0.214307	-2.50678	-0.0413231	-0.0799149	0.152618	1.07395	-0.105332	-1.35536
	PARL	sorafenib	-0.00964105	0.0965012		-0.010576	0.57948	-0.120918	-1.27955	0.0660659	0.150798	-0.035395	-0.15896
	PARL	NSC19630	-0.00981064	0.0936914		-0.164297	-1.74919	0.00370418	0.598725	0.0553999	0.0370363	-0.0874362	-1.04922
	PARL	C6-ceramide	-0.0101989	0.0872582		-0.0685734	-0.299107	-0.0763293	-0.607519	-0.0135437	-0.698307	-0.0113963	0.251583
	PARL	MST-312	-0.0102818	0.0858849		0.0236655	1.09819	-0.0911351	-0.830669	0.0886555	0.391735	-0.0346155	-0.145625
	PARL	chlorambucil	-0.0107165	0.078682		-0.0457775	0.0462215	-0.125259	-1.34498	0.125625	0.786045	-0.0951335	-1.1809
	PARL	piperlongumine	-0.0108803	0.0759679		-0.09439	-0.690195	-0.0585392	-0.339392	0.139942	0.938749	-0.0682689	-0.721331
	PARL	BRD-K27224038	-0.0116496	0.0632219		0.0438755	1.40435	0.0685984	1.57679	-0.138783	-2.0341	0.0250117	0.874411
	PARL	alisertib	-0.0118188	0.0604189		-0.079581	-0.465858	-0.0798303	-0.660285	0.149423	1.03987	-0.120544	-1.6156
	PARL	KPT185	-0.0125019	0.0491006		-0.113304	-0.976715	-0.0288681	0.107804	0.136494	0.901972	-0.0499307	-0.407621
	PARL	MLN2480	-0.0126054	0.0473857		-0.091662	-0.648869	0.0673655	1.55821	0.052015	0.000932712	-0.0323843	-0.107457
	PARL	nintedanib	-0.0130935	0.0392983		0.0608143	1.66095	-0.0357844	0.00356235	0.00328169	-0.51885	-0.0163218	0.167323
	PARL	BRD-K48477130	-0.0133185	0.0355708		0.0818914	1.98024	0.0754448	1.67998	-0.0449996	-1.03381	0.0757116	1.74173
	PARL	isonicotinohydroxamic acid	-0.0140434	0.0235603		-0.0295686	0.291766	-0.0275881	0.127095	0.0788918	0.287597	-0.0193345	0.115786
	PARL	ifosfamide	-0.0142699	0.0198084		-0.0144272	0.521138	-0.0404438	-0.066662	-0.0847249	-1.45752	0.0277064	0.920509
	PARL	skepinone-L	-0.0146948	0.0127683		-0.0876472	-0.58805	-0.0385855	-0.0386551	0.081707	0.317624	-0.190348	-2.80973
	PARL	BRD8958	-0.0147481	0.0118853		0.018354	1.01773	-0.0261064	0.149427	0.0446794	-0.077308	0.0279529	0.924726
	PARL	WZ4002	-0.0153064	0.00263442		-0.0505595	-0.0262192	0.0430448	1.19166	0.0139725	-0.404823	0.0288839	0.940651
	PARL	niclosamide	-0.0159726	-0.00840367		0.038336	1.32043	-0.132903	-1.46018	-0.0207169	-0.774816	-0.103529	-1.32453
	PARL	UNC0321	-0.0160085	-0.00899828		-0.0117313	0.561979	-0.017238	0.283089	-0.0789195	-1.3956	-0.0215176	0.0784385
	PARL	quizartinib	-0.0160753	-0.0101056		-0.00218148	0.706646	-0.00213848	0.510665	0.0239321	-0.298595	0.0693604	1.63308
	PARL	bardoxolone methyl	-0.0160967	-0.010459		-0.0426327	0.0938622	-0.0884642	-0.790414	0.14878	1.03302	-0.0171931	0.152418
	PARL	ciclopirox	-0.0166418	-0.0194918		-0.126671	-1.17921	-0.139061	-1.553	0.183925	1.40786	-0.0669484	-0.698741
	PARL	PX-12	-0.0168636	-0.0231661		-0.180309	-1.99175	-0.0335529	0.0371961	0.158479	1.13646	-0.148525	-2.09427
	PARL	saracatinib	-0.0173884	-0.0318608		0.0324529	1.23131	0.0565561	1.39529	0.06307	0.118844	0.0266158	0.901851
	PARL	TG-100-115	-0.0175393	-0.0343609		-0.0172043	0.47907	0.0604081	1.45335	-0.0688306	-1.28799	0.0192637	0.776081
	PARL	BRD-K02251932	-0.0176509	-0.0362109		-0.0198262	0.439351	-0.0734404	-0.563979	0.0359996	-0.169885	-0.0898482	-1.09049
	PARL	BRD-K14844214	-0.017997	-0.0419452		-0.0130523	0.541966	-0.0646489	-0.431476	-0.0519587	-1.10804	-0.0247347	0.0234043
	PARL	temozolomide	-0.0183066	-0.0470746		0.013468	0.943715	0.0465344	1.24425	-0.00754523	-0.634328	0.0552347	1.39143
	PARL	CAY10618	-0.0184244	-0.0490261		-0.020727	0.425705	-0.0367905	-0.0116012	0.169532	1.25435	-0.0730262	-0.802713
	PARL	RAF265	-0.0185996	-0.0519297		-0.0535823	-0.07201	0.0247602	0.916076	0.0610926	0.0977538	-0.00645529	0.336108
	PARL	MK-2206	-0.0189648	-0.0579808		-0.0968938	-0.728124	-0.018913	0.257845	0.0632218	0.120463	-0.0634655	-0.639159
	PARL	BRD-K02492147	-0.0190498	-0.0593887		-0.00965386	0.593449	-0.0138953	0.33347	-0.0781009	-1.38687	0.00936702	0.606779
	PARL	RG-108	-0.0191012	-0.0602398		-0.0959292	-0.713511	-0.0170062	0.286584	0.0812664	0.312924	-0.0823281	-0.96184
	PARL	KH-CB19	-0.0191806	-0.0615561		-0.0416145	0.109287	0.0614609	1.46922	0.0513401	-0.00626584	0.0614509	1.49777
	PARL	OSI-930	-0.0195976	-0.0684641		-0.0331719	0.237181	-0.0994113	-0.955405	0.127423	0.805221	-0.121035	-1.62399
	PARL	BRD1835	-0.0196412	-0.0691864		-0.0362701	0.190247	-0.110682	-1.12527	0.0253277	-0.28371	-0.0395876	-0.230683
	PARL	ETP-46464	-0.0198518	-0.0726764		-0.0684509	-0.297251	-0.102733	-1.00547	0.0650539	0.140004	-0.0431992	-0.292466
	PARL	WAY-362450	-0.0199325	-0.0740132		-0.0460895	0.0414961	-0.0467893	-0.1623	-0.0597462	-1.1911	-0.0158664	0.175113
	PARL	B02	-0.0203012	-0.0801227		-0.046089	0.0415032	-0.0483481	-0.185795	0.0986263	0.498082	-0.0303914	-0.0733653
	PARL	BRD-K16147474	-0.0205482	-0.0842155		-0.0303662	0.279683	-0.0288699	0.107776	0.0141135	-0.403319	0.0176727	0.748862
	PARL	veliparib	-0.0212253	-0.0954342		0.00821799	0.864184	-0.00712173	0.435559	-0.0317933	-0.892955	0.0298993	0.958023
	PARL	manumycin A	-0.0212425	-0.0957183		-0.0181188	0.465216	-0.0818619	-0.690906	0.00134469	-0.53951	-0.116741	-1.55054
	PARL	AZD7762	-0.0214753	-0.0995758		0.0092887	0.880404	-0.0339351	0.0314346	0.0802892	0.302502	0.00373179	0.510377
	PARL	tipifarnib-P1	-0.021476	-0.0995866		-0.0801814	-0.474952	-0.0387297	-0.0408278	0.0587697	0.0729773	-0.0391123	-0.222552
	PARL	curcumin	-0.021505	-0.100068		-0.0428693	0.0902773	-0.0343077	0.0258189	0.0843186	0.345479	-0.0274124	-0.0224026
	PARL	BRD-K63431240	-0.0219282	-0.107079		-0.0487519	0.00116307	-0.103847	-1.02226	0.086298	0.366591	-0.0239896	0.0361508
	PARL	SU11274	-0.0232716	-0.129338		-0.00393449	0.68009	-0.196247	-2.41489	0.150392	1.05021	-0.0789084	-0.903339
	PARL	MGCD-265	-0.0233092	-0.129961		0.0142941	0.956229	-0.0768966	-0.61607	-0.00659337	-0.624176	-0.0766843	-0.865293
	PARL	JW-480	-0.0236082	-0.134915		-0.0275594	0.322203	-0.00977024	0.395641	-0.00404668	-0.597013	0.00639671	0.555966
	PARL	etomoxir	-0.0238578	-0.13905		0.0131567	0.938999	-0.0397223	-0.0557887	0.0153998	-0.3896	-0.0129264	0.225408
	PARL	GDC-0941	-0.024642	-0.152044		-0.0766434	-0.421357	-0.00724505	0.433701	0.0744799	0.24054	0.0214582	0.813621
	PARL	SNX-2112	-0.0248089	-0.154808		-0.0475851	0.0188399	-0.0693234	-0.501928	0.149055	1.03595	-0.0494641	-0.399639
	PARL	HBX-41108	-0.0249386	-0.156957		-0.04231	0.0987494	-0.139394	-1.55802	0.0266955	-0.269122	-0.0697175	-0.746112
	PARL	BRD-A02303741	-0.0251435	-0.160352		-0.0507034	-0.0283989	-0.0058298	0.455031	0.0503083	-0.0172703	-0.0748513	-0.833935
	PARL	cyclophosphamide	-0.0255666	-0.167363		0.0255873	1.12731	0.0580837	1.41832	-0.0878848	-1.49122	0.0628237	1.52126
	PARL	QW-BI-011	-0.0256551	-0.168829		-0.00554782	0.65565	-0.0366425	-0.00937084	-0.0556812	-1.14774	-0.0759785	-0.853218
	PARL	methotrexate	-0.0259171	-0.173171		0.0224996	1.08053	-0.167259	-1.97798	0.190296	1.47581	0.0184264	0.761756
	PARL	ML050	-0.0261744	-0.177433		-0.0320508	0.254164	-0.00944073	0.400608	-0.00921554	-0.652144	-0.0442087	-0.309735
	PARL	BRD-K27986637	-0.0262259	-0.178286		-0.124841	-1.15149	0.0066201	0.642673	-0.0351294	-0.928537	-0.0661635	-0.685314
	PARL	R428	-0.0263575	-0.180467		-0.0579487	-0.138157	-0.0315897	0.0667841	0.0358945	-0.171006	0.0285601	0.935113
	PARL	necrostatin-1	-0.0265994	-0.184475		-0.0536509	-0.0730495	-0.0381638	-0.0322987	-0.0380129	-0.959292	-0.0416689	-0.266288
	PARL	erastin	-0.0269771	-0.190733		0.00224631	0.773721	-0.0581971	-0.334236	0.017174	-0.370677	-0.154314	-2.1933
	PARL	Ko-143	-0.0276649	-0.202129		-0.129528	-1.22248	-0.115097	-1.19181	0.0607495	0.0940934	-0.0284765	-0.0406064
	PARL	omacetaxine mepesuccinate	-0.0286201	-0.217954		-0.114175	-0.989914	-0.121461	-1.28774	0.129352	0.825798	-0.0184368	0.131141
	PARL	BRD9647	-0.0290613	-0.225265		-0.0104508	0.581376	0.0274598	0.956763	-0.0418377	-1.00009	-0.018406	0.131668
	PARL	NSC632839	-0.0291398	-0.226565		-0.0591659	-0.156596	-0.0550784	-0.287231	0.108562	0.604054	-0.0356832	-0.16389
	PARL	AM-580	-0.0291648	-0.226979		-0.00121868	0.721231	0.0186827	0.824477	0.0262378	-0.274003	0.0126581	0.663079
	PARL	semagacestat	-0.0295615	-0.233552		-0.0446627	0.0631093	0.0584056	1.42317	0.0169794	-0.372752	-0.0207477	0.0916091
	PARL	oligomycin A	-0.0297015	-0.235872		-0.0557385	-0.104674	-0.158013	-1.83864	0.0880228	0.384987	-0.116984	-1.5547
	PARL	BRD-A86708339	-0.02985	-0.238333		-0.111864	-0.954905	-0.16731	-1.97876	0.152087	1.06829	-0.138923	-1.93001
	PARL	pitstop2	-0.030352	-0.24665		-0.0298292	0.287819	-0.0150544	0.315999	-0.0292697	-0.866038	-0.0327869	-0.114345
	PARL	tosedostat	-0.0304846	-0.248847		-0.0908909	-0.637187	-0.0443109	-0.124946	0.0244986	-0.292554	-0.0375544	-0.195902
	PARL	PF-543	-0.0310411	-0.258068		-0.125746	-1.1652	-0.0351309	0.0134125	0.0945304	0.454396	-0.0371876	-0.189626
	PARL	XL765	-0.0313668	-0.263463		-0.0567444	-0.119913	0.00883687	0.676083	-0.0738582	-1.34161	0.0146209	0.696656
	PARL	SKI-II	-0.0317631	-0.27003		-0.0718172	-0.348246	-0.00156469	0.519314	0.0137172	-0.407546	-0.0245824	0.0260093
	PARL	BRD-K33199242	-0.0319609	-0.273307		-0.00166076	0.714534	0.0452303	1.2246	-0.0786889	-1.39314	0.0632276	1.52817
	PARL	imatinib	-0.0329343	-0.289436		0.0364705	1.29217	0.000758478	0.554328	0.0856419	0.359593	0.0326571	1.0052
	PARL	JW-55	-0.0333542	-0.296392		0.0182406	1.01601	0.027543	0.958018	-0.0775612	-1.38111	-0.00436657	0.371839
	PARL	BRD-K41597374	-0.0340144	-0.307331		-0.143417	-1.43289	-0.132112	-1.44826	0.0856077	0.359228	-0.12882	-1.75718
	PARL	WZ8040	-0.0342818	-0.311761		-0.0346626	0.214598	0.0271275	0.951754	-0.020263	-0.769975	0.022923	0.838679
	PARL	importazole	-0.0347152	-0.318943		-0.019509	0.444156	0.0256009	0.928746	0.00731709	-0.475809	0.0607452	1.4857
	PARL	BRD-K51490254	-0.0347154	-0.318945		-0.0760986	-0.413104	-0.0548613	-0.283959	0.0381568	-0.146877	-0.00908051	0.291199
	PARL	pifithrin-alpha	-0.0349378	-0.32263		-0.0237301	0.380211	-0.0777784	-0.62936	0.00412644	-0.50984	0.008957	0.599764
	PARL	STF-31	-0.0349471	-0.322785		-0.0643494	-0.235118	-0.0522263	-0.244246	0.159492	1.14727	-0.0890556	-1.07693
	PARL	BRD-K50799972	-0.0357074	-0.335382		-0.063487	-0.222053	-0.055397	-0.292033	0.00214715	-0.530951	-0.0253037	0.0136705
	PARL	betulinic acid	-0.0357703	-0.336424		-0.00237989	0.70364	-0.068313	-0.4867	0.00338911	-0.517704	0.0363343	1.0681
	PARL	bortezomib	-0.035773	-0.336469		0.0225859	1.08184	0.0420416	1.17654	0.114303	0.665284	0.0388724	1.11152
	PARL	BRD1812	-0.0360127	-0.340439		-0.123599	-1.13267	-0.039041	-0.0455203	0.0633717	0.122062	0.00530578	0.537303
	PARL	ML006	-0.0364255	-0.347279		-0.00731674	0.628853	-0.0585816	-0.34003	0.0414812	-0.111419	-0.0217555	0.0743683
	PARL	LY-2183240	-0.0366471	-0.350951		-0.0788674	-0.455047	-0.100898	-0.977815	0.146538	1.0091	-0.075879	-0.851516
	PARL	BRD-K04800985	-0.0377503	-0.369229		-0.00981923	0.590944	-0.00901184	0.407072	-0.0230212	-0.799393	-0.0179016	0.140297
	PARL	AT-406	-0.0380505	-0.374203		0.0160451	0.982755	-0.0613296	-0.381447	-0.0916944	-1.53185	0.000559058	0.456102
	PARL	purmorphamine	-0.0380849	-0.374773		-0.0119508	0.558653	-0.00925907	0.403346	0.0288291	-0.246364	0.03531	1.05058
	PARL	topotecan	-0.0386828	-0.38468		-0.101174	-0.792964	-0.102516	-1.0022	0.204144	1.62352	-0.0613249	-0.602541
	PARL	masitinib	-0.0390853	-0.391348		-0.0424402	0.0967784	0.00147998	0.565202	0.0917851	0.425115	0.00241107	0.487784
	PARL	AZ-3146	-0.0395654	-0.399303		-0.121835	-1.10595	-0.0867541	-0.76464	0.17406	1.30265	-0.0721208	-0.787224
	PARL	SB-225002	-0.0395777	-0.399507		-0.060619	-0.178608	-0.102734	-1.00548	0.128223	0.813756	-0.0713712	-0.774401
	PARL	FSC231	-0.0402936	-0.411368		-0.117523	-1.04063	-0.0413368	-0.0801221	0.0332483	-0.199231	-0.107692	-1.39575
	PARL	temsirolimus	-0.0404398	-0.413791		-0.108995	-0.911446	0.0289062	0.978563	0.0528498	0.00983627	-0.011858	0.243684
	PARL	SRT-1720	-0.0407271	-0.418551		-0.125265	-1.15792	-0.0156183	0.307501	0.0358549	-0.171428	-0.0405598	-0.247314
	PARL	KU-55933	-0.0409537	-0.422305		-0.0338911	0.226286	-0.0288734	0.107724	0.0394582	-0.132996	0.00232513	0.486314
	PARL	KX2-391	-0.0422682	-0.444084		-0.124244	-1.14244	-0.12838	-1.39202	0.212037	1.7077	-0.0898646	-1.09077
	PARL	Bax channel blocker	-0.0423975	-0.446226		-0.183856	-2.04548	-0.00221413	0.509525	0.137009	0.907469	-0.0309969	-0.0837222
	PARL	ciclosporin	-0.0425879	-0.449382		-0.038132	0.162042	0.0328101	1.0374	0.0179655	-0.362235	0.00383036	0.512064
	PARL	FGIN-1-27	-0.0430389	-0.456855		-0.081436	-0.493959	-0.0177926	0.27473	-0.127043	-1.90887	0.00809622	0.585039
	PARL	BRD8899	-0.0430711	-0.457387		-0.0245313	0.368074	0.0814645	1.77071	-0.042075	-1.00262	0.0247027	0.869124
	PARL	YK 4-279	-0.0436384	-0.466788		-0.144299	-1.44625	-0.0616264	-0.385921	0.150229	1.04847	-0.0325205	-0.109787
	PARL	brivanib	-0.0437462	-0.468573		-0.0146889	0.517175	-0.136598	-1.51588	0.15377	1.08624	-0.0261139	-0.000189305
	PARL	BEC	-0.0443617	-0.478771		0.00126007	0.758781	-0.0351179	0.0136073	-0.112203	-1.75059	0.0363216	1.06789
	PARL	sotrastaurin	-0.044564	-0.482122		-0.153115	-1.5798	-0.048287	-0.184873	0.19358	1.51085	-0.0708013	-0.764652
	PARL	phloretin	-0.0446274	-0.483173		-0.0688194	-0.302833	-0.136865	-1.5199	0.121678	0.74395	-0.0611012	-0.598713
	PARL	bexarotene	-0.0451497	-0.491826		-0.0291534	0.298055	0.000341672	0.548046	0.0222145	-0.316915	-0.00507055	0.359797
	PARL	obatoclax	-0.0453468	-0.495092		-0.0547757	-0.090089	-0.0844177	-0.729426	0.156736	1.11788	-0.100239	-1.26824
	PARL	BRD4132	-0.045389	-0.495792		-0.00559458	0.654942	-0.0869888	-0.768177	0.0399226	-0.128043	-0.0388531	-0.218118
	PARL	entinostat	-0.0453928	-0.495854		-0.117891	-1.04621	-0.0994453	-0.955918	0.115579	0.678902	-0.129477	-1.76841
	PARL	NSC48300	-0.0457062	-0.501048		-0.0203129	0.431978	-0.0366197	-0.00902691	0.0282524	-0.252516	-0.0280853	-0.0339144
	PARL	neopeltolide	-0.0458012	-0.502621		-0.0285853	0.306661	-0.230236	-2.92716	0.0555317	0.0384412	-0.0737572	-0.815219
	PARL	spautin-1	-0.0461454	-0.508325		0.000901658	0.753351	-0.151392	-1.73885	0.0361238	-0.168561	-0.0773781	-0.877161
	PARL	PL-DI	-0.0463913	-0.512398		-0.122369	-1.11404	-0.0581027	-0.332813	0.115089	0.673671	-0.130372	-1.78373
	PARL	ML083	-0.0468121	-0.51937		0.0204452	1.04941	0.0352759	1.07457	-0.0201023	-0.768261	-0.00229958	0.407199
	PARL	pifithrin-mu	-0.0472828	-0.527169		-0.111623	-0.951257	-0.0857831	-0.750004	0.0707261	0.200503	-0.100958	-1.28055
	PARL	BRD-K44224150	-0.0482133	-0.542586		-0.0182968	0.462519	0.0965319	1.9978	-0.0187592	-0.753935	-0.0463949	-0.347135
	PARL	CD-1530	-0.0482306	-0.542873		0.0249037	1.11695	-0.0349049	0.0168177	-0.0218871	-0.787297	0.00272338	0.493127
	PARL	HC-067047	-0.0487194	-0.550971		-0.102093	-0.806885	-0.0520692	-0.241878	0.0312672	-0.220361	-0.063097	-0.632856
	PARL	MI-1	-0.0487335	-0.551206		-0.0759807	-0.411318	-0.0899013	-0.812074	-0.0413621	-0.995014	-0.0239126	0.0374677
	PARL	ML311	-0.0490573	-0.556571		-0.119723	-1.07395	-0.141229	-1.58567	0.194224	1.51772	-0.0674403	-0.707156
	PARL	parbendazole	-0.0496008	-0.565576		-0.0771129	-0.428469	-0.104908	-1.03826	0.197225	1.54973	-0.0545978	-0.487461
	PARL	BRD-K49290616	-0.0502801	-0.576831		-0.0565344	-0.11673	0.032623	1.03458	-0.122131	-1.85648	0.12985	2.66787
	PARL	gossypol	-0.0507165	-0.58406		-0.0601718	-0.171834	-0.0878917	-0.781785	0.133038	0.86511	-0.0464112	-0.347414
	PARL	BIRB-796	-0.0510931	-0.590302		-0.106258	-0.869983	-0.00835103	0.417032	0.074998	0.246067	-0.0502548	-0.413165
	PARL	BRD-K71781559	-0.0516866	-0.600134		-0.035206	0.206367	-0.0024184	0.506447	0.0443003	-0.0813516	0.0370603	1.08052
	PARL	NSC30930	-0.0521473	-0.607767		0.0347211	1.26567	0.0339254	1.05421	-0.0629212	-1.22496	0.0195943	0.781735
	PARL	3-Cl-AHPC	-0.0522355	-0.609229		-0.044693	0.0626502	-0.194715	-2.3918	0.209726	1.68306	-0.0729252	-0.800986
	PARL	GSK4112	-0.0535436	-0.630901		-0.050839	-0.0304539	-0.0561529	-0.303426	0.0296051	-0.238088	-0.0128243	0.227154
	PARL	paclitaxel	-0.0536	-0.631837		-0.0572158	-0.127054	-0.0660974	-0.453307	0.124228	0.771148	0.00024208	0.450679
	PARL	TW-37	-0.0536564	-0.632771		-0.0558638	-0.106572	-0.128555	-1.39465	0.15854	1.13712	-0.0244277	0.0286566
	PARL	tubastatin A	-0.0540607	-0.639469		-0.0115463	0.56478	0.0436835	1.20128	-0.0548994	-1.1394	0.0258123	0.888106
	PARL	hyperforin	-0.054163	-0.641165		-0.0068478	0.635957	-0.105317	-1.04441	0.0189856	-0.351354	0.00826106	0.587859
	PARL	KU 0060648	-0.0541906	-0.641623		-0.0891653	-0.611048	-0.00794179	0.423199	0.0943876	0.452874	-0.0213433	0.0814199
	PARL	PF-3758309	-0.0544837	-0.646478		-0.164613	-1.75398	-0.146	-1.65759	0.203677	1.61854	-0.116468	-1.54587
	PARL	prochlorperazine	-0.0549607	-0.654381		-0.218475	-2.56992	-0.00213212	0.510761	0.134476	0.880449	-0.0649375	-0.664342
	PARL	tacedinaline	-0.0552561	-0.659275		-0.118367	-1.05342	0.0198654	0.842303	0.115471	0.677749	-0.0710081	-0.768191
	PARL	SB-525334	-0.0554458	-0.662418		-0.090772	-0.635386	-0.0955039	-0.896514	0.129452	0.826864	-0.0932008	-1.14784
	PARL	BRD-A94377914	-0.0557063	-0.666736		-0.0608104	-0.181506	0.030918	1.00888	0.0519914	0.00068135	0.00850503	0.592033
	PARL	KHS101	-0.0565422	-0.680585		-0.133099	-1.27658	-0.107678	-1.08	0.140723	0.947081	-0.0655805	-0.675341
	PARL	PDMP	-0.0574437	-0.695522		-0.12995	-1.22888	0.0432894	1.19534	0.108607	0.604536	-0.0100909	0.273914
	PARL	MG-132	-0.0578085	-0.701565		0.0382495	1.31912	-0.10255	-1.00271	-0.0448357	-1.03206	-0.0996769	-1.25863
	PARL	ML031	-0.0580891	-0.706214		-0.0489129	-0.00127513	-0.0311644	0.0731935	0.0500877	-0.0196239	-0.0219193	0.0715661
	PARL	cerulenin	-0.0584264	-0.711804		-0.113958	-0.986623	-0.110049	-1.11574	0.0371648	-0.157457	-0.101296	-1.28632
	PARL	CIL41	-0.0587477	-0.717127		0.0421049	1.37753	0.0191793	0.831961	0.00766375	-0.472112	-0.0504794	-0.417008
	PARL	canertinib	-0.0588041	-0.71806		-0.0203634	0.431212	0.0338286	1.05275	-0.0049469	-0.606615	0.0601521	1.47555
	PARL	trifluoperazine	-0.0590382	-0.721939		-0.110052	-0.927458	-0.0296259	0.0963816	0.0975966	0.487101	-0.0350334	-0.152774
	PARL	tigecycline	-0.0591279	-0.723427		-0.0345409	0.216442	-0.0634524	-0.413443	0.0255486	-0.281354	-0.01497	0.190448
	PARL	tivantinib	-0.0597039	-0.732969		-0.163061	-1.73047	-0.204118	-2.53352	0.214372	1.73261	-0.17773	-2.59386
	PARL	ML312	-0.0598084	-0.734702		-0.0491225	-0.0044512	-0.0791026	-0.649318	-0.0740379	-1.34353	-0.0442427	-0.310316
	PARL	NSC 74859	-0.0604892	-0.745981		-0.0251773	0.358288	-0.117512	-1.22822	0.0215205	-0.324318	-0.0755562	-0.845994
	PARL	NPC-26	-0.0608631	-0.752176		-0.0430547	0.087469	-0.055021	-0.286366	0.0406896	-0.119863	-0.00296096	0.395885
	PARL	COL-3	-0.061013	-0.75466		-0.085688	-0.558371	-0.192411	-2.35708	0.178104	1.34578	-0.0416136	-0.265342
	PARL	isoevodiamine	-0.0612265	-0.758197		-0.111204	-0.944905	-0.0737161	-0.568135	0.152538	1.0731	-0.0590038	-0.562834
	PARL	LY-2157299	-0.0617795	-0.76736		-0.0801733	-0.474831	-0.0207388	0.230327	-0.0796315	-1.40319	0.0627555	1.52009
	PARL	cimetidine	-0.0622897	-0.775812		-0.245539	-2.97991	0.0333112	1.04495	0.192581	1.50019	-0.0920195	-1.12763
	PARL	CHM-1	-0.0622908	-0.775831		-0.0791179	-0.458842	-0.103285	-1.01378	0.200353	1.58309	-0.0649619	-0.664759
	PARL	CD-437	-0.0632155	-0.791151		-0.0843807	-0.538567	-0.155779	-1.80497	0.241118	2.01788	-0.0956269	-1.18934
	PARL	BMS-345541	-0.0633096	-0.792711		-0.0949629	-0.698874	-0.0775083	-0.625289	0.150067	1.04675	-0.00234741	0.406381
	PARL	BRD-K19103580	-0.0635789	-0.797173		-0.0726182	-0.36038	0.00348392	0.595405	0.0151666	-0.392088	0.010732	0.630129
	PARL	pevonedistat	-0.0661296	-0.839434		0.00793551	0.859905	-0.165907	-1.95762	0.210336	1.68957	-0.0690728	-0.735083
	PARL	ELCPK	-0.0663942	-0.843818		-0.00197195	0.70982	-0.00834996	0.417048	0.0365079	-0.164463	0.00624137	0.553308
	PARL	elocalcitol	-0.06659	-0.847063		-0.0662205	-0.263464	-0.0873228	-0.773211	0.126523	0.795629	-0.0436868	-0.300808
	PARL	BRD-K55116708	-0.0668083	-0.85068		-0.00218881	0.706535	-0.0329422	0.0463995	-0.00260743	-0.581663	-0.0124273	0.233945
	PARL	Repligen 136	-0.0669424	-0.852902		-0.0284548	0.308638	-0.0256858	0.155766	0.177371	1.33796	-0.0346888	-0.14688
	PARL	tipifarnib-P2	-0.067097	-0.855462		-0.129581	-1.22329	-0.027562	0.127489	0.127869	0.809981	-0.0166837	0.161132
	PARL	L-685458	-0.0681679	-0.873205		-0.0808438	-0.484987	-0.0397393	-0.056045	-0.0213362	-0.781422	0.0423104	1.17034
	PARL	BRD-A71883111	-0.0688986	-0.885313		-0.118888	-1.06131	0.00975948	0.689989	0.0433288	-0.0917134	-0.00229858	0.407216
	PARL	BRD-K17060750	-0.0690056	-0.887086		-0.0487584	0.00106484	-0.0752292	-0.590939	-0.0674344	-1.2731	-0.0122763	0.236529
	PARL	brefeldin A	-0.0700715	-0.904746		-0.130784	-1.24151	-0.058988	-0.346157	0.145933	1.00265	-0.0858715	-1.02246
	PARL	selumetinib	-0.0703097	-0.908692		-0.0551856	-0.0962983	0.000369687	0.548468	0.116183	0.685336	-0.0183617	0.132426
	PARL	trametinib	-0.0704259	-0.910618		-0.0489323	-0.00156991	0.0757836	1.68509	0.116333	0.686941	0.0207031	0.800704
	PARL	MK-1775	-0.0709509	-0.919317		-0.0900705	-0.62476	-0.0906578	-0.823475	0.129414	0.826464	-0.0526166	-0.453569
	PARL	BMS-270394	-0.0713314	-0.925621		-0.0640426	-0.230471	0.0637159	1.50321	0.00966844	-0.45073	0.00928764	0.605421
	PARL	BRD-K97651142	-0.0715203	-0.928751		-0.0350551	0.208653	-0.206803	-2.57399	0.0921193	0.42868	-0.137891	-1.91235
	PARL	neuronal differentiation inducer III	-0.0716427	-0.930778		-0.141065	-1.39726	-0.0498817	-0.208908	0.160447	1.15745	-0.0177437	0.142998
	PARL	N9-isopropylolomoucine	-0.0719216	-0.9354		-0.0302059	0.282112	-0.0731206	-0.559159	0.0720594	0.214724	0.0252957	0.879269
	PARL	FQI-1	-0.0721002	-0.938358		-0.0717126	-0.346662	-0.0179133	0.272911	0.19164	1.49015	0.00022789	0.450437
	PARL	ML258	-0.072589	-0.946458		0.0257163	1.12926	-0.0415419	-0.083213	-0.0393762	-0.973833	-0.00467887	0.366497
	PARL	GSK461364	-0.0727425	-0.949001		-0.0922856	-0.658315	-0.199449	-2.46315	0.239125	1.99663	-0.103432	-1.32285
	PARL	Merck60	-0.0732244	-0.956986		-0.00702701	0.633242	-0.0959647	-0.90346	0.0870627	0.374747	-0.0998	-1.26073
	PARL	RO4929097	-0.0732479	-0.957375		-0.0581742	-0.141572	-0.0481505	-0.182817	0.0416725	-0.109379	-0.166909	-2.40876
	PARL	triptolide	-0.0748456	-0.983846		-0.0956008	-0.708537	-0.0835136	-0.715799	0.0791408	0.290253	0.0320221	0.994337
	PARL	Compound 23 citrate	-0.0751646	-0.989131		-0.170147	-1.83781	-0.00695533	0.438067	0.249752	2.10996	-0.0759722	-0.85311
	PARL	ibrutinib	-0.0752849	-0.991124		-0.0793238	-0.461962	-0.0178259	0.274229	0.037866	-0.149978	0.0243022	0.862274
	PARL	vincristine	-0.0753582	-0.992339		-0.0923165	-0.658784	-0.126119	-1.35793	0.181559	1.38263	-0.0594819	-0.571013
	PARL	rigosertib	-0.0756404	-0.997014		-0.0852096	-0.551123	-0.136852	-1.5197	0.16037	1.15663	-0.113656	-1.49776
	PARL	nakiterpiosin	-0.076101	-1.00465		-0.116968	-1.03223	-0.139174	-1.55469	0.172205	1.28287	-0.0600328	-0.580437
	PARL	BRD-K66532283	-0.0762192	-1.00661		-0.033165	0.237285	-0.0589117	-0.345006	0.0259195	-0.277399	-0.0872887	-1.0467
	PARL	BRD-K11533227	-0.0762355	-1.00687		-0.0690631	-0.306525	-0.0763034	-0.607129	0.0482593	-0.0391253	-0.0336959	-0.129894
	PARL	fulvestrant	-0.0763329	-1.00849		-0.0425812	0.0946419	-0.0205697	0.232875	0.0290123	-0.244411	0.0044516	0.522691
	PARL	linifanib	-0.0768174	-1.01652		-0.11199	-0.956808	-0.141589	-1.5911	0.187144	1.4422	-0.0203787	0.0979216
	PARL	narciclasine	-0.0769579	-1.01884		-0.117382	-1.03849	-0.120154	-1.26803	0.203475	1.61638	-0.0405771	-0.24761
	PARL	MI-2	-0.0770561	-1.02047		-0.160645	-1.69387	-0.0906127	-0.822795	0.0999022	0.511691	-0.095998	-1.19569
	PARL	fluorouracil	-0.0771404	-1.02187		-0.0403177	0.128931	-0.100462	-0.971238	0.201599	1.59638	-0.0680351	-0.717332
	PARL	triazolothiadiazine	-0.0780977	-1.03773		-0.115884	-1.01581	-0.127484	-1.37851	0.147468	1.01902	-0.046904	-0.355843
	PARL	SCH-79797	-0.0808938	-1.08406		-0.193012	-2.18419	-0.108155	-1.08718	0.238486	1.98981	-0.0716358	-0.778928
	PARL	palmostatin B	-0.0816814	-1.09711		-0.0206218	0.427298	-0.0299789	0.0910616	-0.058865	-1.1817	-0.0272724	-0.0200077
	PARL	ML029	-0.0819788	-1.10203		-0.12396	-1.13815	-0.0641853	-0.424489	0.112156	0.642392	-0.006589	0.333821
	PARL	VER-155008	-0.0826799	-1.11365		-0.0593143	-0.158843	-0.0387552	-0.0412124	0.0126705	-0.41871	0.031056	0.97781
	PARL	MLN2238	-0.082856	-1.11657		-0.00662107	0.639392	-0.0150915	0.31544	0.117217	0.696367	0.0384106	1.10362
	PARL	FQI-2	-0.0830114	-1.11914		-0.0827616	-0.51404	-0.119547	-1.25888	0.166146	1.21824	-0.0562119	-0.515073
	PARL	tretinoin	-0.0830635	-1.12		-0.116809	-1.02982	-0.0157457	0.305581	0.0703103	0.196068	-0.0325791	-0.110789
	PARL	CIL56	-0.0832351	-1.12285		0.0516408	1.52198	-0.00125625	0.523962	-0.0812365	-1.42031	-0.0222183	0.0664514
	PARL	erlotinib	-0.0833665	-1.12503		-0.00321635	0.690969	-0.0110337	0.376598	0.0871871	0.376073	0.0171647	0.740172
	PARL	bosutinib	-0.0837343	-1.13112		-0.0545437	-0.0865743	-0.0324714	0.0534949	0.104474	0.560458	0.000249312	0.450803
	PARL	neratinib	-0.0844809	-1.14349		-0.101967	-0.804982	0.0495787	1.29013	0.082854	0.329858	0.0328935	1.00924
	PARL	silmitasertib	-0.0854936	-1.16027		0.0703949	1.80609	-0.0437552	-0.116572	-0.0043039	-0.599757	0.0292682	0.947226
	PARL	vandetanib	-0.0860756	-1.16991		-0.0265925	0.33685	0.0851942	1.82692	-0.0166382	-0.731312	0.0340055	1.02827
	PARL	leptomycin B	-0.0862575	-1.17293		-0.0937945	-0.681173	-0.105556	-1.04802	0.207081	1.65485	-0.01406	0.206016
	PARL	KU-60019	-0.0863197	-1.17396		-0.0724325	-0.357568	-0.0506892	-0.221079	0.102527	0.539683	-0.0299822	-0.0663642
	PARL	SB-743921	-0.0872634	-1.18959		-0.173671	-1.89119	-0.109366	-1.10544	0.168698	1.24546	-0.0166308	0.162037
	PARL	PD 153035	-0.0882608	-1.20612		-0.00188292	0.711168	0.018751	0.825506	-0.0112707	-0.674064	-0.00589801	0.345641
	PARL	ML334 diastereomer	-0.0893088	-1.22348		-0.00944964	0.596542	-0.0671953	-0.469854	-0.0330223	-0.906064	0.0521921	1.33938
	PARL	PF-750	-0.0896849	-1.22971		-0.0918799	-0.65217	-0.123191	-1.31381	0.0241477	-0.296296	-0.0753727	-0.842854
	PARL	BRD-K80183349	-0.0901772	-1.23787		-0.1179	-1.04634	-0.0948065	-0.886004	0.100411	0.517123	-0.0927528	-1.14017
	PARL	JQ-1	-0.0907696	-1.24769		-0.135671	-1.31555	-0.0250464	0.165403	0.135111	0.887222	-0.0754741	-0.844589
	PARL	LBH-589	-0.0918062	-1.26486		-0.182901	-2.03102	-0.0621724	-0.394151	0.137404	0.911677	-0.0647579	-0.661268
	PARL	alvocidib	-0.0923814	-1.27439		-0.139857	-1.37896	-0.181909	-2.1988	0.193457	1.50953	-0.0700636	-0.752032
	PARL	GSK525762A	-0.0931	-1.2863		-0.104131	-0.837752	-0.0561533	-0.303432	0.129257	0.824789	-0.043569	-0.298793
	PARL	PD318088	-0.0943814	-1.30753		-0.087771	-0.589925	-0.0175992	0.277645	0.105931	0.575991	-0.0244105	0.0289494
	PARL	apicidin	-0.0948804	-1.31579		-0.104268	-0.839833	-0.0414882	-0.0824039	0.0171241	-0.371209	-0.068813	-0.730639
	PARL	BRD-K30748066	-0.0961217	-1.33636		-0.183562	-2.04104	-0.233841	-2.9815	0.226962	1.8669	0.138831	2.8215
	PARL	austocystin D	-0.0968403	-1.34827		-0.206712	-2.39172	-0.0767916	-0.614487	0.255866	2.17518	-0.0685958	-0.726923
	PARL	ceranib-2	-0.0980245	-1.36789		-0.113429	-0.978614	-0.126441	-1.36279	0.176489	1.32855	-0.136272	-1.88466
	PARL	gefitinib	-0.0983648	-1.37353		-0.0988823	-0.758247	0.0237625	0.901038	0.083307	0.334689	0.0323569	1.00006
	PARL	Ch-55	-0.0996565	-1.39493		-0.0872278	-0.581697	0.0356249	1.07983	0.0212269	-0.327449	0.0268681	0.906168
	PARL	vorinostat	-0.100773	-1.41343		-0.161656	-1.70919	-0.115601	-1.19942	0.158437	1.13602	-0.133271	-1.83332
	PARL	GW-405833	-0.101049	-1.418		-0.209305	-2.431	-0.103898	-1.02302	0.171254	1.27272	-0.0866988	-1.03661
	PARL	StemRegenin 1	-0.101803	-1.43049		-0.102907	-0.819223	-0.0694702	-0.50414	0.117811	0.702709	-0.0945658	-1.17119
	PARL	BRD-K66453893	-0.103377	-1.45657		-0.101642	-0.800047	-0.066145	-0.454025	0.128386	0.815491	-0.0543541	-0.483292
	PARL	blebbistatin	-0.103757	-1.46287		-0.0554727	-0.100648	-0.0938626	-0.871778	-0.0338297	-0.914675	-0.0470854	-0.358947
	PARL	NVP-231	-0.10518	-1.48645		-0.0738871	-0.379603	-0.116303	-1.20999	0.189053	1.46256	-0.0497262	-0.404122
	PARL	BI-2536	-0.105352	-1.4893		-0.136842	-1.33329	-0.197492	-2.43366	0.230553	1.9052	-0.137894	-1.9124
	PARL	BRD-K70511574	-0.105689	-1.49487		-0.129066	-1.21549	-0.13416	-1.47913	0.220242	1.79522	-0.0891684	-1.07886
	PARL	SNS-032	-0.106466	-1.50776		-0.0878519	-0.591151	-0.0159688	0.302219	0.108913	0.607796	0.0787364	1.79347
	PARL	BRD-K48334597	-0.106822	-1.51364		-0.0305454	0.276968	-0.0334806	0.0382854	-0.0154918	-0.719085	-0.0822185	-0.959965
	PARL	LRRK2-IN-1	-0.107485	-1.52464		-0.185906	-2.07655	-0.00403106	0.482141	0.140481	0.944497	-0.101712	-1.29343
	PARL	BRD6340	-0.107861	-1.53086		-0.0433417	0.0831216	-0.0310475	0.0749564	0.101231	0.525861	-0.0723105	-0.79047
	PARL	ISOX	-0.108678	-1.54439		-0.140102	-1.38267	-0.0963725	-0.909606	0.113298	0.654571	-0.0891637	-1.07878
	PARL	CIL55A	-0.10998	-1.56597		-0.118422	-1.05425	-0.0155029	0.30924	0.113767	0.659573	-0.0730095	-0.802428
	PARL	AZD7545	-0.114102	-1.63427		-0.0503383	-0.0228683	-0.190772	-2.33237	0.0837412	0.33932	-0.0833345	-0.979057
	PARL	dinaciclib	-0.115304	-1.65418		-0.164628	-1.75421	-0.189861	-2.31864	0.177131	1.3354	-0.0775356	-0.879855
	PARL	lapatinib	-0.117521	-1.69091		-0.100135	-0.777231	0.0459334	1.23519	0.113594	0.657727	0.0310101	0.977025
	PARL	I-BET151	-0.117843	-1.69625		-0.129755	-1.22593	-0.0418464	-0.0878018	0.15442	1.09318	-0.0792118	-0.90853
	PARL	valdecoxib	-0.118455	-1.7064		-0.110364	-0.932186	-0.150745	-1.7291	0.0785665	0.284128	-0.0965594	-1.20529
	PARL	PHA-793887	-0.118502	-1.70717		-0.11419	-0.990141	-0.108066	-1.08585	0.189549	1.46786	-0.0396441	-0.23165
	PARL	BRD-K61166597	-0.123453	-1.7892		-0.045782	0.0461536	-0.109025	-1.1003	0.0689288	0.181334	-0.1539	-2.18621
	PARL	CR-1-31B	-0.124938	-1.8138		-0.0945399	-0.692466	-0.0786427	-0.642387	0.185134	1.42076	-0.0134394	0.216631
	PARL	GW-843682X	-0.131934	-1.92972		-0.139198	-1.36897	-0.134007	-1.47682	0.174353	1.30578	-0.11605	-1.53872
	PARL	SR-II-138A	-0.136926	-2.01243		-0.120644	-1.08791	-0.132942	-1.46077	0.181866	1.38591	-0.065418	-0.672561
	PARL	afatinib	-0.137563	-2.02299		-0.078325	-0.446831	0.0427858	1.18775	0.0722062	0.216289	0.0445332	1.20836
	PARL	BRD-K29086754	-0.156645	-2.33914		-0.0239576	0.376765	0.0437385	1.20211	-0.0570104	-1.16192	-0.0249948	0.0189552
	PARL	belinostat	-0.166156	-2.49673		-0.252652	-3.08766	-0.194014	-2.38124	0.236944	1.97336	-0.273636	-4.23452
	PARL	BRD-K09344309	-0.183956	-2.79165		-0.00944381	0.596631	-0.173829	-2.07702	0.212368	1.71124	-0.0193911	0.114817
	PARL	SR8278	-0.275256	-4.30437		-0.124463	-1.14575	-0.183559	-2.22366	0.0994799	0.507187	-0.138244	-1.91839
