# Supplementary material for: Mitochondria regulate intracellular coenzyme Q transport and ferroptotic resistance via STARD7
Source: Nat Cell Biol. 2023 Jan 19;25(2):246–57. doi: 10.1038/s41556-022-01071-y (PMC9928583; doi:10.1038/s41556-022-01071-y)
Supplement: Source Data Fig. 3 — Statistical source data. [file 41556_2022_1071_MOESM6_ESM.xlsx]

## Sheet: Sheet1
	Figure 3b				Figure 3c				Figure 3d				Figure 3e				Figure 3f				Figure 3h			Figure 3i			Figure 3j
	Genotype	Time	Dead area/phase area		Genotype	treatment	Dead area/phase area		Genotype	treatment	Dead area/phase area		Genotype	treatment	dead cells/phase area		Genotype	Treatment	Dead area/phase area		Genotype	CoQ10 (area/mg protein)		Genotype	CoQ9 (area/mg protein)		Genotype	Treatment	Dead area/phase area
	WT_CT	0	0.021374		WT	CT	0.0119251		WT	CT	0.010711		WT	CT	0.0115927		WT	CT	0.0277498		Hela DMSO	5.42946e+07		Hela DMSO	1.54187e+06		WT	DMSO	0.0807325
	WT_CT	3	0.0251784		WT	CT	0.0174079		WT	CT	0.00994438		WT	CT	0.0131042		WT	CT	0.0321982		Hela DMSO	4.21058e+07		Hela DMSO	1.16585e+06		WT	DMSO	0.0436054
	WT_CT	6	0.0242184		WT	CT	0.0155383		cyto STARD7	CT	0.00846159		WT	CT	0.00899574		WT	CT	0.0323401		Hela CBA 1mM	2.02798e+07		Hela CBA 1mM	709826		WT	DMSO	0.0390272
	WT_CT	9	0.0272911		WT	CT	0.00984931		cyto STARD7	CT	0.00726222		cyto STARD7	CT	0.00822191		cyto STARD7	CT	0.0110249		Hela CBA 1mM	2.59419e+07		Hela CBA 1mM	900298		WT	DMSO	0.0446377
	WT_CT	12	0.0274386		cytoSTAR	CT	0.0131357		WT	RSL3 5nM	0.0169363		cyto STARD7	CT	0.00790701		cyto STARD7	CT	0.0107566		Hela CBA 1mM	2.16037e+07		Hela CBA 1mM	709093		WT	RSL3 100	0.0814914
	WT_CT	15	0.0286807		cytoSTAR	CT	0.0130939		WT	RSL3 5nM	0.0127818		cyto STARD7	CT	0.00737614		cyto STARD7	CT	0.0087696		Hela CBA 2mM	1.81612e+07		Hela CBA 2mM	692671		WT	RSL3 100	0.0648634
	WT_CT	18	0.0286241		cytoSTAR	CT	0.0222387		cyto STARD7	RSL3 5nM	0.0106573		WT	RSL3_50nM	0.024335		WT	Erastin 3uM	0.0952503		Hela CBA 2mM	1.51278e+07		Hela CBA 2mM	577790		WT	RSL3 100	0.0717038
	WT_CT	21	0.0283761		cytoSTAR	CT	0.0256158		cyto STARD7	RSL3 5nM	0.015018		WT	RSL3_50nM	0.0166529		WT	Erastin 3uM	0.120442		Hela CBA 2mM	1.29484e+07		Hela CBA 2mM	477822		WT	RSL3 100	0.046519
	WT_CT	24	0.028982		WT	Erastin 3uM	0.0240339		WT	RSL3 10 nM	0.0170093		WT	RSL3_50nM	0.0178022		WT	Erastin 3uM	0.166509		Hela CBA 4mM	1.00709e+07		Hela CBA 4mM	408576		WT	RSL3 200	0.491195
	WT_CT	27	0.0289069		WT	Erastin 3uM	0.173286		WT	RSL3 10 nM	0.0106274		cyto STARD7	RSL3_50nM	0.0151832		cyto STARD7	Erastin 3uM	0.0110938		Hela CBA 4mM	1.50718e+07		Hela CBA 4mM	629584		WT	RSL3 200	0.407464
	WT_CT	30	0.0314058		WT	Erastin 3uM	0.0530792		cyto STARD7	RSL3 10 nM	0.0144595		cyto STARD7	RSL3_50nM	0.00999187		cyto STARD7	Erastin 3uM	0.0161049		Hela CBA 4mM	1.65941e+07		Hela CBA 4mM	669177		WT	RSL3 200	0.231172
	WT_CT	33	0.031243		WT	Erastin 3uM	0.0222257		cyto STARD7	RSL3 10 nM	0.012769		cyto STARD7	RSL3_50nM	0.00944138		cyto STARD7	Erastin 3uM	0.0125841								WT	RSL3 200	0.228614
	WT_CT	36	0.0324859		cytoSTAR	Erastin 3uM	0.034872		WT	RSL3 50nM	0.0499366		WT	RSL3_100nM	0.0678096		WT_iFSP1	Erastin 3uM	0.211103								WT	RSL3 500	0.526475
	WT_CT	39	0.0350752		cytoSTAR	Erastin 3uM	0.0179045		WT	RSL3 50nM	0.0340204		WT	RSL3_100nM	0.0660744		WT_iFSP1	Erastin 3uM	0.187029								WT	RSL3 500	0.454841
	WT_CT	42	0.0386772		cytoSTAR	Erastin 3uM	0.0119092		WT	RSL3 50nM	0.0430708		WT	RSL3_100nM	0.0609411		WT_iFSP1	Erastin 3uM	0.234433								WT	RSL3 500	0.340029
	WT_CT	0	0.0221792		cytoSTAR	Erastin 3uM	0.0147277		cyto STARD7	RSL3 50nM	0.0136778		cyto STARD7	RSL3_100nM	0.0153233		cyto STARD7_iFsP1	Erastin 3uM	0.0140189								WT _4-CBA	DMSO	0.047272
	WT_CT	3	0.0247237		WT	Erastin 4uM	0.376117		cyto STARD7	RSL3 50nM	0.0140971		cyto STARD7	RSL3_100nM	0.015		cyto STARD7_iFsP1	Erastin 3uM	0.0214198								WT _4-CBA	DMSO	0.0728754
	WT_CT	6	0.0279253		WT	Erastin 4uM	0.186806		cyto STARD7	RSL3 50nM	0.0132589		cyto STARD7	RSL3_100nM	0.0165809		cyto STARD7_iFsP1	Erastin 3uM	0.0185295								WT _4-CBA	DMSO	0.0815674
	WT_CT	9	0.0273041		WT	Erastin 4uM	0.200396		WT	RSL3 100nM	0.140411		WT	RSL3_200nM	0.378669		WT	Erastin 4uM	0.542798								WT _4-CBA	DMSO	0.220551
	WT_CT	12	0.027759		WT	Erastin 4uM	0.156121		WT	RSL3 100nM	0.113446		WT	RSL3_200nM	0.376257		WT	Erastin 4uM	0.468691								WT _4-CBA	RSL3 100	0.0434295
	WT_CT	15	0.0265593		cytoSTAR	Erastin 4uM	0.0393887		WT	RSL3 100nM	0.0969083		WT	RSL3_200nM	0.361594		WT	Erastin 4uM	0.500946								WT _4-CBA	RSL3 100	0.0385731
	WT_CT	18	0.0264984		cytoSTAR	Erastin 4uM	0.0307967		cyto STARD7	RSL3 100nM	0.0283265		cyto STARD7	RSL3_200nM	0.0315015		cyto STARD7	Erastin 4uM	0.0269037								WT _4-CBA	RSL3 100	0.0469444
	WT_CT	21	0.0260035		cytoSTAR	Erastin 4uM	0.0327947		cyto STARD7	RSL3 100nM	0.0254634		cyto STARD7	RSL3_200nM	0.0355293		cyto STARD7	Erastin 4uM	0.0215912								WT _4-CBA	RSL3 100	0.0896274
	WT_CT	24	0.0266876		cytoSTAR	Erastin 4uM	0.0294642		cyto STARD7	RSL3 100nM	0.0228454		cyto STARD7	RSL3_200nM	0.0837676		cyto STARD7	Erastin 4uM	0.0159415								WT _4-CBA	RSL3 200	0.167283
	WT_CT	27	0.0268263		WT	Erastin 5uM	0.569412						WT_iFsP1	RSL3_50nM	0.238753		WT_iFSP1	Erastin 4uM	0.57916								WT _4-CBA	RSL3 200	0.268064
	WT_CT	30	0.0276592		WT	Erastin 5uM	0.421932						WT_iFsP1	RSL3_50nM	0.200462		WT_iFSP1	Erastin 4uM	0.590797								WT _4-CBA	RSL3 200	0.303278
	WT_CT	33	0.0297354		WT	Erastin 5uM	0.497242						WT_iFsP1	RSL3_50nM	0.300099		WT_iFSP1	Erastin 4uM	0.515107								WT _4-CBA	RSL3 200	0.549327
	WT_CT	36	0.0315814		WT	Erastin 5uM	0.47151						cyto STARD7_iFsP1	RSL3_50nM	0.119891		cyto STARD7_iFsP1	Erastin 4uM	0.37347								WT _4-CBA	RSL3 500	0.505463
	WT_CT	39	0.0347172		cytoSTAR	Erastin 5uM	0.0358306						cyto STARD7_iFsP1	RSL3_50nM	0.12707		cyto STARD7_iFsP1	Erastin 4uM	0.530979								WT _4-CBA	RSL3 500	0.31517
	WT_CT	42	0.0384041		cytoSTAR	Erastin 5uM	0.025956						cyto STARD7_iFsP1	RSL3_50nM	0.138699		cyto STARD7_iFsP1	Erastin 4uM	0.349147								WT _4-CBA	RSL3 500	0.53734
	WT_CT	0	0.0242552		cytoSTAR	Erastin 5uM	0.024331						WT_iFsP1	RSL3_100nM	0.645322		WT	Erastin 5uM	0.578797								WT _4-CBA	RSL3 500	0.62419
	WT_CT	3	0.026176		cytoSTAR	Erastin 5uM	0.0710154						WT_iFsP1	RSL3_100nM	0.678832		WT	Erastin 5uM	0.57901								cyto-STARD7	DMSO	0.0174306
	WT_CT	6	0.0283673		WT	Erastin 10 uM	0.718418						WT_iFsP1	RSL3_100nM	0.616264		WT	Erastin 5uM	0.523678								cyto-STARD7	DMSO	0.0133512
	WT_CT	9	0.0280171		WT	Erastin 10 uM	0.638737						cyto STARD7_iFsP1	RSL3_100nM	0.533535		cyto STARD7	Erastin 5uM	0.055913								cyto-STARD7	DMSO	0.0152423
	WT_CT	12	0.0270906		WT	Erastin 10 uM	0.62657						cyto STARD7_iFsP1	RSL3_100nM	0.603722		cyto STARD7	Erastin 5uM	0.0449339								cyto-STARD7	DMSO	0.013517
	WT_CT	15	0.0271592		WT	Erastin 10 uM	0.60543						cyto STARD7_iFsP1	RSL3_100nM	0.559944		cyto STARD7	Erastin 5uM	0.0687311								cyto-STARD7	RSL3 100	0.0490739
	WT_CT	18	0.0267791		cytoSTAR	Erastin 10 uM	0.188866						WT_iFsP1	RSL3_200nM	0.675834		WT_iFSP1	Erastin 5uM	0.639518								cyto-STARD7	RSL3 100	0.0382562
	WT_CT	21	0.0268872		cytoSTAR	Erastin 10 uM	0.296215						WT_iFsP1	RSL3_200nM	0.698912		WT_iFSP1	Erastin 5uM	0.560941								cyto-STARD7	RSL3 100	0.0235311
	WT_CT	24	0.0278939		cytoSTAR	Erastin 10 uM	0.411226						WT_iFsP1	RSL3_200nM	0.647005		WT_iFSP1	Erastin 5uM	0.541181								cyto-STARD7	RSL3 100	0.0308026
	WT_CT	27	0.0279761		cytoSTAR	Erastin 10 uM	0.437207						cyto STARD7_iFsP1	RSL3_200nM	0.609079		cyto STARD7_iFsP1	Erastin 5uM	0.362553								cyto-STARD7	RSL3 200	0.0867448
	WT_CT	30	0.0292263		WT	Erastin 5uM+Ferr1	0.00830741						cyto STARD7_iFsP1	RSL3_200nM	0.626391		cyto STARD7_iFsP1	Erastin 5uM	0.500539								cyto-STARD7	RSL3 200	0.0877358
	WT_CT	33	0.0314408		WT	Erastin 5uM+Ferr1	0.00572467						cyto STARD7_iFsP1	RSL3_200nM	0.621611		cyto STARD7_iFsP1	Erastin 5uM	0.566118								cyto-STARD7	RSL3 200	0.0679224
	WT_CT	36	0.0330756		WT	Erastin 5uM+Ferr1	0.00847548																				cyto-STARD7	RSL3 200	0.0677275
	WT_CT	39	0.0362354		WT	Erastin 5uM+Ferr1	0.0134767																				cyto-STARD7	RSL3 500	0.10355
	WT_CT	42	0.0413116		cytoSTAR	Erastin 5uM+Ferr1	0.0139457																				cyto-STARD7	RSL3 500	0.0859927
	cyto-STARD7 #1_CT	0	0.0128558		cytoSTAR	Erastin 5uM+Ferr1	0.0200624																				cyto-STARD7	RSL3 500	0.0949351
	cyto-STARD7 #1_CT	3	0.0144599		cytoSTAR	Erastin 5uM+Ferr1	0.00906256																				cyto-STARD7 _4-CBA	DMSO	0.0235364
	cyto-STARD7 #1_CT	6	0.0158536		cytoSTAR	Erastin 5uM+Ferr1	0.0184237																				cyto-STARD7 _4-CBA	DMSO	0.020368
	cyto-STARD7 #1_CT	9	0.0149449		WT	Erastin 5uM+CoQ2	0.0117045																				cyto-STARD7 _4-CBA	DMSO	0.0227963
	cyto-STARD7 #1_CT	12	0.0143404		WT	Erastin 5uM+CoQ2	0.0077611																				cyto-STARD7 _4-CBA	DMSO	0.0865065
	cyto-STARD7 #1_CT	15	0.0135272		WT	Erastin 5uM+CoQ2	0.0108649																				cyto-STARD7 _4-CBA	RSL3 100	0.0249986
	cyto-STARD7 #1_CT	18	0.0124187		WT	Erastin 5uM+CoQ2	0.0138127																				cyto-STARD7 _4-CBA	RSL3 100	0.0329173
	cyto-STARD7 #1_CT	21	0.012161		cytoSTAR	Erastin 5uM+CoQ2	0.00876011																				cyto-STARD7 _4-CBA	RSL3 100	0.0328905
	cyto-STARD7 #1_CT	24	0.0122261		cytoSTAR	Erastin 5uM+CoQ2	0.00684811																				cyto-STARD7 _4-CBA	RSL3 100	0.15359
	cyto-STARD7 #1_CT	27	0.0123652		cytoSTAR	Erastin 5uM+CoQ2	0.0153726																				cyto-STARD7 _4-CBA	RSL3 200	0.0865971
	cyto-STARD7 #1_CT	30	0.0120152		cytoSTAR	Erastin 5uM+CoQ2	0.0204036																				cyto-STARD7 _4-CBA	RSL3 200	0.0876428
	cyto-STARD7 #1_CT	33	0.0121185																								cyto-STARD7 _4-CBA	RSL3 200	0.129616
	cyto-STARD7 #1_CT	36	0.011756																								cyto-STARD7 _4-CBA	RSL3 200	0.393879
	cyto-STARD7 #1_CT	39	0.0119946																								cyto-STARD7 _4-CBA	RSL3 500	0.222506
	cyto-STARD7 #1_CT	42	0.0127332																								cyto-STARD7 _4-CBA	RSL3 500	0.342897	0.0250596
	cyto-STARD7 #1_CT	0	0.0166071																								cyto-STARD7 _4-CBA	RSL3 500	0.480314
	cyto-STARD7 #1_CT	3	0.0191931																								cyto-STARD7 _4-CBA	RSL3 500	0.516552
	cyto-STARD7 #1_CT	6	0.0194383
	cyto-STARD7 #1_CT	9	0.0198158
	cyto-STARD7 #1_CT	12	0.0196646
	cyto-STARD7 #1_CT	15	0.0194494
	cyto-STARD7 #1_CT	18	0.0184091
	cyto-STARD7 #1_CT	21	0.0173054
	cyto-STARD7 #1_CT	24	0.0165794
	cyto-STARD7 #1_CT	27	0.015276
	cyto-STARD7 #1_CT	30	0.0149406
	cyto-STARD7 #1_CT	33	0.0130211
	cyto-STARD7 #1_CT	36	0.0131679
	cyto-STARD7 #1_CT	39	0.0136563
	cyto-STARD7 #1_CT	42	0.0135853
	cyto-STARD7 #1_CT	0	0.0124073
	cyto-STARD7 #1_CT	3	0.0137951
	cyto-STARD7 #1_CT	6	0.0143723
	cyto-STARD7 #1_CT	9	0.0142861
	cyto-STARD7 #1_CT	12	0.014452
	cyto-STARD7 #1_CT	15	0.0134313
	cyto-STARD7 #1_CT	18	0.0131013
	cyto-STARD7 #1_CT	21	0.0128162
	cyto-STARD7 #1_CT	24	0.012807
	cyto-STARD7 #1_CT	27	0.0121187
	cyto-STARD7 #1_CT	30	0.0121299
	cyto-STARD7 #1_CT	33	0.0123241
	cyto-STARD7 #1_CT	36	0.0115109
	cyto-STARD7 #1_CT	39	0.0119122
	cyto-STARD7 #1_CT	42	0.012423
	cyto-STARD7 #2_CT	0	0.0196133
	cyto-STARD7 #2_CT	3	0.0218405
	cyto-STARD7 #2_CT	6	0.023595
	cyto-STARD7 #2_CT	9	0.0237151
	cyto-STARD7 #2_CT	12	0.0232649
	cyto-STARD7 #2_CT	15	0.0222911
	cyto-STARD7 #2_CT	18	0.0236891
	cyto-STARD7 #2_CT	21	0.0237202
	cyto-STARD7 #2_CT	24	0.0228563
	cyto-STARD7 #2_CT	27	0.0232363
	cyto-STARD7 #2_CT	30	0.0233125
	cyto-STARD7 #2_CT	33	0.0225178
	cyto-STARD7 #2_CT	36	0.0221422
	cyto-STARD7 #2_CT	39	0.0215085
	cyto-STARD7 #2_CT	42	0.0214918
	cyto-STARD7 #2_CT	0	0.0158397
	cyto-STARD7 #2_CT	3	0.0181697
	cyto-STARD7 #2_CT	6	0.020289
	cyto-STARD7 #2_CT	9	0.0203509
	cyto-STARD7 #2_CT	12	0.0206472
	cyto-STARD7 #2_CT	15	0.01967
	cyto-STARD7 #2_CT	18	0.0208035
	cyto-STARD7 #2_CT	21	0.0209225
	cyto-STARD7 #2_CT	24	0.023058
	cyto-STARD7 #2_CT	27	0.0232625
	cyto-STARD7 #2_CT	30	0.0217545
	cyto-STARD7 #2_CT	33	0.0224213
	cyto-STARD7 #2_CT	36	0.0209569
	cyto-STARD7 #2_CT	39	0.0216813
	cyto-STARD7 #2_CT	42	0.0217939
	cyto-STARD7 #2_CT	0	0.0206885
	cyto-STARD7 #2_CT	3	0.0238598
	cyto-STARD7 #2_CT	6	0.0259026
	cyto-STARD7 #2_CT	9	0.0247964
	cyto-STARD7 #2_CT	12	0.0261491
	cyto-STARD7 #2_CT	15	0.0254519
	cyto-STARD7 #2_CT	18	0.0234657
	cyto-STARD7 #2_CT	21	0.0243266
	cyto-STARD7 #2_CT	24	0.0242765
	cyto-STARD7 #2_CT	27	0.0240065
	cyto-STARD7 #2_CT	30	0.024077
	cyto-STARD7 #2_CT	33	0.0235643
	cyto-STARD7 #2_CT	36	0.0223493
	cyto-STARD7 #2_CT	39	0.0222824
	cyto-STARD7 #2_CT	42	0.0221123
	cyto-STARD7 #3_CT	0	0.00883434
	cyto-STARD7 #3_CT	3	0.0111065
	cyto-STARD7 #3_CT	6	0.011613
	cyto-STARD7 #3_CT	9	0.0131363
	cyto-STARD7 #3_CT	12	0.0138364
	cyto-STARD7 #3_CT	15	0.01379
	cyto-STARD7 #3_CT	18	0.0138684
	cyto-STARD7 #3_CT	21	0.0138121
	cyto-STARD7 #3_CT	24	0.0145382
	cyto-STARD7 #3_CT	27	0.01444
	cyto-STARD7 #3_CT	30	0.0145826
	cyto-STARD7 #3_CT	33	0.0143091
	cyto-STARD7 #3_CT	36	0.0140068
	cyto-STARD7 #3_CT	39	0.0131816
	cyto-STARD7 #3_CT	42	0.013806
	cyto-STARD7 #3_CT	0	0.0110642
	cyto-STARD7 #3_CT	3	0.0123781
	cyto-STARD7 #3_CT	6	0.0139534
	cyto-STARD7 #3_CT	9	0.0145508
	cyto-STARD7 #3_CT	12	0.0142378
	cyto-STARD7 #3_CT	15	0.0141
	cyto-STARD7 #3_CT	18	0.0138995
	cyto-STARD7 #3_CT	21	0.0136194
	cyto-STARD7 #3_CT	24	0.013173
	cyto-STARD7 #3_CT	27	0.0133342
	cyto-STARD7 #3_CT	30	0.0136358
	cyto-STARD7 #3_CT	33	0.0129569
	cyto-STARD7 #3_CT	36	0.0129895
	cyto-STARD7 #3_CT	39	0.0129319
	cyto-STARD7 #3_CT	42	0.0126981
	cyto-STARD7 #3_CT	0	0.0101859
	cyto-STARD7 #3_CT	3	0.0116368
	cyto-STARD7 #3_CT	6	0.0126798
	cyto-STARD7 #3_CT	9	0.012089
	cyto-STARD7 #3_CT	12	0.0133953
	cyto-STARD7 #3_CT	15	0.0133179
	cyto-STARD7 #3_CT	18	0.0137266
	cyto-STARD7 #3_CT	21	0.0136549
	cyto-STARD7 #3_CT	24	0.0139281
	cyto-STARD7 #3_CT	27	0.0144576
	cyto-STARD7 #3_CT	30	0.0139709
	cyto-STARD7 #3_CT	33	0.0144106
	cyto-STARD7 #3_CT	36	0.014177
	cyto-STARD7 #3_CT	39	0.0133919
	cyto-STARD7 #3_CT	42	0.0136849
	WT_ErastinPUFA	0	0.0230268
	WT_ErastinPUFA	3	0.0241326
	WT_ErastinPUFA	6	0.0251995
	WT_ErastinPUFA	9	0.030197
	WT_ErastinPUFA	12	0.506068
	WT_ErastinPUFA	15	0.575807
	WT_ErastinPUFA	18	0.510418
	WT_ErastinPUFA	21	0.451309
	WT_ErastinPUFA	24	0.430137
	WT_ErastinPUFA	27	0.417017
	WT_ErastinPUFA	30	0.4097
	WT_ErastinPUFA	33	0.398726
	WT_ErastinPUFA	36	0.399135
	WT_ErastinPUFA	39	0.400328
	WT_ErastinPUFA	42	0.400837
	WT_ErastinPUFA	0	0.0273485
	WT_ErastinPUFA	3	0.0266843
	WT_ErastinPUFA	6	0.0274942
	WT_ErastinPUFA	9	0.0383183
	WT_ErastinPUFA	12	0.523721
	WT_ErastinPUFA	15	0.594516
	WT_ErastinPUFA	18	0.523866
	WT_ErastinPUFA	21	0.474645
	WT_ErastinPUFA	24	0.444274
	WT_ErastinPUFA	27	0.430953
	WT_ErastinPUFA	30	0.426884
	WT_ErastinPUFA	33	0.418187
	WT_ErastinPUFA	36	0.422705
	WT_ErastinPUFA	39	0.416906
	WT_ErastinPUFA	42	0.414704
	WT_ErastinPUFA	0	0.0245823
	WT_ErastinPUFA	3	0.0239539
	WT_ErastinPUFA	6	0.0245957
	WT_ErastinPUFA	9	0.026159
	WT_ErastinPUFA	12	0.42841
	WT_ErastinPUFA	15	0.563247
	WT_ErastinPUFA	18	0.515962
	WT_ErastinPUFA	21	0.463582
	WT_ErastinPUFA	24	0.436446
	WT_ErastinPUFA	27	0.420895
	WT_ErastinPUFA	30	0.419376
	WT_ErastinPUFA	33	0.409265
	WT_ErastinPUFA	36	0.408534
	WT_ErastinPUFA	39	0.408385
	WT_ErastinPUFA	42	0.404086
	cyto-STARD7 #1_ErastinPUFA	0	0.0153235
	cyto-STARD7 #1_ErastinPUFA	3	0.0137273
	cyto-STARD7 #1_ErastinPUFA	6	0.0136467
	cyto-STARD7 #1_ErastinPUFA	9	0.0161845
	cyto-STARD7 #1_ErastinPUFA	12	0.0214601
	cyto-STARD7 #1_ErastinPUFA	15	0.0245228
	cyto-STARD7 #1_ErastinPUFA	18	0.0259571
	cyto-STARD7 #1_ErastinPUFA	21	0.0267567
	cyto-STARD7 #1_ErastinPUFA	24	0.027859
	cyto-STARD7 #1_ErastinPUFA	27	0.0284875
	cyto-STARD7 #1_ErastinPUFA	30	0.0309267
	cyto-STARD7 #1_ErastinPUFA	33	0.0372827
	cyto-STARD7 #1_ErastinPUFA	36	0.0494533
	cyto-STARD7 #1_ErastinPUFA	39	0.0814244
	cyto-STARD7 #1_ErastinPUFA	42	0.200436
	cyto-STARD7 #1_ErastinPUFA	0	0.0168199
	cyto-STARD7 #1_ErastinPUFA	3	0.0162253
	cyto-STARD7 #1_ErastinPUFA	6	0.015844
	cyto-STARD7 #1_ErastinPUFA	9	0.0222203
	cyto-STARD7 #1_ErastinPUFA	12	0.0366095
	cyto-STARD7 #1_ErastinPUFA	15	0.0485385
	cyto-STARD7 #1_ErastinPUFA	18	0.0527553
	cyto-STARD7 #1_ErastinPUFA	21	0.04927
	cyto-STARD7 #1_ErastinPUFA	24	0.048285
	cyto-STARD7 #1_ErastinPUFA	27	0.0505623
	cyto-STARD7 #1_ErastinPUFA	30	0.055943
	cyto-STARD7 #1_ErastinPUFA	33	0.0607277
	cyto-STARD7 #1_ErastinPUFA	36	0.0807423
	cyto-STARD7 #1_ErastinPUFA	39	0.145471
	cyto-STARD7 #1_ErastinPUFA	42	0.288232
	cyto-STARD7 #1_ErastinPUFA	0	0.0187828
	cyto-STARD7 #1_ErastinPUFA	3	0.0172567
	cyto-STARD7 #1_ErastinPUFA	6	0.0170342
	cyto-STARD7 #1_ErastinPUFA	9	0.0184345
	cyto-STARD7 #1_ErastinPUFA	12	0.0318294
	cyto-STARD7 #1_ErastinPUFA	15	0.0393592
	cyto-STARD7 #1_ErastinPUFA	18	0.0385764
	cyto-STARD7 #1_ErastinPUFA	21	0.0380459
	cyto-STARD7 #1_ErastinPUFA	24	0.0410374
	cyto-STARD7 #1_ErastinPUFA	27	0.0426884
	cyto-STARD7 #1_ErastinPUFA	30	0.0435891
	cyto-STARD7 #1_ErastinPUFA	33	0.049786
	cyto-STARD7 #1_ErastinPUFA	36	0.0843633
	cyto-STARD7 #1_ErastinPUFA	39	0.160726
	cyto-STARD7 #1_ErastinPUFA	42	0.285966
	cyto-STARD7 #2_ErastinPUFA	0	0.0287254
	cyto-STARD7 #2_ErastinPUFA	3	0.0301343
	cyto-STARD7 #2_ErastinPUFA	6	0.0311406
	cyto-STARD7 #2_ErastinPUFA	9	0.0296901
	cyto-STARD7 #2_ErastinPUFA	12	0.0364868
	cyto-STARD7 #2_ErastinPUFA	15	0.0413281
	cyto-STARD7 #2_ErastinPUFA	18	0.0436299
	cyto-STARD7 #2_ErastinPUFA	21	0.0419917
	cyto-STARD7 #2_ErastinPUFA	24	0.0393077
	cyto-STARD7 #2_ErastinPUFA	27	0.0385579
	cyto-STARD7 #2_ErastinPUFA	30	0.037162
	cyto-STARD7 #2_ErastinPUFA	33	0.0345219
	cyto-STARD7 #2_ErastinPUFA	36	0.0333527
	cyto-STARD7 #2_ErastinPUFA	39	0.0308671
	cyto-STARD7 #2_ErastinPUFA	42	0.0313316
	cyto-STARD7 #2_ErastinPUFA	0	0.0251272
	cyto-STARD7 #2_ErastinPUFA	3	0.0268863
	cyto-STARD7 #2_ErastinPUFA	6	0.0256737
	cyto-STARD7 #2_ErastinPUFA	9	0.0260229
	cyto-STARD7 #2_ErastinPUFA	12	0.0308367
	cyto-STARD7 #2_ErastinPUFA	15	0.0344662
	cyto-STARD7 #2_ErastinPUFA	18	0.035731
	cyto-STARD7 #2_ErastinPUFA	21	0.032836
	cyto-STARD7 #2_ErastinPUFA	24	0.031529
	cyto-STARD7 #2_ErastinPUFA	27	0.0300036
	cyto-STARD7 #2_ErastinPUFA	30	0.0281096
	cyto-STARD7 #2_ErastinPUFA	33	0.0252154
	cyto-STARD7 #2_ErastinPUFA	36	0.0239432
	cyto-STARD7 #2_ErastinPUFA	39	0.0240358
	cyto-STARD7 #2_ErastinPUFA	42	0.0242674
	cyto-STARD7 #2_ErastinPUFA	0	0.0200648
	cyto-STARD7 #2_ErastinPUFA	3	0.0239706
	cyto-STARD7 #2_ErastinPUFA	6	0.0230459
	cyto-STARD7 #2_ErastinPUFA	9	0.0246643
	cyto-STARD7 #2_ErastinPUFA	12	0.0283109
	cyto-STARD7 #2_ErastinPUFA	15	0.0291428
	cyto-STARD7 #2_ErastinPUFA	18	0.0282168
	cyto-STARD7 #2_ErastinPUFA	21	0.0261013
	cyto-STARD7 #2_ErastinPUFA	24	0.023499
	cyto-STARD7 #2_ErastinPUFA	27	0.0225037
	cyto-STARD7 #2_ErastinPUFA	30	0.0214815
	cyto-STARD7 #2_ErastinPUFA	33	0.0212162
	cyto-STARD7 #2_ErastinPUFA	36	0.022238
	cyto-STARD7 #2_ErastinPUFA	39	0.0211306
	cyto-STARD7 #2_ErastinPUFA	42	0.0207
	cyto-STARD7 #3_ErastinPUFA	0	0.0191735
	cyto-STARD7 #3_ErastinPUFA	3	0.0192091
	cyto-STARD7 #3_ErastinPUFA	6	0.0182121
	cyto-STARD7 #3_ErastinPUFA	9	0.0170803
	cyto-STARD7 #3_ErastinPUFA	12	0.0190454
	cyto-STARD7 #3_ErastinPUFA	15	0.0216534
	cyto-STARD7 #3_ErastinPUFA	18	0.0226151
	cyto-STARD7 #3_ErastinPUFA	21	0.021667
	cyto-STARD7 #3_ErastinPUFA	24	0.0207301
	cyto-STARD7 #3_ErastinPUFA	27	0.0207617
	cyto-STARD7 #3_ErastinPUFA	30	0.0199657
	cyto-STARD7 #3_ErastinPUFA	33	0.0208922
	cyto-STARD7 #3_ErastinPUFA	36	0.0218806
	cyto-STARD7 #3_ErastinPUFA	39	0.0262895
	cyto-STARD7 #3_ErastinPUFA	42	0.0478929
	cyto-STARD7 #3_ErastinPUFA	0	0.0399272
	cyto-STARD7 #3_ErastinPUFA	3	0.00999199
	cyto-STARD7 #3_ErastinPUFA	6	0.0090627
	cyto-STARD7 #3_ErastinPUFA	9	0.00934341
	cyto-STARD7 #3_ErastinPUFA	12	0.0094469
	cyto-STARD7 #3_ErastinPUFA	15	0.011381
	cyto-STARD7 #3_ErastinPUFA	18	0.0117422
	cyto-STARD7 #3_ErastinPUFA	21	0.0130761
	cyto-STARD7 #3_ErastinPUFA	24	0.0138134
	cyto-STARD7 #3_ErastinPUFA	27	0.0138788
	cyto-STARD7 #3_ErastinPUFA	30	0.013525
	cyto-STARD7 #3_ErastinPUFA	33	0.0141625
	cyto-STARD7 #3_ErastinPUFA	36	0.0163116
	cyto-STARD7 #3_ErastinPUFA	39	0.0197408
	cyto-STARD7 #3_ErastinPUFA	42	0.0330362
	cyto-STARD7 #3_ErastinPUFA	0	0.015532
	cyto-STARD7 #3_ErastinPUFA	3	0.0159842
	cyto-STARD7 #3_ErastinPUFA	6	0.0157337
	cyto-STARD7 #3_ErastinPUFA	9	0.0138334
	cyto-STARD7 #3_ErastinPUFA	12	0.0171484
	cyto-STARD7 #3_ErastinPUFA	15	0.0167304
	cyto-STARD7 #3_ErastinPUFA	18	0.0177803
	cyto-STARD7 #3_ErastinPUFA	21	0.0176622
	cyto-STARD7 #3_ErastinPUFA	24	0.0177156
	cyto-STARD7 #3_ErastinPUFA	27	0.017572
	cyto-STARD7 #3_ErastinPUFA	30	0.0178202
	cyto-STARD7 #3_ErastinPUFA	33	0.0166976
	cyto-STARD7 #3_ErastinPUFA	36	0.0185745
	cyto-STARD7 #3_ErastinPUFA	39	0.0208548
	cyto-STARD7 #3_ErastinPUFA	42	0.0254622
