# Supplementary material for: Mitochondria regulate intracellular coenzyme Q transport and ferroptotic resistance via STARD7
Source: Nat Cell Biol. 2023 Jan 19;25(2):246–57. doi: 10.1038/s41556-022-01071-y (PMC9928583; doi:10.1038/s41556-022-01071-y)
Supplement: Source Data Fig. 4 — Statistical source data. [file 41556_2022_1071_MOESM7_ESM.xlsx]

## Sheet: Sheet1
	Figure 4d					Figure 4e					Figure 4f		CoQ10	CoQ9	PC 34:1	PE 34:1		Figure 4g		CoQ10	CoQ9	PC	PE	SM
	Fraction	CoQ10/mg protein	% of total CoQ	Average of % of total CoQ		Fraction	CoQ9/mg protein	% of total CoQ	Average of % of total CoQ		Genotype	Fraction	Log2 fold relative to WT	Log2 fold relative to WT	Log2 fold relative to WT	Log2 fold relative to WT		Genotype	Fraction	Log2 fold relative to WT	Log2 fold relative to WT	Log2 fold relative to WT	Log2 fold relative to WT	Log2 fold relative to WT
	WC	1.28416e+06	1			WC	49863.2	1			STARD7-/-	8K_Mito	-0.855291	-2.41019	0.0573734	-0.25714		cyto-STARD7 oe	8000xg	-0.210056	0.542006	-0.194047	0.169593	-0.0300199
	WC	1.35294e+06	1	1		WC	63586.8	1	1		STARD7-/-	8K_Mito	-0.878023	-2.68423	-0.262175	-0.236812		cyto-STARD7 oe	8000xg	-0.14724	0.33809	0.019909	0.44693	0.165655
	WC	1.29072e+06	1			WC	44323.1	1			STARD7-/-	8K_Mito	-2.2487	-3.74814	-0.89688	0.027205		cyto-STARD7 oe	8000xg	-0.285197	0.818461	-0.04141	0.0157576	0.267889
	WC	1.5594e+06	1			WC	57818.9	1			STARD7-/-	8K_Mito	-0.775335	-2.62339	-0.237619	-0.454671		cyto-STARD7 oe	8000xg	-0.272047	0.594584	-0.129923	0.129262	-0.0173768
	#1 Mito	1.12337e+06	0.87479			#1 Mito	44055.5	0.883529			STARD7-/-	8K_Mito	-1.2713	-3.04278	-1.01165	-0.276023		cyto-STARD7 oe	40000xg	0.16036	0.796046	-0.111227	-0.0553559	0.0121686
	#1 Mito	1.22425e+06	0.904885	0.893311		#1 Mito	58311.1	0.917032	0.898177		STARD7-/-	40K_PM	-0.687745	-2.15644	-0.537589	-0.529741		cyto-STARD7 oe	40000xg	0.332031	0.930885	0.171043	0.664598	0.453613
	#1 Mito	1.15147e+06	0.892115			#1 Mito	39326.1	0.887259			STARD7-/-	40K_PM	-0.909654	-2.33625	-0.670457	-0.547002		cyto-STARD7 oe	40000xg	0.498178	0.901191	0.0732739	0.24226	0.00586407
	#1 Mito	1.40573e+06	0.901453			#1 Mito	52319.7	0.904888			STARD7-/-	40K_PM	-0.398066	-1.88628	-0.534487	-0.288708		cyto-STARD7 oe	40000xg	0.195276	0.824914	-0.0586092	-0.0207083	-0.18857
	#2 PM+Mito contamination	79962.3	0.0622684	0.064648		#2 PM+Mito contamination	2881.73	0.0577927	0.0620485		STARD7-/-	40K_PM	-0.725788	-2.19944	-0.607859	-0.169184
	#2 PM+Mito contamination	77656.8	0.0573986			#2 PM+Mito contamination	3198.94	0.0503082			STARD7-/-	40K_PM	-0.555463	-1.934	-0.543799	-0.301273
	#2 PM+Mito contamination	91758.7	0.0710912			#2 PM+Mito contamination	3264.66	0.0736559			STARD7-/- + mito-STARD	8K_Mito	-0.415743	-0.533678	0.224387	0.616943
	#2 PM+Mito contamination	105781	0.067834			#2 PM+Mito contamination	3841.32	0.066437			STARD7-/- + mito-STARD	8K_Mito	-0.430017	-0.734209	0.125811	0.626268
	#3 PM	80826.3	0.0629412	0.0420411		#3 PM	2925.89	0.0586784	0.0397747		STARD7-/- + mito-STARD	8K_Mito	0.0667502	-0.178225	0.361298	0.246455
	#3 PM	51027.9	0.0377163			#3 PM	2076.75	0.0326601			STARD7-/- + mito-STARD	8K_Mito	-0.337397	-0.52771	-0.423043	0.554398
	#3 PM	47489.8	0.0367933			#3 PM	1732.37	0.039085			STARD7-/- + mito-STARD	8K_Mito	0.0344278	0.0176045	0.324259	0.0706853
	#3 PM	47894.6	0.0307134			#3 PM	1657.97	0.0286752			STARD7-/- + mito-STARD	40K_PM	-0.402582	-0.86932	-0.0234565	0.101295
											STARD7-/- + mito-STARD	40K_PM	-0.669738	-1.40073	-0.074104	0.162924
											STARD7-/- + mito-STARD	40K_PM	-0.61352	-1.11473	-0.204358	-0.0102509
											STARD7-/- + mito-STARD	40K_PM	-0.700861	-1.20251	-0.205455	-0.365195
											STARD7-/- + mito-STARD	40K_PM	-0.634677	-1.01862	0.0101587	0.169967
											STARD7-/- + cyto-STARD	8K_Mito	-1.06473	-3.21117	0.0655689	0.975336
											STARD7-/- + cyto-STARD	8K_Mito	-0.774983	-2.91268	-0.423575	0.464058
											STARD7-/- + cyto-STARD	8K_Mito	-0.87674	-2.90368	0.26754	0.552121
											STARD7-/- + cyto-STARD	8K_Mito	-0.829683	-3.16174	0.237809	-0.370497
											STARD7-/- + cyto-STARD	8K_Mito	-0.634934	-2.99581	0.486185	-0.0651522
											STARD7-/- + cyto-STARD	40K_PM	-1.58919	-3.43207	-0.535476	0.0746969
											STARD7-/- + cyto-STARD	40K_PM	-0.602689	-2.6598	-0.1317	-0.177299
											STARD7-/- + cyto-STARD	40K_PM	-0.81078	-2.83841	-0.0738451	0.396326
											STARD7-/- + cyto-STARD	40K_PM	-1.02016	-2.96542	-0.12655	-0.194177
											STARD7-/- + cyto-STARD	40K_PM	-0.954647	-2.96571	-0.325828	0.184026
