# Supplementary material for: Mitochondria regulate intracellular coenzyme Q transport and ferroptotic resistance via STARD7
Source: Nat Cell Biol. 2023 Jan 19;25(2):246–57. doi: 10.1038/s41556-022-01071-y (PMC9928583; doi:10.1038/s41556-022-01071-y)
Supplement: Source Data Fig. 5 — Statistical source data. [file 41556_2022_1071_MOESM8_ESM.xlsx]

## Sheet: Sheet1
	Figure 5b					Figure 5c				Figure 5e				Figure 5f
		CoQ9	CoQ10	CoQ4		DOPC in liposome (mol%)	CoQ4 extracted (pmol)	DOPC extracted (pmol)		Treatment	DOPC (mol%)	PC bound		Treatment	DOPC (mol%)	CoQ bound
	CoQ bound to STARD7 (pmol)	0.0647593	-0.485845	2.74011		0	2.74011	0						No protein	0	0
						1	1.79818	6.5818		WT-STARD7	0	0		WT-STARD7	0	2.74011
						5	1.1114	19.5511		R189Q-STARD7	0	0		R189Q-STARD7	0	0
						10	0.534327	22.654						No protein	1	0
										WT-STARD7	1	6.5818		WT-STARD7	1	1.79818
										R189Q-STARD7	1	0		R189Q-STARD7	1	0.844953
														No protein	5	0
										WT-STARD7	5	19.5511		WT-STARD7	5	1.1114
										R189Q-STARD7	5	0		R189Q-STARD7	5	0.187285
														No protein	10	0
										WT-STARD7	10	22.654		WT-STARD7	10	0.534327
										R189Q-STARD7	10	0		R189Q-STARD7	10	0
