# Supplementary material for: Mitochondria regulate intracellular coenzyme Q transport and ferroptotic resistance via STARD7
Source: Nat Cell Biol. 2023 Jan 19;25(2):246–57. doi: 10.1038/s41556-022-01071-y (PMC9928583; doi:10.1038/s41556-022-01071-y)
Supplement: Source Data Fig. 6 — Statistical source data. [file 41556_2022_1071_MOESM9_ESM.xlsx]

## Sheet: Sheet1
	Figure 6a				Figure 6b					Figure 6c				Figure 6d
	Genotype	Time	Phase area confluency normalized to 0h		Genotype	Basal	Maximal	ATP production		Genotype	Time	Phase Area Confluence normalized to 0h		Genotype	Basal	Maximal	ATP production
	WT	0	1		WT	139.413	169.947	110.795		WT	0	1		WT	186.836	169.117	160.575
	WT	2	0.695896		WT	133.713	91.5196	91.5324		WT	3	1.10955		WT	184.445	149.093	157.538
	WT	4	0.716714		WT	126.822	155.888	106.595		WT	6	1.14132		WT	184.93	181.895	161.648
	WT	6	0.9198		WT	116.536	96.658	96.0583		WT	9	1.23257		WT	166.194	148.804	142.869
	WT	8	0.865705		WT	134.753	171.994	89.5134		WT	12	1.27635		WT	165.908	169.175	142.782
	WT	10	0.894272		cyto STARD7	96.5784	125.112	78.7681		WT	15	1.41863		cyto STARD7	96.1534	74.452	82.3123
	WT	12	1.08859		cyto STARD7	106.906	81.6986	88.4837		WT	18	1.49048		cyto STARD7	115.095	117.174	99.3971
	WT	14	1.22724		cyto STARD7	95.938	120.722	79.2928		WT	21	1.65721		cyto STARD7	115.936	120.496	99.9265
	WT	16	1.19266		cyto STARD7	91.4587	80.3509	71.9931		WT	24	1.75856		cyto STARD7	103.551	89.3873	89.821
	WT	18	1.36231		cyto STARD7	100.431	126.878	81.6019		WT	27	1.87769		cyto STARD7	92.4056	69.2934	80.1875
	WT	20	1.29895							WT	30	1.93133
	WT	22	1.67499							WT	33	2.02486
	WT	24	1.65578							WT	36	2.05903
	WT	26	1.58557							WT	39	2.1631
	WT	28	1.77527							WT	42	2.2053
	WT	30	2.0335							WT	45	2.28891
	WT	32	1.92502							WT	48	2.30577
	WT	34	2.12428							WT	51	2.37528
	WT	36	2.41345							WT	54	2.40675
	WT	38	2.22878							WT	57	2.49178
	WT	40	2.44904							WT	60	2.54511
	WT	42	2.77679							WT	63	2.60819
	WT	44	2.6856							WT	66	2.64514
	WT	46	2.80987							WT	69	2.71384
	WT	48	3.09345							WT	72	2.7494
	cyto STARD7 #1	0	1							WT	0	1
	cyto STARD7 #1	2	0.876995							WT	3	1.12353
	cyto STARD7 #1	4	0.908938							WT	6	1.14397
	cyto STARD7 #1	6	1.1282							WT	9	1.24944
	cyto STARD7 #1	8	1.06319							WT	12	1.2973
	cyto STARD7 #1	10	1.11288							WT	15	1.42145
	cyto STARD7 #1	12	1.24744							WT	18	1.52699
	cyto STARD7 #1	14	1.38693							WT	21	1.65381
	cyto STARD7 #1	16	1.37687							WT	24	1.75723
	cyto STARD7 #1	18	1.56435							WT	27	1.90971
	cyto STARD7 #1	20	1.53052							WT	30	1.99488
	cyto STARD7 #1	22	1.84343							WT	33	2.14564
	cyto STARD7 #1	24	1.87599							WT	36	2.23242
	cyto STARD7 #1	26	1.84528							WT	39	2.35333
	cyto STARD7 #1	28	2.00691							WT	42	2.41101
	cyto STARD7 #1	30	2.24473							WT	45	2.51869
	cyto STARD7 #1	32	2.24297							WT	48	2.56154
	cyto STARD7 #1	34	2.48498							WT	51	2.64961
	cyto STARD7 #1	36	2.74251							WT	54	2.70087
	cyto STARD7 #1	38	2.73472							WT	57	2.77901
	cyto STARD7 #1	40	2.93158							WT	60	2.83916
	cyto STARD7 #1	42	3.2558							WT	63	2.90055
	cyto STARD7 #1	44	3.18905							WT	66	2.93899
	cyto STARD7 #1	46	3.38723							WT	69	2.98363
	cyto STARD7 #1	48	3.75042							WT	72	2.98161
	cyto STARD7 #2	0	1							WT	0	1
	cyto STARD7 #2	2	0.842122							WT	3	1.12868
	cyto STARD7 #2	4	0.808922							WT	6	1.165
	cyto STARD7 #2	6	0.971432							WT	9	1.25262
	cyto STARD7 #2	8	0.902589							WT	12	1.34492
	cyto STARD7 #2	10	0.897357							WT	15	1.49174
	cyto STARD7 #2	12	0.991005							WT	18	1.55187
	cyto STARD7 #2	14	1.05671							WT	21	1.71737
	cyto STARD7 #2	16	1.00542							WT	24	1.79614
	cyto STARD7 #2	18	1.09213							WT	27	1.97133
	cyto STARD7 #2	20	1.02601							WT	30	2.04783
	cyto STARD7 #2	22	1.25108							WT	33	2.18975
	cyto STARD7 #2	24	1.1901							WT	36	2.2729
	cyto STARD7 #2	26	1.15419							WT	39	2.41775
	cyto STARD7 #2	28	1.20416							WT	42	2.46375
	cyto STARD7 #2	30	1.29523							WT	45	2.57247
	cyto STARD7 #2	32	1.23413							WT	48	2.63172
	cyto STARD7 #2	34	1.31639							WT	51	2.7178
	cyto STARD7 #2	36	1.37843							WT	54	2.73249
	cyto STARD7 #2	38	1.31083							WT	57	2.8174
	cyto STARD7 #2	40	1.40544							WT	60	2.84965
	cyto STARD7 #2	42	1.49485							WT	63	2.91779
	cyto STARD7 #2	44	1.44467							WT	66	2.89814
	cyto STARD7 #2	46	1.48679							WT	69	2.95772
	cyto STARD7 #2	48	1.61688							WT	72	2.946
	cyto-STARD7 #3	0	1							WT	0	1
	cyto-STARD7 #3	2	0.855029							WT	3	1.16858
	cyto-STARD7 #3	4	0.82375							WT	6	1.17193
	cyto-STARD7 #3	6	1.08423							WT	9	1.31018
	cyto-STARD7 #3	8	0.999232							WT	12	1.35111
	cyto-STARD7 #3	10	1.00849							WT	15	1.49656
	cyto-STARD7 #3	12	1.17084							WT	18	1.54246
	cyto-STARD7 #3	14	1.28737							WT	21	1.73452
	cyto-STARD7 #3	16	1.23134							WT	24	1.80267
	cyto-STARD7 #3	18	1.40688							WT	27	1.95646
	cyto-STARD7 #3	20	1.36584							WT	30	1.95573
	cyto-STARD7 #3	22	1.67168							WT	33	2.07647
	cyto-STARD7 #3	24	1.67034							WT	36	2.05656
	cyto-STARD7 #3	26	1.62798							WT	39	2.16209
	cyto-STARD7 #3	28	1.77604							WT	42	2.16163
	cyto-STARD7 #3	30	1.94023							WT	45	2.25506
	cyto-STARD7 #3	32	1.90444							WT	48	2.25125
	cyto-STARD7 #3	34	2.08355							WT	51	2.32284
	cyto-STARD7 #3	36	2.28342							WT	54	2.33041
	cyto-STARD7 #3	38	2.29366							WT	57	2.43905
	cyto-STARD7 #3	40	2.48879							WT	60	2.46536
	cyto-STARD7 #3	42	2.76197							WT	63	2.56969
	cyto-STARD7 #3	44	2.72137							WT	66	2.56418
	cyto-STARD7 #3	46	2.87114							WT	69	2.66049
	cyto-STARD7 #3	48	3.16801							WT	72	2.63787
	WT	0	1							cyto STARD7 #1	0	1
	WT	2	1.03889							cyto STARD7 #1	3	1.08207
	WT	4	1.09068							cyto STARD7 #1	6	1.10373
	WT	6	1.12865							cyto STARD7 #1	9	1.15988
	WT	8	1.17501							cyto STARD7 #1	12	1.19794
	WT	10	1.29751							cyto STARD7 #1	15	1.29816
	WT	12	1.30472							cyto STARD7 #1	18	1.35981
	WT	14	1.41886							cyto STARD7 #1	21	1.45634
	WT	16	1.56699							cyto STARD7 #1	24	1.44904
	WT	18	1.62311							cyto STARD7 #1	27	1.54285
	WT	20	1.75129							cyto STARD7 #1	30	1.57041
	WT	22	1.90698							cyto STARD7 #1	33	1.62086
	WT	24	2.0079							cyto STARD7 #1	36	1.58413
	WT	26	2.21641							cyto STARD7 #1	39	1.66315
	WT	28	2.39693							cyto STARD7 #1	42	1.67266
	WT	30	2.16493							cyto STARD7 #1	45	1.70047
	WT	32	2.5582							cyto STARD7 #1	48	1.7039
	WT	34	2.66685							cyto STARD7 #1	51	1.74074
	WT	36	2.6974							cyto STARD7 #1	54	1.74408
	WT	38	2.79501							cyto STARD7 #1	57	1.75682
	WT	40	3.11115							cyto STARD7 #1	60	1.74544
	WT	42	2.89276							cyto STARD7 #1	63	1.77444
	WT	44	3.26512							cyto STARD7 #1	66	1.73111
	WT	46	3.33991							cyto STARD7 #1	69	1.76065
	WT	48	3.38546							cyto STARD7 #1	72	1.70076
	cyto-STARD7 #1	0	1							cyto STARD7 #1	0	1
	cyto-STARD7 #1	2	1.04848							cyto STARD7 #1	3	1.11656
	cyto-STARD7 #1	4	1.09005							cyto STARD7 #1	6	1.11785
	cyto-STARD7 #1	6	1.09589							cyto STARD7 #1	9	1.18187
	cyto-STARD7 #1	8	1.13487							cyto STARD7 #1	12	1.23855
	cyto-STARD7 #1	10	1.25466							cyto STARD7 #1	15	1.3402
	cyto-STARD7 #1	12	1.22482							cyto STARD7 #1	18	1.40413
	cyto-STARD7 #1	14	1.33684							cyto STARD7 #1	21	1.47382
	cyto-STARD7 #1	16	1.48309							cyto STARD7 #1	24	1.50515
	cyto-STARD7 #1	18	1.47343							cyto STARD7 #1	27	1.56613
	cyto-STARD7 #1	20	1.60708							cyto STARD7 #1	30	1.58613
	cyto-STARD7 #1	22	1.79753							cyto STARD7 #1	33	1.61933
	cyto-STARD7 #1	24	1.84869							cyto STARD7 #1	36	1.61808
	cyto-STARD7 #1	26	2.11239							cyto STARD7 #1	39	1.64952
	cyto-STARD7 #1	28	2.28492							cyto STARD7 #1	42	1.64004
	cyto-STARD7 #1	30	1.93679							cyto STARD7 #1	45	1.66665
	cyto-STARD7 #1	32	2.44944							cyto STARD7 #1	48	1.65827
	cyto-STARD7 #1	34	2.57939							cyto STARD7 #1	51	1.67141
	cyto-STARD7 #1	36	2.59872							cyto STARD7 #1	54	1.66803
	cyto-STARD7 #1	38	2.81835							cyto STARD7 #1	57	1.67827
	cyto-STARD7 #1	40	3.28655							cyto STARD7 #1	60	1.67127
	cyto-STARD7 #1	42	2.84932							cyto STARD7 #1	63	1.67464
	cyto-STARD7 #1	44	3.558							cyto STARD7 #1	66	1.66936
	cyto-STARD7 #1	46	3.71493							cyto STARD7 #1	69	1.66984
	cyto-STARD7 #1	48	3.61597							cyto STARD7 #1	72	1.66029
	cyto STARD7 #2	0	1							cyto STARD7 #1	0	1
	cyto STARD7 #2	2	1.07305							cyto STARD7 #1	3	1.05612
	cyto STARD7 #2	4	1.08286							cyto STARD7 #1	6	1.02225
	cyto STARD7 #2	6	1.09302							cyto STARD7 #1	9	1.13289
	cyto STARD7 #2	8	1.16134							cyto STARD7 #1	12	1.15408
	cyto STARD7 #2	10	1.20499							cyto STARD7 #1	15	1.23391
	cyto STARD7 #2	12	1.19879							cyto STARD7 #1	18	1.26979
	cyto STARD7 #2	14	1.29739							cyto STARD7 #1	21	1.30082
	cyto STARD7 #2	16	1.46125							cyto STARD7 #1	24	1.30936
	cyto STARD7 #2	18	1.42902							cyto STARD7 #1	27	1.3353
	cyto STARD7 #2	20	1.54864							cyto STARD7 #1	30	1.34052
	cyto STARD7 #2	22	1.73164							cyto STARD7 #1	33	1.35069
	cyto STARD7 #2	24	1.79844							cyto STARD7 #1	36	1.35191
	cyto STARD7 #2	26	2.09237							cyto STARD7 #1	39	1.35907
	cyto STARD7 #2	28	2.25999							cyto STARD7 #1	42	1.35907
	cyto STARD7 #2	30	1.95092							cyto STARD7 #1	45	1.36292
	cyto STARD7 #2	32	2.46008							cyto STARD7 #1	48	1.36343
	cyto STARD7 #2	34	2.61138							cyto STARD7 #1	51	1.36258
	cyto STARD7 #2	36	2.59787							cyto STARD7 #1	54	1.36118
	cyto STARD7 #2	38	2.81707							cyto STARD7 #1	57	1.36262
	cyto STARD7 #2	40	3.22033							cyto STARD7 #1	60	1.35931
	cyto STARD7 #2	42	2.98484							cyto STARD7 #1	63	1.36106
	cyto STARD7 #2	44	3.45397							cyto STARD7 #1	66	1.35197
	cyto STARD7 #2	46	3.62901							cyto STARD7 #1	69	1.3454
	cyto STARD7 #2	48	3.66779							cyto STARD7 #1	72	1.32195
	cyto-STARD7 #3	0	1							cyto STARD7 #1	0	1
	cyto-STARD7 #3	2	1.03703							cyto STARD7 #1	3	1.0931
	cyto-STARD7 #3	4	1.0662							cyto STARD7 #1	6	1.07384
	cyto-STARD7 #3	6	1.09542							cyto STARD7 #1	9	1.16686
	cyto-STARD7 #3	8	1.13517							cyto STARD7 #1	12	1.16565
	cyto-STARD7 #3	10	1.2249							cyto STARD7 #1	15	1.23858
	cyto-STARD7 #3	12	1.17066							cyto STARD7 #1	18	1.25034
	cyto-STARD7 #3	14	1.26761							cyto STARD7 #1	21	1.34607
	cyto-STARD7 #3	16	1.38646							cyto STARD7 #1	24	1.34589
	cyto-STARD7 #3	18	1.36807							cyto STARD7 #1	27	1.40285
	cyto-STARD7 #3	20	1.49628							cyto STARD7 #1	30	1.39639
	cyto-STARD7 #3	22	1.59074							cyto STARD7 #1	33	1.45764
	cyto-STARD7 #3	24	1.6165							cyto STARD7 #1	36	1.43876
	cyto-STARD7 #3	26	1.82107							cyto STARD7 #1	39	1.4947
	cyto-STARD7 #3	28	1.96766							cyto STARD7 #1	42	1.48576
	cyto-STARD7 #3	30	1.74079							cyto STARD7 #1	45	1.5296
	cyto-STARD7 #3	32	2.089							cyto STARD7 #1	48	1.50842
	cyto-STARD7 #3	34	2.17112							cyto STARD7 #1	51	1.56211
	cyto-STARD7 #3	36	2.19096							cyto STARD7 #1	54	1.53304
	cyto-STARD7 #3	38	2.32145							cyto STARD7 #1	57	1.57151
	cyto-STARD7 #3	40	2.54668							cyto STARD7 #1	60	1.55559
	cyto-STARD7 #3	42	2.34313							cyto STARD7 #1	63	1.57076
	cyto-STARD7 #3	44	2.71217							cyto STARD7 #1	66	1.47762
	cyto-STARD7 #3	46	2.83636							cyto STARD7 #1	69	1.47894
	cyto-STARD7 #3	48	2.81639							cyto STARD7 #1	72	1.40162
	WT	0	1							cyto STARD7 #2	0	1
	WT	4	0.914352							cyto STARD7 #2	3	1.07708
	WT	6	1.17726							cyto STARD7 #2	6	1.0796
	WT	8	1.29286							cyto STARD7 #2	9	1.13926
	WT	12	1.40006							cyto STARD7 #2	12	1.15499
	WT	16	1.71263							cyto STARD7 #2	15	1.25083
	WT	18	1.70107							cyto STARD7 #2	18	1.25025
	WT	20	1.79441							cyto STARD7 #2	21	1.35372
	WT	24	2.21021							cyto STARD7 #2	24	1.36651
	WT	26	2.13351							cyto STARD7 #2	27	1.42686
	WT	30	2.27547							cyto STARD7 #2	30	1.44349
	WT	34	2.464							cyto STARD7 #2	33	1.50137
	WT	36	2.59956							cyto STARD7 #2	36	1.48817
	WT	38	2.96349							cyto STARD7 #2	39	1.52742
	WT	42	2.88232							cyto STARD7 #2	42	1.53574
	WT	46	2.90135							cyto STARD7 #2	45	1.58788
	WT	48	3.1687							cyto STARD7 #2	48	1.56614
	cyto-STARD7 #1	0	1							cyto STARD7 #2	51	1.60795
	cyto-STARD7 #1	4	0.743498							cyto STARD7 #2	54	1.61529
	cyto-STARD7 #1	6	1.05104							cyto STARD7 #2	57	1.68212
	cyto-STARD7 #1	8	1.16384							cyto STARD7 #2	60	1.66557
	cyto-STARD7 #1	12	1.22739							cyto STARD7 #2	63	1.69839
	cyto-STARD7 #1	16	1.68071							cyto STARD7 #2	66	1.64895
	cyto-STARD7 #1	18	1.61419							cyto STARD7 #2	69	1.65955
	cyto-STARD7 #1	20	1.71306							cyto STARD7 #2	72	1.60717
	cyto-STARD7 #1	24	2.30031							cyto STARD7 #2	0	1
	cyto-STARD7 #1	26	2.03913							cyto STARD7 #2	3	1.06678
	cyto-STARD7 #1	30	2.16525							cyto STARD7 #2	6	1.08207
	cyto-STARD7 #1	34	2.46125							cyto STARD7 #2	9	1.13617
	cyto-STARD7 #1	36	2.7675							cyto STARD7 #2	12	1.16333
	cyto-STARD7 #1	38	3.17596							cyto STARD7 #2	15	1.23389
	cyto-STARD7 #1	42	3.07042							cyto STARD7 #2	18	1.23463
	cyto-STARD7 #1	46	3.06946							cyto STARD7 #2	21	1.31857
	cyto-STARD7 #1	48	3.51254							cyto STARD7 #2	24	1.32402
	cyto-STARD7 #2	0	1							cyto STARD7 #2	27	1.38425
	cyto-STARD7 #2	4	0.876371							cyto STARD7 #2	30	1.38719
	cyto-STARD7 #2	6	1.06969							cyto STARD7 #2	33	1.42078
	cyto-STARD7 #2	8	1.17118							cyto STARD7 #2	36	1.41932
	cyto-STARD7 #2	12	1.22406							cyto STARD7 #2	39	1.45688
	cyto-STARD7 #2	16	1.42888							cyto STARD7 #2	42	1.4375
	cyto-STARD7 #2	18	1.367							cyto STARD7 #2	45	1.46404
	cyto-STARD7 #2	20	1.41435							cyto STARD7 #2	48	1.47936
	cyto-STARD7 #2	24	1.6681							cyto STARD7 #2	51	1.51003
	cyto-STARD7 #2	26	1.52818							cyto STARD7 #2	54	1.4961
	cyto-STARD7 #2	30	1.59751							cyto STARD7 #2	57	1.52294
	cyto-STARD7 #2	34	1.69178							cyto STARD7 #2	60	1.51174
	cyto-STARD7 #2	36	1.92347							cyto STARD7 #2	63	1.55265
	cyto-STARD7 #2	38	2.12285							cyto STARD7 #2	66	1.50996
	cyto-STARD7 #2	42	2.13138							cyto STARD7 #2	69	1.50709
	cyto-STARD7 #2	46	2.17072							cyto STARD7 #2	72	1.45547
	cyto-STARD7 #2	48	2.40429							cyto STARD7 #2	0	1
	cyto-STARD7 #3	0	1							cyto STARD7 #2	3	1.06737
	cyto-STARD7 #3	4	0.830751							cyto STARD7 #2	6	1.06303
	cyto-STARD7 #3	6	0.976797							cyto STARD7 #2	9	1.1116
	cyto-STARD7 #3	8	1.08483							cyto STARD7 #2	12	1.13655
	cyto-STARD7 #3	12	1.16516							cyto STARD7 #2	15	1.1948
	cyto-STARD7 #3	16	1.49549							cyto STARD7 #2	18	1.19878
	cyto-STARD7 #3	18	1.38714							cyto STARD7 #2	21	1.24217
	cyto-STARD7 #3	20	1.43797							cyto STARD7 #2	24	1.26321
	cyto-STARD7 #3	24	1.86384							cyto STARD7 #2	27	1.29942
	cyto-STARD7 #3	26	1.71932							cyto STARD7 #2	30	1.30508
	cyto-STARD7 #3	30	1.86364							cyto STARD7 #2	33	1.31893
	cyto-STARD7 #3	34	2.02761							cyto STARD7 #2	36	1.31165
	cyto-STARD7 #3	36	2.3451							cyto STARD7 #2	39	1.33042
	cyto-STARD7 #3	38	2.6869							cyto STARD7 #2	42	1.33031
	cyto-STARD7 #3	42	2.67715							cyto STARD7 #2	45	1.34353
	cyto-STARD7 #3	46	2.76534							cyto STARD7 #2	48	1.33528
	cyto-STARD7 #3	48	3.12224							cyto STARD7 #2	51	1.35105
	WT	0	1							cyto STARD7 #2	54	1.34244
	WT	4	0.857314							cyto STARD7 #2	57	1.35987
	WT	6	0.975923							cyto STARD7 #2	60	1.33491
	WT	8	0.954887							cyto STARD7 #2	63	1.32084
	WT	12	1.10041							cyto STARD7 #2	66	1.2834
	WT	16	1.08041							cyto STARD7 #2	69	1.26996
	WT	18	1.38812							cyto STARD7 #2	72	1.22596
	WT	20	1.42752							cyto STARD7 #2	0	1
	WT	24	1.64024							cyto STARD7 #2	3	1.08
	WT	26	1.64987							cyto STARD7 #2	6	1.06121
	WT	30	1.94381							cyto STARD7 #2	9	1.12646
	WT	34	1.98687							cyto STARD7 #2	12	1.14199
	WT	36	2.04493							cyto STARD7 #2	15	1.24504
	WT	38	2.3631							cyto STARD7 #2	18	1.26419
	WT	42	2.42852							cyto STARD7 #2	21	1.36185
	WT	46	2.73599							cyto STARD7 #2	24	1.3938
	WT	48	2.76952							cyto STARD7 #2	27	1.4591
	cyto-STARD7 #1	0	1							cyto STARD7 #2	30	1.4586
	cyto-STARD7 #1	4	0.807486							cyto STARD7 #2	33	1.51287
	cyto-STARD7 #1	6	0.914973							cyto STARD7 #2	36	1.50445
	cyto-STARD7 #1	8	0.779957							cyto STARD7 #2	39	1.5795
	cyto-STARD7 #1	12	0.91933							cyto STARD7 #2	42	1.57897
	cyto-STARD7 #1	16	0.835931							cyto STARD7 #2	45	1.63883
	cyto-STARD7 #1	18	1.04621							cyto STARD7 #2	48	1.62796
	cyto-STARD7 #1	20	1.06065							cyto STARD7 #2	51	1.69901
	cyto-STARD7 #1	24	1.2735							cyto STARD7 #2	54	1.68877
	cyto-STARD7 #1	26	1.24105							cyto STARD7 #2	57	1.74517
	cyto-STARD7 #1	30	1.49984							cyto STARD7 #2	60	1.72554
	cyto-STARD7 #1	34	1.60162							cyto STARD7 #2	63	1.75095
	cyto-STARD7 #1	36	1.72201							cyto STARD7 #2	66	1.68269
	cyto-STARD7 #1	38	2.02116							cyto STARD7 #2	69	1.69287
	cyto-STARD7 #1	42	2.20134							cyto STARD7 #2	72	1.61689
	cyto-STARD7 #1	46	2.52227							cyto STARD7 #3	0	1
	cyto-STARD7 #1	48	2.6803							cyto STARD7 #3	3	1.04635
	cyto-STARD7 #2	0	1							cyto STARD7 #3	6	1.05689
	cyto-STARD7 #2	4	0.939797							cyto STARD7 #3	9	1.12292
	cyto-STARD7 #2	6	0.856651							cyto STARD7 #3	12	1.12018
	cyto-STARD7 #2	8	1.02242							cyto STARD7 #3	15	1.19417
	cyto-STARD7 #2	12	1.01334							cyto STARD7 #3	18	1.18516
	cyto-STARD7 #2	16	1.11933							cyto STARD7 #3	21	1.23971
	cyto-STARD7 #2	18	1.13476							cyto STARD7 #3	24	1.26354
	cyto-STARD7 #2	20	1.29987							cyto STARD7 #3	27	1.34582
	cyto-STARD7 #2	24	1.27648							cyto STARD7 #3	30	1.34715
	cyto-STARD7 #2	26	1.45828							cyto STARD7 #3	33	1.40574
	cyto-STARD7 #2	30	1.42664							cyto STARD7 #3	36	1.39312
	cyto-STARD7 #2	34	1.57261							cyto STARD7 #3	39	1.46553
	cyto-STARD7 #2	36	1.64318							cyto STARD7 #3	42	1.44934
	cyto-STARD7 #2	38	1.68556							cyto STARD7 #3	45	1.48936
	cyto-STARD7 #2	42	1.83877							cyto STARD7 #3	48	1.47875
	cyto-STARD7 #2	46	1.88387							cyto STARD7 #3	51	1.53484
	cyto-STARD7 #2	48	2.00401							cyto STARD7 #3	54	1.53464
	cyto-STARD7 #3	0	1							cyto STARD7 #3	57	1.60605
	cyto-STARD7 #3	4	0.945849							cyto STARD7 #3	60	1.58526
	cyto-STARD7 #3	6	0.791961							cyto STARD7 #3	63	1.66146
	cyto-STARD7 #3	8	1.0241							cyto STARD7 #3	66	1.65184
	cyto-STARD7 #3	12	0.900568							cyto STARD7 #3	69	1.74344
	cyto-STARD7 #3	16	1.12929							cyto STARD7 #3	72	1.7235
	cyto-STARD7 #3	18	1.09229							cyto STARD7 #3	0	1
	cyto-STARD7 #3	20	1.45505							cyto STARD7 #3	3	1.06715
	cyto-STARD7 #3	24	1.28489							cyto STARD7 #3	6	1.04044
	cyto-STARD7 #3	26	1.74388							cyto STARD7 #3	9	1.10015
	cyto-STARD7 #3	30	1.6322							cyto STARD7 #3	12	1.06588
	cyto-STARD7 #3	34	1.92339							cyto STARD7 #3	15	1.16172
	cyto-STARD7 #3	36	2.08755							cyto STARD7 #3	18	1.14931
	cyto-STARD7 #3	38	2.0922							cyto STARD7 #3	21	1.19268
	cyto-STARD7 #3	42	2.31273							cyto STARD7 #3	24	1.20044
	cyto-STARD7 #3	46	2.39418							cyto STARD7 #3	27	1.29085
	cyto-STARD7 #3	48	2.6952							cyto STARD7 #3	30	1.29154
	WT	0	1							cyto STARD7 #3	33	1.34549
	WT	4	1.05607							cyto STARD7 #3	36	1.3277
	WT	6	1.0206							cyto STARD7 #3	39	1.37735
	WT	8	1.21243							cyto STARD7 #3	42	1.36875
	WT	12	1.13407							cyto STARD7 #3	45	1.41164
	WT	16	1.43832							cyto STARD7 #3	48	1.42139
	WT	18	1.42915							cyto STARD7 #3	51	1.47952
	WT	20	1.80073							cyto STARD7 #3	54	1.46842
	WT	24	1.69284							cyto STARD7 #3	57	1.5446
	WT	26	2.13283							cyto STARD7 #3	60	1.52634
	WT	30	2.05957							cyto STARD7 #3	63	1.57979
	WT	34	2.59221							cyto STARD7 #3	66	1.57156
	WT	36	2.1998							cyto STARD7 #3	69	1.63858
	WT	38	3.09967							cyto STARD7 #3	72	1.62569
	WT	42	2.62289							cyto STARD7 #3	0	1
	WT	46	3.58897							cyto STARD7 #3	3	1.09271
	WT	48	3.05606							cyto STARD7 #3	6	1.09636
	cyto-STARD7 #1	0	1							cyto STARD7 #3	9	1.12725
	cyto-STARD7 #1	4	1.14262							cyto STARD7 #3	12	1.09582
	cyto-STARD7 #1	6	1.06218							cyto STARD7 #3	15	1.1754
	cyto-STARD7 #1	8	1.41091							cyto STARD7 #3	18	1.17517
	cyto-STARD7 #1	12	1.22201							cyto STARD7 #3	21	1.25899
	cyto-STARD7 #1	16	1.60841							cyto STARD7 #3	24	1.25233
	cyto-STARD7 #1	18	1.5073							cyto STARD7 #3	27	1.30029
	cyto-STARD7 #1	20	2.03622							cyto STARD7 #3	30	1.31263
	cyto-STARD7 #1	24	1.70183							cyto STARD7 #3	33	1.3665
	cyto-STARD7 #1	26	2.40885							cyto STARD7 #3	36	1.36448
	cyto-STARD7 #1	30	2.12297							cyto STARD7 #3	39	1.39656
	cyto-STARD7 #1	34	3.02504							cyto STARD7 #3	42	1.4112
	cyto-STARD7 #1	36	2.36352							cyto STARD7 #3	45	1.46181
	cyto-STARD7 #1	38	3.73097							cyto STARD7 #3	48	1.44503
	cyto-STARD7 #1	42	2.99829							cyto STARD7 #3	51	1.49417
	cyto-STARD7 #1	46	4.4689							cyto STARD7 #3	54	1.47175
	cyto-STARD7 #1	48	3.50506							cyto STARD7 #3	57	1.52097
	cyto-STARD7 #2	0	1							cyto STARD7 #3	60	1.51415
	cyto-STARD7 #2	4	1.08759							cyto STARD7 #3	63	1.54684
	cyto-STARD7 #2	6	1.07656							cyto STARD7 #3	66	1.53519
	cyto-STARD7 #2	8	1.22218							cyto STARD7 #3	69	1.55849
	cyto-STARD7 #2	12	1.11601							cyto STARD7 #3	72	1.48427
	cyto-STARD7 #2	16	1.3375							cyto STARD7 #3	0	1
	cyto-STARD7 #2	18	1.26556							cyto STARD7 #3	3	1.106
	cyto-STARD7 #2	20	1.50733							cyto STARD7 #3	6	1.08064
	cyto-STARD7 #2	24	1.4039							cyto STARD7 #3	9	1.14435
	cyto-STARD7 #2	26	1.64364							cyto STARD7 #3	12	1.1557
	cyto-STARD7 #2	30	1.5344							cyto STARD7 #3	15	1.20592
	cyto-STARD7 #2	34	1.78931							cyto STARD7 #3	18	1.24382
	cyto-STARD7 #2	36	1.54956							cyto STARD7 #3	21	1.33733
	cyto-STARD7 #2	38	1.943							cyto STARD7 #3	24	1.33337
	cyto-STARD7 #2	42	1.6922							cyto STARD7 #3	27	1.42142
	cyto-STARD7 #2	46	2.11207							cyto STARD7 #3	30	1.40222
	cyto-STARD7 #2	48	1.88748							cyto STARD7 #3	33	1.49209
	cyto-STARD7 #3	0	1							cyto STARD7 #3	36	1.46409
	cyto-STARD7 #3	4	1.1683							cyto STARD7 #3	39	1.54615
	cyto-STARD7 #3	6	1.11087							cyto STARD7 #3	42	1.55618
	cyto-STARD7 #3	8	1.33381							cyto STARD7 #3	45	1.6294
	cyto-STARD7 #3	12	1.20377							cyto STARD7 #3	48	1.61403
	cyto-STARD7 #3	16	1.54428							cyto STARD7 #3	51	1.69698
	cyto-STARD7 #3	18	1.50107							cyto STARD7 #3	54	1.68216
	cyto-STARD7 #3	20	1.92632							cyto STARD7 #3	57	1.77182
	cyto-STARD7 #3	24	1.72309							cyto STARD7 #3	60	1.76577
	cyto-STARD7 #3	26	2.17204							cyto STARD7 #3	63	1.85908
	cyto-STARD7 #3	30	1.94393							cyto STARD7 #3	66	1.82893
	cyto-STARD7 #3	34	2.58827							cyto STARD7 #3	69	1.89785
	cyto-STARD7 #3	36	2.13259							cyto STARD7 #3	72	1.76314
	cyto-STARD7 #3	38	3.05896
	cyto-STARD7 #3	42	2.58987
	cyto-STARD7 #3	46	3.4803
	cyto-STARD7 #3	48	2.90564
