# Supplementary material for: Mitochondria regulate intracellular coenzyme Q transport and ferroptotic resistance via STARD7
Source: Nat Cell Biol. 2023 Jan 19;25(2):246–57. doi: 10.1038/s41556-022-01071-y (PMC9928583; doi:10.1038/s41556-022-01071-y)
Supplement: Source Data Extended Data Fig./Table 1 — Statistical source data. [file 41556_2022_1071_MOESM10_ESM.xlsx]

## Sheet: Sheet1
	Extended Data Fig 1b				Extended Data Fig 1 d			Extended Data Fig 1f			Extended Data Fig 1g			Extended Data Fig 1i
		Genotype	Q9/mg protein		Genotype	CoQ9 relative to WT		Genotype	CoQ9 (Area/no. of cells)		Genotype	CoQ9/mg protein		Genotype	CoQ9/protein
	Brain	WT	202522250		WT	1.02539		WT	1.12382		WT	1641.91		WT	414.44
		WT	148299896		WT	0.915285		WT	1.35336		WT	1301.83		WT	611.362
		WT	2.05798e+08		WT	1.2514		WT	1.51387		WT	1715.29		WT	556.906
		WT	1.67514e+08		WT	0.849715		WT	1.37399		WT	1758.66		WT	665.359
		WT	1.64166e+08		WT	1.00283		WT	1.58485		WT	1835.14		WT	440.185
		WT	1.46547e+08		WT	1.06109		WT	1.43759		STARD7-/-	305.784		PARL-/-	130.327
		WT	1.54205e+08		WT	1.12179		WT	1.7454		STARD7-/-	393.362		PARL-/-	134.579
		WT	2.49694e+08		WT	1.02602		WT	1.48069		STARD7-/-	331.916		PARL-/-	144.14
		WT	2.10426e+08		WT	0.995578		STARD7-/-	0.256945		STARD7-/-	310.139		PARL-/-	140.128
		Parl-/-	7.74642e+07		WT	1.30537		STARD7-/-	0.356144		STARD7-/-	307.747		PARL-/-	162.409
		Parl-/-	8.0725e+07		PARL-/-	0.182163		STARD7-/-	0.292927		STARD7-/- +R189Q STARD	202.615		PARL-/- + mito-STAR	560.01
		Parl-/-	91925010		PARL-/-	0.222747		STARD7-/-	0.303653		STARD7-/- +R189Q STARD	172.723		PARL-/- + mito-STAR	463.738
		Parl-/-	54158460		PARL-/-	0.452217		STARD7-/-	0.306777		STARD7-/- +R189Q STARD	201.063		PARL-/- + mito-STAR	485.508
		Parl-/-	8.22365e+07		PARL-/-	0.261266		STARD7-/-	0.264083		STARD7-/- +R189Q STARD	171.177		PARL-/- + mito-STAR	445.251
					STARD7-/-	0.13662		STARD7-/-	0.341027		STARD7-/- +R189Q STARD	205.427		PARL-/- + mito-STAR	493.607
					STARD7-/-	0.182799		STARD7-/-	0.272401					PARL-/- + cyto-STAR	205.266
					STARD7-/-	0.168864		STARD7-/- + mito-STAR	0.968614					PARL-/- + cyto-STAR	175.214
		Genotype	Q9/mg protein		STARD7-/-	0.136573		STARD7-/- + mito-STAR	1.19404					PARL-/- + cyto-STAR	215.403
	Heart	WT	1.41923e+09		PGAM5 -/-	0.825727		STARD7-/- + mito-STAR	1.11421					PARL-/- + cyto-STAR	203.59
		WT	1184655270		PGAM5 -/-	1.19695		STARD7-/- + mito-STAR	1.07529					PARL-/- + cyto-STAR	203.551
		WT	1.19609e+09		PGAM5 -/-	0.658288		STARD7-/- + mito-STAR	1.10692
		WT	9.78328e+08		PGAM5 -/-	0.774348		STARD7-/- + mito-STAR	1.13582
		WT	1.4874e+09		SMAC-/-	0.973763		STARD7-/- + mito-STAR	1.03746
		WT	1298038152		SMAC-/-	0.902708		STARD7-/- + cyto-STAR	0.275382
		WT	1.27858e+09		SMAC-/-	0.931925		STARD7-/- + cyto-STAR	0.268346
		WT	1.68988e+09		SMAC-/-	1.2698		STARD7-/- + cyto-STAR	0.236462
		WT	1.12913e+09		SMAC-/-	2.1616		STARD7-/- + cyto-STAR	0.262902
		Parl-/-	6.32029e+08		SMAC-/-	1.18148		STARD7-/- + cyto-STAR	0.227883
		Parl-/-	8.80485e+08		SMAC-/-	1.39275		STARD7-/- + cyto-STAR	0.23619
		Parl-/-	809642150		SMAC-/-	1.28849		STARD7-/- + cyto-STAR	0.297841
		Parl-/-	6.23874e+08		SMAC-/-	1.59981		STARD7-/- + cyto-STAR	0.283347
		Parl-/-	6.25976e+08		SMAC-/-	1.66118
					SMAC-/-	1.54828
					SMAC-/-	1.32068
					CLPB-/-	0.42341
					CLPB-/-	0.482854
					CLPB-/-	0.623765
					CLPB-/-	0.325468
					PINK1-/-	0.385459
					PINK1-/-	0.419025
					PINK1-/-	0.964952
					PINK1-/-	0.538885
					PINK1-/-	0.710014
					PINK1-/-	0.698799
					PINK1-/-	0.386378
					PINK1-/-	0.250979
					PINK1-/-	0.144764
					PINK1-/-	0.168083
					PINK1-/-	0.133516
