# Supplementary material for: Mitochondria regulate intracellular coenzyme Q transport and ferroptotic resistance via STARD7
Source: Nat Cell Biol. 2023 Jan 19;25(2):246–57. doi: 10.1038/s41556-022-01071-y (PMC9928583; doi:10.1038/s41556-022-01071-y)
Supplement: Source Data Extended Data Fig./Table 2 — Statistical source data. [file 41556_2022_1071_MOESM12_ESM.xlsx]

## Sheet: Sheet1
	Extended Fig 2a				Extended Fig 2b				Extended Fig 2c
	Genotype	Treatment	Dead cell area/phase area		Treatment	Time	Dead cell area/phase area		Genotype	Time	Dead cells area/phase area
	WT	CT	0.0124964		CT	0	0.0201423		WT_CT	0	1
	WT	Erastin_0.5uM	0.0196886		CT	3	0.0292564		WT_CT	3	1.13835
	WT	Erastin_1uM	0.0129034		CT	6	0.0266012		WT_CT	6	1.14401
	WT	Erastin_2uM	0.0150199		CT	9	0.0247791		WT_CT	9	1.14905
	WT	Erastin_3uM	0.037858		CT	12	0.0242093		WT_CT	12	1.25007
	WT	Erastin_4uM			CT	15	0.0225549		WT_CT	15	1.2301
	WT	Erastin_5uM	0.591847		CT	18	0.0237145		WT_CT	18	1.30666
	WT	Erastin_10uM	0.722092		CT	21	0.0266153		WT_CT	21	1.23747
	WT	CT	0.0171623		CT	24	0.0361611		WT_CT	24	1.14961
	WT	Erastin_0.5uM	0.00934784		CT	27	0.0307475		WT_CT	27	1.20475
	WT	Erastin_1uM	0.00867386		CT	30	0.0289837		WT_CT	30	1.15219
	WT	Erastin_2uM	0.00980503		CT	33	0.0270903		WT_CT	33	1.19728
	WT	Erastin_3uM	0.0762152		CT	36	0.028074		WT_CT	36	1.25957
	WT	Erastin_4uM	0.322687		CT	39	0.0271662		WT_CT	39	1.12485
	WT	Erastin_5uM	0.503021		CT	42	0.0245283		WT_CT	42	1.21585
	WT	Erastin_10uM	0.650308		CT	45	0.023208		WT_CT	45	1.13407
	WT	CT	0.0153883		CT	48	0.0253734		WT_CT	48	1.36144
	WT	Erastin_0.5uM	0.00843573		CT	0	0.0174411		WT_CT	0	1
	WT	Erastin_1uM	0.0074113		CT	3	0.0220657		WT_CT	3	0.808731
	WT	Erastin_2uM	0.00788591		CT	6	0.0189748		WT_CT	6	1.14572
	WT	Erastin_3uM	0.0406409		CT	9	0.0196926		WT_CT	9	1.10633
	WT	Erastin_4uM	0.305374		CT	12	0.0196377		WT_CT	12	1.23102
	WT	Erastin_5uM	0.516278		CT	15	0.0186752		WT_CT	15	1.02099
	WT	Erastin_10uM	0.670749		CT	18	0.0199584		WT_CT	18	1.06049
	WT	CT	0.0107261		CT	21	0.0215275		WT_CT	21	1.09338
	WT	Erastin_0.5uM	0.0074428		CT	24	0.0232848		WT_CT	24	1.16913
	WT	Erastin_1uM	0.0106176		CT	27	0.0208829		WT_CT	27	1.17611
	WT	Erastin_2uM	0.0139502		CT	30	0.0192271		WT_CT	30	1.03816
	WT	Erastin_3uM			CT	33	0.0177443		WT_CT	33	1.16326
	WT	Erastin_4uM	0.257863		CT	36	0.0171442		WT_CT	36	1.12883
	WT	Erastin_5uM	0.51868		CT	39	0.0177569		WT_CT	39	1.23594
	WT	Erastin_10uM	0.614272		CT	42	0.0167218		WT_CT	42	1.35663
	WT	AA_40	0.0140848		CT	45	0.0174412		WT_CT	45	1.22944
	WT	AA_40	0.0134618		CT	48	0.01979		WT_CT	48	1.27644
	WT	AA_40	0.00911392		CT	0	0.0298643		WT_CT	0	1
	WT	AA_40	0.00920662		CT	3	0.0362303		WT_CT	3	1.11271
	WT	Erastin_3uM+AA_40	0.431216		CT	6	0.0320988		WT_CT	6	1.34231
	WT	Erastin_3uM+AA_40	0.503469		CT	9	0.0325212		WT_CT	9	1.15805
	WT	Erastin_3uM+AA_40	0.255675		CT	12	0.0331243		WT_CT	12	1.25566
	WT	Erastin_3uM+AA_40	0.451743		CT	15	0.0315397		WT_CT	15	1.24628
	WT	Erastin_3uM+AA_40+Ferr1	0.00885049		CT	18	0.0325513		WT_CT	18	1.16798
	WT	Erastin_3uM+AA_40+Ferr1	0.00558609		CT	21	0.0352454		WT_CT	21	1.22781
	WT	Erastin_3uM+AA_40+Ferr1	0.00792173		CT	24	0.0454948		WT_CT	24	1.35281
	WT	Erastin_3uM+AA_40+Ferr1	0.0122921		CT	27	0.0377566		WT_CT	27	1.1443
	WT	Erastin_3uM+AA_40+CoQ2	0.0101937		CT	30	0.0349754		WT_CT	30	1.28435
	WT	Erastin_3uM+AA_40+CoQ2	0.00782128		CT	33	0.0330479		WT_CT	33	1.12903
	WT	Erastin_3uM+AA_40+CoQ2	0.0124936		CT	36	0.0298306		WT_CT	36	1.35703
	WT	Erastin_3uM+AA_40+CoQ2	0.0129242		CT	39	0.0323861		WT_CT	39	1.22478
					CT	42	0.0241261		WT_CT	42	1.46091
					CT	45	0.0220677		WT_CT	45	1.21953
					CT	48	0.0243238		WT_CT	48	1.34743
					ErastinAA Fer	0	0.0166178		PKO_CT	0	1
					ErastinAA Fer	3	0.0202479		PKO_CT	3	0.457197
					ErastinAA Fer	6	0.017854		PKO_CT	6	0.879834
					ErastinAA Fer	9	0.0163231		PKO_CT	9	0.834302
					ErastinAA Fer	12	0.0179332		PKO_CT	12	0.780752
					ErastinAA Fer	15	0.0159807		PKO_CT	15	0.741885
					ErastinAA Fer	18	0.0170546		PKO_CT	18	0.346086
					ErastinAA Fer	21	0.0168323		PKO_CT	21	0.325627
					ErastinAA Fer	24	0.017317		PKO_CT	24	0.629993
					ErastinAA Fer	27	0.0173154		PKO_CT	27	0.612948
					ErastinAA Fer	30	0.0182909		PKO_CT	30	0.591622
					ErastinAA Fer	33	0.0180214		PKO_CT	33	0.876482
					ErastinAA Fer	36	0.0177563		PKO_CT	36	1.16501
					ErastinAA Fer	39	0.0208838		PKO_CT	39	1.1557
					ErastinAA Fer	42	0.0195123		PKO_CT	42	0.861139
					ErastinAA Fer	45	0.0202534		PKO_CT	45	0.571907
					ErastinAA Fer	48	0.0233076		PKO_CT	48	0.859712
					ErastinAA Fer	0	0.0103496		PKO_CT	0	1
					ErastinAA Fer	3	0.0138545		PKO_CT	3	1.14851
					ErastinAA Fer	6	0.0118231		PKO_CT	6	0.901148
					ErastinAA Fer	9	0.0111349		PKO_CT	9	1.07769
					ErastinAA Fer	12	0.0137964		PKO_CT	12	0.81428
					ErastinAA Fer	15	0.0111488		PKO_CT	15	0.580979
					ErastinAA Fer	18	0.0112321		PKO_CT	18	0.533358
					ErastinAA Fer	21	0.0115594		PKO_CT	21	0.846769
					ErastinAA Fer	24	0.0119788		PKO_CT	24	0.990644
					ErastinAA Fer	27	0.0121472		PKO_CT	27	1.13692
					ErastinAA Fer	30	0.0129198		PKO_CT	30	1.11098
					ErastinAA Fer	33	0.0130658		PKO_CT	33	1.75018
					ErastinAA Fer	36	0.0138143		PKO_CT	36	1.98492
					ErastinAA Fer	39	0.015783		PKO_CT	39	2.08151
					ErastinAA Fer	42	0.015799		PKO_CT	42	2.24085
					ErastinAA Fer	45	0.0170134		PKO_CT	45	1.68736
					ErastinAA Fer	48	0.0204694		PKO_CT	48	1.71625
					ErastinAA Fer	0	0.0172454		PKO_CT	0	1
					ErastinAA Fer	3	0.0218195		PKO_CT	3	2.11181
					ErastinAA Fer	6	0.0182109		PKO_CT	6	2.10537
					ErastinAA Fer	9	0.0176011		PKO_CT	9	2.49154
					ErastinAA Fer	12	0.0160429		PKO_CT	12	1.59608
					ErastinAA Fer	15	0.0146201		PKO_CT	15	2.70675
					ErastinAA Fer	18	0.0151391		PKO_CT	18	2.05973
					ErastinAA Fer	21	0.0145007		PKO_CT	21	1.63234
					ErastinAA Fer	24	0.0146144		PKO_CT	24	1.53523
					ErastinAA Fer	27	0.0139483		PKO_CT	27	1.72287
					ErastinAA Fer	30	0.0143456		PKO_CT	30	1.63716
					ErastinAA Fer	33	0.0142706		PKO_CT	33	1.72985
					ErastinAA Fer	36	0.0146552		PKO_CT	36	1.49476
					ErastinAA Fer	39	0.0168066		PKO_CT	39	1.29818
					ErastinAA Fer	42	0.0156323		PKO_CT	42	1.71867
					ErastinAA Fer	45	0.0165602		PKO_CT	45	1.76191
					ErastinAA Fer	48	0.0199019		PKO_CT	48	2.34986
					Erastin AA QvD	0	0.0078522		WT_Eraastin3uM	0	1
					Erastin AA QvD	3	0.0101866		WT_Eraastin3uM	3	1.05011
					Erastin AA QvD	6	0.00839028		WT_Eraastin3uM	6	0.882458
					Erastin AA QvD	9	0.0222254		WT_Eraastin3uM	9	0.781053
					Erastin AA QvD	12	0.2593		WT_Eraastin3uM	12	1.0006
					Erastin AA QvD	15	0.455683		WT_Eraastin3uM	15	0.862032
					Erastin AA QvD	18	0.529868		WT_Eraastin3uM	18	1.41449
					Erastin AA QvD	21	0.521126		WT_Eraastin3uM	21	1.58364
					Erastin AA QvD	24	0.485412		WT_Eraastin3uM	24	1.55965
					Erastin AA QvD	27	0.538032		WT_Eraastin3uM	27	1.5912
					Erastin AA QvD	30	0.563094		WT_Eraastin3uM	30	1.69001
					Erastin AA QvD	33	0.561597		WT_Eraastin3uM	33	1.68519
					Erastin AA QvD	36	0.569914		WT_Eraastin3uM	36	1.55173
					Erastin AA QvD	39	0.515265		WT_Eraastin3uM	39	1.50642
					Erastin AA QvD	42	0.574322		WT_Eraastin3uM	42	1.71169
					Erastin AA QvD	45	0.563001		WT_Eraastin3uM	45	1.55223
					Erastin AA QvD	48	0.528671		WT_Eraastin3uM	48	1.70418
					Erastin AA QvD	0	0.0135248		WT_Eraastin3uM	0	1
					Erastin AA QvD	3	0.0174386		WT_Eraastin3uM	3	1.04656
					Erastin AA QvD	6	0.0141959		WT_Eraastin3uM	6	1.00445
					Erastin AA QvD	9	0.0166266		WT_Eraastin3uM	9	1.00026
					Erastin AA QvD	12	0.181955		WT_Eraastin3uM	12	1.33201
					Erastin AA QvD	15	0.368449		WT_Eraastin3uM	15	1.18916
					Erastin AA QvD	18	0.458556		WT_Eraastin3uM	18	1.48886
					Erastin AA QvD	21	0.470575		WT_Eraastin3uM	21	1.50936
					Erastin AA QvD	24	0.446501		WT_Eraastin3uM	24	1.4948
					Erastin AA QvD	27	0.479496		WT_Eraastin3uM	27	1.28158
					Erastin AA QvD	30	0.50973		WT_Eraastin3uM	30	1.40244
					Erastin AA QvD	33	0.506498		WT_Eraastin3uM	33	1.49918
					Erastin AA QvD	36	0.511325		WT_Eraastin3uM	36	1.38762
					Erastin AA QvD	39	0.458634		WT_Eraastin3uM	39	1.4944
					Erastin AA QvD	42	0.507256		WT_Eraastin3uM	42	1.64447
					Erastin AA QvD	45	0.509769		WT_Eraastin3uM	45	1.43236
					Erastin AA QvD	48	0.463803		WT_Eraastin3uM	48	1.63141
					Erastin AA QvD	0	0.00879151		WT_Eraastin3uM	0	1
					Erastin AA QvD	3	0.0132529		WT_Eraastin3uM	3	1.1795
					Erastin AA QvD	6	0.0101205		WT_Eraastin3uM	6	1.28746
					Erastin AA QvD	9	0.0116951		WT_Eraastin3uM	9	1.1288
					Erastin AA QvD	12	0.141524		WT_Eraastin3uM	12	1.02648
					Erastin AA QvD	15	0.32651		WT_Eraastin3uM	15	1.1006
					Erastin AA QvD	18	0.405961		WT_Eraastin3uM	18	1.08319
					Erastin AA QvD	21	0.417518		WT_Eraastin3uM	21	1.18682
					Erastin AA QvD	24	0.394796		WT_Eraastin3uM	24	1.09002
					Erastin AA QvD	27	0.430948		WT_Eraastin3uM	27	1.01571
					Erastin AA QvD	30	0.447127		WT_Eraastin3uM	30	1.01325
					Erastin AA QvD	33	0.4449		WT_Eraastin3uM	33	1.09998
					Erastin AA QvD	36	0.45443		WT_Eraastin3uM	36	1.11818
					Erastin AA QvD	39	0.407859		WT_Eraastin3uM	39	1.29589
					Erastin AA QvD	42	0.456341		WT_Eraastin3uM	42	1.62067
					Erastin AA QvD	45	0.456199		WT_Eraastin3uM	45	1.48793
					Erastin AA QvD	48	0.430945		WT_Eraastin3uM	48	1.59594
					EAA	0	0.0253806		PKO_Erastin 3uM	0	1
					EAA	3	0.0341667		PKO_Erastin 3uM	3	1.84309
					EAA	6	0.0287569		PKO_Erastin 3uM	6	1.64546
					EAA	9	0.0445966		PKO_Erastin 3uM	9	2.29426
					EAA	12	0.457225		PKO_Erastin 3uM	12	3.25006
					EAA	15	0.625116		PKO_Erastin 3uM	15	4.08968
					EAA	18	0.686674		PKO_Erastin 3uM	18	3.83952
					EAA	21	0.701466		PKO_Erastin 3uM	21	4.25779
					EAA	24	0.654264		PKO_Erastin 3uM	24	2.91704
					EAA	27	0.695588		PKO_Erastin 3uM	27	3.12988
					EAA	30	0.732841		PKO_Erastin 3uM	30	2.76148
					EAA	33	0.733037		PKO_Erastin 3uM	33	2.43216
					EAA	36	0.74857		PKO_Erastin 3uM	36	2.41909
					EAA	39	0.69367		PKO_Erastin 3uM	39	2.14208
					EAA	42	0.760487		PKO_Erastin 3uM	42	3.20555
					EAA	45	0.784066		PKO_Erastin 3uM	45	3.47306
					EAA	48	0.731156		PKO_Erastin 3uM	48	3.20091
					EAA	0	0.0220652		PKO_Erastin 3uM	0	1
					EAA	3	0.0306572		PKO_Erastin 3uM	3	0.663483
					EAA	6	0.02336		PKO_Erastin 3uM	6	1.30328
					EAA	9	0.0378776		PKO_Erastin 3uM	9	1.45263
					EAA	12	0.305383		PKO_Erastin 3uM	12	1.38143
					EAA	15	0.441614		PKO_Erastin 3uM	15	1.32947
					EAA	18	0.536165		PKO_Erastin 3uM	18	1.86344
					EAA	21	0.554499		PKO_Erastin 3uM	21	1.59115
					EAA	24	0.523329		PKO_Erastin 3uM	24	1.16477
					EAA	27	0.594126		PKO_Erastin 3uM	27	0.869387
					EAA	30	0.61517		PKO_Erastin 3uM	30	0.923807
					EAA	33	0.63946		PKO_Erastin 3uM	33	0.839883
					EAA	36	0.672991		PKO_Erastin 3uM	36	1.01541
					EAA	39	0.628907		PKO_Erastin 3uM	39	1.01477
					EAA	42	0.680676		PKO_Erastin 3uM	42	0.92757
					EAA	45	0.682157		PKO_Erastin 3uM	45	1.20307
					EAA	48	0.629718		PKO_Erastin 3uM	48	1.00425
					EAA	0	0.0216807		PKO_Erastin 3uM	0	1
					EAA	3	0.0248534		PKO_Erastin 3uM	3	1.0361
					EAA	6	0.0213875		PKO_Erastin 3uM	6	1.14548
					EAA	9	0.0831416		PKO_Erastin 3uM	9	1.02724
					EAA	12	0.462431		PKO_Erastin 3uM	12	0.877202
					EAA	15	0.560259		PKO_Erastin 3uM	15	0.866258
					EAA	18	0.647001		PKO_Erastin 3uM	18	1.08906
					EAA	21	0.650306		PKO_Erastin 3uM	21	0.973764
					EAA	24	0.592947		PKO_Erastin 3uM	24	1.08658
					EAA	27	0.610254		PKO_Erastin 3uM	27	1.02512
					EAA	30	0.629639		PKO_Erastin 3uM	30	0.953328
					EAA	33	0.640343		PKO_Erastin 3uM	33	0.84857
					EAA	36	0.715149		PKO_Erastin 3uM	36	0.976297
					EAA	39	0.627762		PKO_Erastin 3uM	39	0.998385
					EAA	42	0.748628		PKO_Erastin 3uM	42	1.02385
					EAA	45	0.777161		PKO_Erastin 3uM	45	1.26501
					EAA	48	0.695702		PKO_Erastin 3uM	48	1.28753
									WT_Erastin+AA	0	1
									WT_Erastin+AA	3	1.05387
									WT_Erastin+AA	6	1.00361
									WT_Erastin+AA	9	7.40506
									WT_Erastin+AA	12	36.6764
									WT_Erastin+AA	15	42.271
									WT_Erastin+AA	18	42.405
									WT_Erastin+AA	21	43.9006
									WT_Erastin+AA	24	44.0173
									WT_Erastin+AA	27	44.5499
									WT_Erastin+AA	30	44.9551
									WT_Erastin+AA	33	45.5704
									WT_Erastin+AA	36	45.8804
									WT_Erastin+AA	39	46.1715
									WT_Erastin+AA	42	45.7019
									WT_Erastin+AA	45	46.6596
									WT_Erastin+AA	48	46.5821
									WT_Erastin+AA	0	1
									WT_Erastin+AA	3	0.950198
									WT_Erastin+AA	6	0.992097
									WT_Erastin+AA	9	17.6279
									WT_Erastin+AA	12	38.3699
									WT_Erastin+AA	15	43.0058
									WT_Erastin+AA	18	44.211
									WT_Erastin+AA	21	44.8793
									WT_Erastin+AA	24	45.5304
									WT_Erastin+AA	27	46.2024
									WT_Erastin+AA	30	46.4184
									WT_Erastin+AA	33	46.8053
									WT_Erastin+AA	36	47.0453
									WT_Erastin+AA	39	47.6172
									WT_Erastin+AA	42	48.1194
									WT_Erastin+AA	45	48.9106
									WT_Erastin+AA	48	48.9309
									WT_Erastin+AA	0	1
									WT_Erastin+AA	3	1.25094
									WT_Erastin+AA	6	1.25693
									WT_Erastin+AA	9	7.12643
									WT_Erastin+AA	12	29.8856
									WT_Erastin+AA	15	33.6562
									WT_Erastin+AA	18	34.4698
									WT_Erastin+AA	21	35.6372
									WT_Erastin+AA	24	35.7745
									WT_Erastin+AA	27	36.8422
									WT_Erastin+AA	30	36.7139
									WT_Erastin+AA	33	36.8544
									WT_Erastin+AA	36	37.3803
									WT_Erastin+AA	39	37.3025
									WT_Erastin+AA	42	37.3504
									WT_Erastin+AA	45	37.825
									WT_Erastin+AA	48	37.7055
									PKO_Erastin+AA	0	1
									PKO_Erastin+AA	3	1.35363
									PKO_Erastin+AA	6	2.55856
									PKO_Erastin+AA	9	59.0297
									PKO_Erastin+AA	12	97.4698
									PKO_Erastin+AA	15	110.905
									PKO_Erastin+AA	18	110.398
									PKO_Erastin+AA	21	114.381
									PKO_Erastin+AA	24	115.52
									PKO_Erastin+AA	27	118.313
									PKO_Erastin+AA	30	118.34
									PKO_Erastin+AA	33	122.133
									PKO_Erastin+AA	36	119.864
									PKO_Erastin+AA	39	123.306
									PKO_Erastin+AA	42	124.346
									PKO_Erastin+AA	45	126.946
									PKO_Erastin+AA	48	126.018
									PKO_Erastin+AA	0	1
									PKO_Erastin+AA	3	0.875404
									PKO_Erastin+AA	6	1.81248
									PKO_Erastin+AA	9	35.9667
									PKO_Erastin+AA	12	61.9862
									PKO_Erastin+AA	15	69.1388
									PKO_Erastin+AA	18	71.1197
									PKO_Erastin+AA	21	72.3884
									PKO_Erastin+AA	24	72.2152
									PKO_Erastin+AA	27	74.9241
									PKO_Erastin+AA	30	76.5605
									PKO_Erastin+AA	33	77.663
									PKO_Erastin+AA	36	77.5198
									PKO_Erastin+AA	39	76.4657
									PKO_Erastin+AA	42	76.6153
									PKO_Erastin+AA	45	76.7827
									PKO_Erastin+AA	48	76.1496
									PKO_Erastin+AA	0	1
									PKO_Erastin+AA	3	1.45755
									PKO_Erastin+AA	6	1.75426
									PKO_Erastin+AA	9	51.5168
									PKO_Erastin+AA	12	72.0842
									PKO_Erastin+AA	15	76.5339
									PKO_Erastin+AA	18	79.0548
									PKO_Erastin+AA	21	80.8716
									PKO_Erastin+AA	24	80.42
									PKO_Erastin+AA	27	81.9608
									PKO_Erastin+AA	30	83.4692
									PKO_Erastin+AA	33	83.5959
									PKO_Erastin+AA	36	85.0811
									PKO_Erastin+AA	39	85.2538
									PKO_Erastin+AA	42	85.4485
									PKO_Erastin+AA	45	86.5718
									PKO_Erastin+AA	48	88.0301
