# Supplementary material for: Mitochondria regulate intracellular coenzyme Q transport and ferroptotic resistance via STARD7
Source: Nat Cell Biol. 2023 Jan 19;25(2):246–57. doi: 10.1038/s41556-022-01071-y (PMC9928583; doi:10.1038/s41556-022-01071-y)
Supplement: Source Data Extended Data Fig./Table 3 — Statistical source data. [file 41556_2022_1071_MOESM14_ESM.xlsx]

## Sheet: Sheet1
	Extended Fig 3c				Extended Fig 3d			Extended Fig 3e				Extended Fig 3 f
	Genotype	Treatment	Dead cell area/phase area		Genotype	CoQ10/mgProtein		GENOTYPE	Time	CoQ10 (13C enrichment)		Genotype	Treatment	Dead cell area/phase area
	WT	CT	0.0266153		WT	19635.5		WT	00h	0.0138785		WT	CT	0.0205395
	WT	CT	0.0215275		cyto-STARD7 #1	21125.1		WT	08h	0.12371		cyto-STARD7	CT	0.0359546
	WT	CT	0.0352454		cyto-STARD7 #2	23979.2		WT	08h	0.127795		WT	Erastin_3uM	0.0179932
	cyto-STARD7 #1	CT	0.0465112		cyto-STARD7 #3	19272.9		WT	08h	0.133778		cyto-STARD7	Erastin_3uM	0.0201294
	cyto-STARD7 #1	CT	0.0466926		WT	19481.1		WT	08h	0.138481		WT	AA_40uM	0.0220044
	cyto-STARD7 #1	CT	0.0340329		WT	23583.6		WT	16h	0.183863		cyto-STARD7	AA_40uM	0.0286359
	cyto-STARD7 #2	CT	0.0360475		WT	23955.5		WT	16h	0.189146		WT	FsPi	0.00986528
	cyto-STARD7 #2	CT	0.0521613		WT	23652		WT	16h	0.172344		cyto-STARD7	FsPi	0.0282571
	cyto-STARD7 #2	CT	0.0283942		cyto-STARD7 #1	23589.3		WT	16h	0.179956		WT	Erastin+AA	0.325878
	cyto-STARD7 #3	CT	0.0392352		cyto-STARD7 #1	22162.2		WT	16h	0.187009		cyto-STARD7	Erastin+AA	0.0279928
	cyto-STARD7 #3	CT	0.0401552		cyto-STARD7 #1	24335.9		WT	24h	0.347212		WT	Erastin+AA+FsPi	0.367926
	cyto-STARD7 #3	CT	0.0384649		cyto-STARD7 #1	23100.6		WT	24h	0.336015		cyto-STARD7	Erastin+AA+FsPi	0.315975
	WT	AA	0.0292739		cyto-STARD7 #2	24648.1		WT	24h	0.33825		WT	CT	0.0199343
	WT	AA	0.02362		cyto-STARD7 #2	25432.9		WT	24h	0.328088		cyto-STARD7	CT	0.028835
	cyto-STARD7 #1	AA	0.0496961		cyto-STARD7 #2	25977		WT	24h	0.352941		WT	Erastin_3uM	0.0244818
	cyto-STARD7 #1	AA	0.0558274		cyto-STARD7 #2	23738.7		cyto-STARD7 #1	00h	0.0137736		cyto-STARD7	Erastin_3uM	0.01989
	cyto-STARD7 #2	AA	0.0571412		cyto-STARD7 #3	17180.9		cyto-STARD7 #1	08h	0.16605		WT	AA_40uM	0.0183076
	cyto-STARD7 #2	AA	0.0691458		cyto-STARD7 #3	20043.2		cyto-STARD7 #1	08h	0.146123		cyto-STARD7	AA_40uM	0.0163546
	cyto-STARD7 #3	AA	0.0339668		cyto-STARD7 #3	21478.5		cyto-STARD7 #1	08h	0.167362		WT	FsPi	0.0138563
	cyto-STARD7 #3	AA	0.0390414		cyto-STARD7 #3	20736.7		cyto-STARD7 #1	08h	0.17821		cyto-STARD7	FsPi	0.0336354
	WT	Erastin	0.0256229		WT	19078.1		cyto-STARD7 #1	16h	0.238458		WT	Erastin+AA	0.307791
	WT	Erastin	0.0203606		WT	17988.2		cyto-STARD7 #1	16h	0.230194		cyto-STARD7	Erastin+AA	0.0295115
	WT	Erastin	0.0248636		WT	17361.4		cyto-STARD7 #1	16h	0.247014		WT	Erastin+AA+FsPi	0.385475
	cyto-STARD7 #1	Erastin	0.0302445		WT	17843.2		cyto-STARD7 #1	16h	0.247499		cyto-STARD7	Erastin+AA+FsPi	0.264541
	cyto-STARD7 #1	Erastin	0.0309293		WT	19255		cyto-STARD7 #1	16h	0.234693		WT	CT	0.0203077
	cyto-STARD7 #1	Erastin	0.0373541		cyto-STARD7 #1	18872.2		cyto-STARD7 #1	24h	0.399581		cyto-STARD7	CT	0.0316294
	cyto-STARD7 #2	Erastin	0.0418035		cyto-STARD7 #1	19613.8		cyto-STARD7 #1	24h	0.394138		WT	Erastin_3uM	0.0350468
	cyto-STARD7 #2	Erastin	0.0335086		cyto-STARD7 #1	21672.3		cyto-STARD7 #1	24h	0.384007		cyto-STARD7	Erastin_3uM	0.0194121
	cyto-STARD7 #2	Erastin	0.0321226		cyto-STARD7 #1	27682.3		cyto-STARD7 #1	24h	0.375445		WT	AA_40uM	0.0117833
	cyto-STARD7 #3	Erastin	0.022615		cyto-STARD7 #1	22717		cyto-STARD7 #1	24h	0.403147		cyto-STARD7	AA_40uM	0.033278
	cyto-STARD7 #3	Erastin	0.0165067		cyto-STARD7 #2	22630.5		cyto-STARD7 #2	00h	0.013649		WT	Erastin+AA	0.262638
	cyto-STARD7 #3	Erastin	0.0214019		cyto-STARD7 #2	23926.6		cyto-STARD7 #2	08h	0.120762		cyto-STARD7	Erastin+AA	0.0517286
	WT	Erastin+AA	0.701466		cyto-STARD7 #2	19203		cyto-STARD7 #2	08h	0.111825		WT	FsPi	0.018592
	WT	Erastin+AA	0.554499		cyto-STARD7 #2	23914.2		cyto-STARD7 #2	08h	0.121562		cyto-STARD7	FsPi	0.0380146
	WT	Erastin+AA	0.650306		cyto-STARD7 #2	22602.9		cyto-STARD7 #2	08h	0.121483		WT	Erastin+AA+FsPi	0.420796
	cyto-STARD7 #1	Erastin+AA	0.1621		cyto-STARD7 #3	18504.5		cyto-STARD7 #2	16h	0.182327		cyto-STARD7	Erastin+AA+FsPi	0.357031
	cyto-STARD7 #1	Erastin+AA	0.131852		cyto-STARD7 #3	18237		cyto-STARD7 #2	16h	0.182624
	cyto-STARD7 #1	Erastin+AA	0.240107		cyto-STARD7 #3	18136.4		cyto-STARD7 #2	16h	0.184419
	cyto-STARD7 #2	Erastin+AA	0.0966029		cyto-STARD7 #3	18671.5		cyto-STARD7 #2	16h	0.17199
	cyto-STARD7 #2	Erastin+AA	0.0915756		cyto-STARD7 #3	20398.2		cyto-STARD7 #2	16h	0.178139
	cyto-STARD7 #2	Erastin+AA	0.110626		WT	22374.9		cyto-STARD7 #2	24h	0.296535
	cyto-STARD7 #3	Erastin+AA	0.0690157		WT	22929.6		cyto-STARD7 #2	24h	0.289724
	cyto-STARD7 #3	Erastin+AA	0.0616679		WT	24277.6		cyto-STARD7 #2	24h	0.294245
	cyto-STARD7 #3	Erastin+AA	0.0444325		WT	23011.6		cyto-STARD7 #2	24h	0.287958
	WT	ErastinAA QvD	0.521126		WT	25586.6		cyto-STARD7 #2	24h	0.303165
	WT	ErastinAA QvD	0.470575		cyto-STARD7 #1	25979.1		cyto-STARD7 #3	00h	0.0137989
	WT	ErastinAA QvD	0.417518		cyto-STARD7 #1	24624.9		cyto-STARD7 #3	08h	0.119063
	cyto-STARD7 #1	ErastinAA QvD	0.0697382		cyto-STARD7 #1	25453.5		cyto-STARD7 #3	08h	0.161158
	cyto-STARD7 #1	ErastinAA QvD	0.0704069		cyto-STARD7 #1	22781.6		cyto-STARD7 #3	08h	0.125802
	cyto-STARD7 #1	ErastinAA QvD	0.0843335		cyto-STARD7 #1	26090.8		cyto-STARD7 #3	08h	0.126309
	cyto-STARD7 #2	ErastinAA QvD	0.0513023		cyto-STARD7 #2	27618.2		cyto-STARD7 #3	16h	0.16461
	cyto-STARD7 #2	ErastinAA QvD	0.0314039		cyto-STARD7 #2	25281.8		cyto-STARD7 #3	16h	0.162463
	cyto-STARD7 #2	ErastinAA QvD	0.0462535		cyto-STARD7 #2	25944.3		cyto-STARD7 #3	16h	0.168114
	cyto-STARD7 #3	ErastinAA QvD	0.0391352		cyto-STARD7 #2	26750.7		cyto-STARD7 #3	16h	0.16807
	cyto-STARD7 #3	ErastinAA QvD	0.033213		cyto-STARD7 #2	28403.1		cyto-STARD7 #3	16h	0.173143
	cyto-STARD7 #3	ErastinAA QvD	0.039611		cyto-STARD7 #3	20944.6		cyto-STARD7 #3	24h	0.31111
	WT	ErastinAA Fer1	0.0170546		cyto-STARD7 #3	23316.4		cyto-STARD7 #3	24h	0.306697
	WT	ErastinAA Fer1	0.0112321		cyto-STARD7 #3	18450.5		cyto-STARD7 #3	24h	0.292625
	WT	ErastinAA Fer1	0.0151391		cyto-STARD7 #3	18708.5		cyto-STARD7 #3	24h	0.293646
	cyto-STARD7 #1	ErastinAA Fer1	0.0283617		cyto-STARD7 #3	20591.5		cyto-STARD7 #3	24h	0.33026
	cyto-STARD7 #1	ErastinAA Fer1	0.0290664
	cyto-STARD7 #1	ErastinAA Fer1	0.0340996
	cyto-STARD7 #2	ErastinAA Fer1	0.0148925
	cyto-STARD7 #2	ErastinAA Fer1	0.0272414
	cyto-STARD7 #2	ErastinAA Fer1	0.033435
	cyto-STARD7 #3	ErastinAA Fer1	0.0294838
	cyto-STARD7 #3	ErastinAA Fer1	0.0273555
	cyto-STARD7 #3	ErastinAA Fer1	0.0294265
