# Supplementary material for: Mitochondria regulate intracellular coenzyme Q transport and ferroptotic resistance via STARD7
Source: Nat Cell Biol. 2023 Jan 19;25(2):246–57. doi: 10.1038/s41556-022-01071-y (PMC9928583; doi:10.1038/s41556-022-01071-y)
Supplement: Source Data Extended Data Fig./Table 4 — Statistical source data. [file 41556_2022_1071_MOESM16_ESM.xlsx]

## Sheet: Sheet1
	ExtendedFig 4b
	Exp	Genotype	Fraction	CoQ10 (peak area/ug protein)		Exp	Genotype	Fraction	CoQ10 (peak area/ug protein)
	n1	WT	8000xg	1.12337e+06		n1	WT	40000xg	80826.3
	n1	cyto-STARD7 oe cells	8000xg	971155		n1	cyto-STARD7 oe cells	40000xg	90328.8
	n2	WT	8000xg	1.22425e+06		n2	WT	40000xg	51027.9
	n2	cyto-STARD7 oe cells	8000xg	1.10547e+06		n2	cyto-STARD7 oe cells	40000xg	64233.1
	n3	WT	8000xg	1.15147e+06		n3	WT	40000xg	47489.8
	n3	cyto-STARD7 oe cells	8000xg	944929		n3	cyto-STARD7 oe cells	40000xg	72073.2
	n4	WT	8000xg	1.40573e+06		n4	WT	40000xg	47894.6
	n4	cyto-STARD7 oe cells	8000xg	1.16414e+06		n4	cyto-STARD7 oe cells	40000xg	54373.1
	1st graph					2nd graph
