# Supplementary material for: Mitochondria regulate intracellular coenzyme Q transport and ferroptotic resistance via STARD7
Source: Nat Cell Biol. 2023 Jan 19;25(2):246–57. doi: 10.1038/s41556-022-01071-y (PMC9928583; doi:10.1038/s41556-022-01071-y)
Supplement: Source Data Extended Data Fig./Table 5 — Statistical source data. [file 41556_2022_1071_MOESM18_ESM.xlsx]

## Sheet: Sheet1
Extended Data Fig. 5a		T-test log2FC cyto-Stard7-Flag-OE_control_WT_control	T-test log2FC cyto-Stard7-Flag-OE_control_WT_control:OXPHOS > Complex I > CI subunits:MitoCarta3.0_MitoPathways:+	T-test log2FC cyto-Stard7-Flag-OE_control_WT_control:OXPHOS > Complex II > CII subunits:MitoCarta3.0_MitoPathways:+	T-test log2FC cyto-Stard7-Flag-OE_control_WT_control:OXPHOS > Complex III > CIII subunits:MitoCarta3.0_MitoPathways:+	T-test log2FC cyto-Stard7-Flag-OE_control_WT_control:OXPHOS > Complex IV > CIV subunits:MitoCarta3.0_MitoPathways:+	T-test log2FC cyto-Stard7-Flag-OE_control_WT_control:OXPHOS > Complex V > CV subunits:MitoCarta3.0_MitoPathways:+	T-test log2FC cyto-Stard7-Flag-OE_control_WT_control:Metabolism > Metals and cofactors > Coenzyme Q met__lism:MitoCarta3.0_MitoPathways:+	T-test log2FC cyto-Stard7-Flag-OE_control_WT_control:MitoCarta3.0_List:MitoCarta3.0	metric
	count	5725	37	3	6	8	16	6	747	c_o_u_n_t
	mean	-0.0348671	0.202046	-0.162601	0.184532	-0.00798135	0.0919017	0.186933	0.0642025	m_e_a_n
	std	0.293727	0.115206	0.176483	0.104237	0.256676	0.157568	0.166561	0.252181	s_t_d
	min	-3.52593	-0.10176	-0.363997	0.0801403	-0.515556	-0.373591	-0.0134724	-1.0605	m_i_n
	0.25	-0.141298	0.148422	-0.226423	0.0984229	-0.0780143	0.101175	0.0837241	-0.0390394	2_5_%
	0.5	-0.0133512	0.208852	-0.0888493	0.169241	0.106621	0.158004	0.161456	0.084742	5_0_%
	0.75	0.0976055	0.279205	-0.0619029	0.252068	0.134605	0.182932	0.267535	0.176408	7_5_%
	max	3.41988	0.378285	-0.0349564	0.334077	0.225857	0.203132	0.45145	1.79021	m_a_x
	IQR	0.238903	0.130783	0.16452	0.153646	0.212619	0.0817567	0.183811	0.215447	I_Q_R
